# Supplementary material for: Influence of DNA extraction kits on freshwater fungal DNA metabarcoding
Source: PeerJ. 2022 May 27;10:e13477. doi: 10.7717/peerj.13477 (PMC9150701; doi:10.7717/peerj.13477)
Supplement: Supplemental Information 1 — Table S1 Details of sampling sites and sampling. Table S2 List of all OTUs, the number of their sequence reads and consensus sequence, and taxonomic and functional assignments. Table S3 Details of the results for the permutational multivariate analysis of variance. Table S4 Details of the results for the envfit. Table S5 Results of indicator taxa analysis for all OTUs. Best means preferred methods. The p-values were calculated with 999 permutations after Sidak’s correction of the multiple testing.Table S6 List of delta CT values for all samples. Fig. S1 Relationship between the number of sequence reads and OTU numbers, i.e., rarefaction curves for the samples. Fig. S2 Heatmap summarizing the results of the taxonomic (a and b) and functional (c and d) assignments of the detected OTUs. (a) and (c) show the percentage of total number of reads per sample, and (b) and (d) show the percentage of total number of OTUs. [file peerj-10-13477-s001.xlsx]

## Sheet: Fig. S1
Supporting Information
Article title: Influence of DNA extraction kits on freshwater fungal DNA metabarcoding
Authors: Shunsuke Matsuoka, Yoriko Sugiyama, Mariko Nagano, Hideyuki Doi.
Fig. S1 Relationship between the number of sequence reads and OTU numbers, i.e., rarefaction curves for the samples.

## Sheet: Fig. S2
Supporting Information
Article title: Influence of DNA extraction kits on freshwater fungal DNA metabarcoding
Authors: Shunsuke Matsuoka, Yoriko Sugiyama, Mariko Nagano, Hideyuki Doi.
Fig. S2 Heatmap summarizing the results of the taxonomic (a and b) and functional (c and d) assignments of the detected OTUs. (a) and (c) show the percentage of total number of reads per sample, and (b) and (d) show the percentage of total number of OTUs.

## Sheet: Table S1
Supporting Information
Article title: Influence of DNA extraction kits on freshwater fungal DNA metabarcoding
Authors: Shunsuke Matsuoka, Yoriko Sugiyama, Mariko Nagano, Hideyuki Doi.
Table S1 Details of sampling sites and sampling.
Site	Habitat type	Sampling day	Latitude (°N)	Longitude (°E)
Takagara	Pond/Lake	2017-04-29	35.0572	135.781
Kamo	River	2017-04-29	35.0647	135.747
Umekoji	River	2017-04-29	34.9867	135.746
Shuhou	Pond/Lake	2017-05-07	34.7214	135.177
Toga	River	2017-05-07	34.7169	135.227
Biwa	Pond/Lake	2017-05-18	35.2361	135.961

## Sheet: Table S2
Supporting Information
Article title: Influence of DNA extraction kits on freshwater fungal DNA metabarcoding
Authors: Shunsuke Matsuoka, Yoriko Sugiyama, Mariko Nagano, Hideyuki Doi.
Table S2 List of all OTUs, the number of their sequence reads and consensus sequence, and taxonomic and functional assignments.
	sample × OTU matrix																		Consensus sequence	Taxonomy (Claident on GenBank data base)									Guild (FunGuild data base)
OTU	Takaraga_PowerSoil	Takaraga_BloodTissue_cut	Takaraga_BloodTissue	Kamo_PowerSoil	Kamo_BloodTissue_cut	Kamo_BloodTissue	Umekoji_PowerSoil	Umekoji_BloodTissue_cut	Umekoji_BloodTissue	Shuhou_PowerSoil	Shuhou_BloodTissue_cut	Shuhou_BloodTissue	Toga_PowerSoil	Toga_BloodTissue_cut	Toga_BloodTissue	Biwa_PowerSoil	Biwa_BloodTissue_cut	Biwa_BloodTissue		superkingdom	kingdom	subkingdom	phylum	class	order	family	genus	species	Trophic.Mode	Guild	Growth.Morphology	Trait	Confidence.Ranking
OTU_0001	0	0	0	37	0	7	0	0	0	0	0	0	0	0	0	0	0	0	CAAGGTAACCGTAGGTGAACCTGCGGTTGGATCATTACAAATTGAATCCCGGGGCTTTGTGCCCCGACACACCTGTGCACCGTGATGTTTTTGGCAGTTTGCGGCAGACTAGCTGTCTGCGGCGGCTGCCAACAGCTTAAATGACGCCATATTGTGAAGTTCCAACAGTCTGACAGTATTGCTTACGCAAGTAAGAAGACGGACGCACGGTTGTGCGGCTGTTGCCTAATACAAACAACTTTTGACAACGGATCTCTTGGCTCTCGCAAC										-	-	-	-	-
OTU_0002	0	0	0	0	0	0	2	0	0	0	0	0	0	0	0	0	0	0	CAAGGTTTCCGTAGGTGAACCTGCGGAAGGATCATTAGTGAATTTTAGGGTGCTCTTCTCCTTCTTAACAAAGGGAAGAGGCCTGACCTCCACTCTCCAACACTGTGCACTTATCGGCATTAGGATTTCAAGCTAGAGAAGACGCAAGTCCACTCTTGTTAGCTTTCCTTTTGCGGCTTCATTTTTAACACTTGTCAAAGAATGTAACAAAAACCATAACAAAAAAAAACTTTCAACAACGGATCTCTTGGCTCTCGCATC	Eukaryota	Fungi	Dikarya	Basidiomycota	Microbotryomycetes		Chrysozymaceae	Fellozyma	Fellozyma inositophila	-	-	-	-	-
OTU_0003	0	0	0	0	0	0	0	0	0	0	0	0	24	5	66	0	0	0	CAAGGTAACCGTAGGTGAACCTGCGGTTGGATCATTACTGATTTTGCCATGTTGGGTCGAGTCTCCTAGGAGATTCCCCAGCTGGCGATATACCACTGTGCACCAACTGTATTTTGGGTCTTGGCTAGACTCTGTCGAACCGAGGCCCAGCATTATGAACCAATGAATTTTTTGTCTAAAATATCTATAAAATAGAAACAACTTTTGACAACGGATCTCTTGGCTCTCGCAAC	Eukaryota	Fungi		Chytridiomycota	Chytridiomycetes	Rhizophydiales	Alphamycetaceae	Betamyces		-	-	-	-	-
OTU_0004	0	0	0	0	0	0	0	0	0	0	0	0	0	23	27	0	0	0	CAAGGTAACCGTAGGTGAACCTGCGGTTGGATCATTATCAAATGATTGGTTCTAGGTTCGAGGGTCTCTGTGATTCTCGCCTAGAGCTACTAACCTCTGTGCACTGTACTGTCTCTGGGTATTGTTTCTCTGAAGCGATGCCCGACTTTCTATACAAACCTTTATAATTGACTGATTTTTCTAAGAGAATTTAGAGATAACTTTTAACAACGGATCTCTTGGCTCTCGCAAC	Eukaryota	Fungi		Chytridiomycota	Chytridiomycetes	Rhizophydiales				-	-	-	-	-
OTU_0005	0	0	0	10	0	59	5	0	0	0	0	0	0	0	0	0	0	0	CAAGGTTTCCGTAGGTGAACCTGCGGAAGGATCATTAGCGAAGCTCGGAATGCGTGTTCGGTCTGATGCTGCCCGGCAACGGGATGTGCTCGGCCAGATGCGTGTCCCTTCTCTATTCCACCCCTTTGTGAACCAAGTGTGCGAGCCGAAGAGAGATCGGAGGCTCGCATGCAACCCTTAACATACCCCAATGAAGTATCAGAATGTACCTTGCGTTAACTCGCACAAATACAACTTTCAACAACGGATCTCTTGGCTCTCGCATC	Eukaryota	Fungi	Dikarya	Basidiomycota	Agaricomycetes	Russulales	Peniophoraceae	Peniophora	Peniophora cinerea	Pathotroph-Saprotroph	Plant Pathogen-Wood Saprotroph	Corticioid	White Rot	Probable
OTU_0006	0	5	38	0	0	0	0	0	0	0	0	0	0	0	0	0	0	0	CAAGGTTTCCGTAGGTGAACCTGCGGAAGGATCATTAACACGTATCCCCTTACGTATCCACCCCATAACAACGAACTTTTGTATTTTTTCTTCTGTTTCTTCTGGGTTTCCGCGCTTTTCGAAAGCGAGGCGATTCATAAGAATCAAGGACTAAATCAATTCAATTTCACTAAAAAAACACCTGTTTGAACTAAAACAAAACCATAACGAAAAGGTAACCCTTTTCGGTATCTAACAAATAATTAAAAGTAGAACAACTTTTAGCAATGGATATCTTGGTTCTCGCAAC										-	-	-	-	-
OTU_0007	0	0	0	0	0	0	0	0	0	0	0	0	0	0	23	0	0	0	CAAGGTATCTGTAGGTGAACCTGCAGATGGATCATTAACACAATTAATACACCTTAACTTATGTACTTTTGGCTGTGTAAAGAAGCGCCTCTTGGGGTGTAATTTATGCAGTCAAGGTCTTATCATTCACCTAGTGTGAAATAAAAATCCTTCAATTGTCTAAGATCTGGATAACATCCAAAAAACGAAAAGAAAATTTTCAACGGTGGATATCTAGGTTCCCGTGAC	Eukaryota									-	-	-	-	-
OTU_0008	0	0	0	0	0	0	0	0	0	0	0	0	0	0	0	6	0	0	CAAGGTTTCCGTAGGTGAACCTGCGGAAGGATCATTAACACGTACCCACACGTACAAACTCCACTCTTGGGCGCACTAAATTGAAAACCCCAATCACTGTGTGAATGGATTGTTGGTATCTACCCTCATTCCATCCACTCTGATTGCATTTTATTACTAATAACCCAACATTCTCAATTGGACTAACAAACATGTGCATAACCATTCGAGAGTGGCCTCACGGCTGCTCGAGAAAGGATATCTCAAAAAACTAAAACGATGAACAACTTTTAGCAACGGATATCTTGGTTCTCGCAAC										-	-	-	-	-
OTU_0009	0	0	0	17	0	7	3	0	12	0	0	0	0	0	35	0	0	0	CAAGGTTTCCGTAGGTGAACCTGCGGAAGGATCATTACCGTGGGGATTCGTCCCCATTGAGATAGCACCCTTTGTTTATGAGTACCCTGTTTCCTCGGCGGGCTTGCCCGCCGTTAGGACCTTTAAAACCCTTTGTAGTAGCAGTATCTTCAGTTAAAAACAAAATTATTAAAACTTTCAACAACGGATCTCTTGGTTCTGGCATC	Eukaryota	Fungi	Dikarya	Ascomycota						-	-	-	-	-
OTU_0010	0	0	0	6	0	0	0	0	0	0	0	0	0	0	0	0	0	0	CAAGGTCTCCGTTGGTGAACCAGCGGAGGGATCATTACCGAGTCTTACAACTCCCAAACCCCTGTGAACTTATACCTACACCGTTGCTTCGGCGGGTCAACGCCCCGGAAGGCCCTGAGAAGGCCGCCGGAACCAGGCGCCCGCCGGGGGACCTAAACTCTTGCGTGATTTTTGCAGTGGCATGTCTGAGTGGAATCATAAACAAATGAATCAAAACTTTCAACAACGGATCTCTTGGTTCTGGCATC	Eukaryota	Fungi	Dikarya	Ascomycota	Sordariomycetes	Hypocreales				-	-	-	-	-
OTU_0011	0	0	0	0	0	0	0	0	0	0	0	0	16	25	7	0	0	0	CAAGGTTTCCGTAGGTGAACCTGCGGAAGGATCATTAACAAATCAAGGGGGAGAGACGAGGAGTCTCTCCTTGAACTGGGCGCCCGTGAGGGAGCTCTAGCCACGAGACGGTGTCTCTGGGCGAAATAGACGTGGATGTATGTCTTGTGAGTGCAATTAATAGTACAACTTTTAACAATGGATCTCTAGGCTCTTGCAAC										-	-	-	-	-
OTU_0012	0	0	0	0	0	0	0	0	0	0	0	0	10	0	0	0	0	0	CAAGGTCTCCGTTGGTGAACCAGCGGAGGGATCATTACAGAGTGTAAAAACTCCATCCCTGTGAACTTACCATCGTTGCTTCGCCCGCGGTCGAGAGGCCCCGGGCGGAGGTCCCAAATCCTTATATTTATTGAATCTCTGAAACGAAACAAACAATCAAAACTTTCAACAACGGATCTCTTGGTTCTGGCATC	Eukaryota	Fungi	Dikarya	Ascomycota						-	-	-	-	-
OTU_0013	0	0	0	0	0	0	0	0	0	0	0	0	25	0	0	0	0	0	CAAGGTTTCCGTAGGTAAACCTGCGGAAGGATTATTACCGAGGCCTGGGGTCCACTTTAGGCCCCACCCTTTCCACTCTTTACTTAAGCTATTATACGGCAGCCGGCCGGCTGCTGTTTCCCTCCCCAGATCCTGTCTACTGATCTTCGTCAGGCGCCTTACGCGCCGAGGATATTTAACTGTGGGTAAAACTTTCAATAACGGATCTCTTGGCTCTGGCATC										-	-	-	-	-
OTU_0014	0	0	0	8	0	17	5	0	62	0	0	0	65	0	119	0	0	0	CAAGGTAACCGTAGGTGAACCTGCGGTTGGATCATTATGAATTTAAAACCCCTTTTGCATTCTAGTAGTGCATAAAGCGGTTCTGAAGGCCATGCACAAACTCGATTTGTGTGTGACTGGAGGAAACACCCTTGTGAACCACTATCGTCTTTTGGCGGACCCCTTTTCCTTTCGAGGAAAGGACCGCCAGCAACCTTCAAACACCAGTATCATTATGAACTCGTCTGAATTAAATAGAACCAATGAGAAACAACTTTAGACAACGGATCTCTTGGCTCTCGCAAC										-	-	-	-	-
OTU_0015	0	0	0	22	0	0	0	0	0	0	0	0	0	0	0	0	0	0	CAAGGTCTCCGTAGGTGAACCTGCGGAGGGATCATTACTGAGTGAGGGCTCACGCCCGACCTCCAACCCTTTGTGAACGTAACTCGTTGCTTCGGGGGCGACCCTGCCGTTCGGCGCGGCGCCCCCGGAGGTCATCAAACTCTGCATCTTTGCGTCGGAGTCATAAGTTAATTAAACAAAACTTTCAACAACGGATCTCTTGGTTCTGGCATC	Eukaryota	Fungi	Dikarya	Ascomycota						-	-	-	-	-
OTU_0016	0	0	0	0	0	0	0	0	74	0	0	0	0	0	0	0	0	0	CAAGGTTTCCGTAGGTGAACCTGCGGAAGGATCATTATTGAATTCCAAACGGATGAGATTGCTGCTGGCTTTTGGGCATGTGCGCATCTCATTCATTCTTATCTCACCTCTGTGCACTTTTCACAGGAATGGCTTGTGGCCAATGGCTGCAGATTGTTTTTGTGTGCTTTACAAACCCTCATATTGTTTAGAATGTATATCGTGTATTTACACAATTTAATACAACTTTCAGCAACGGATCTCTTGGCTCTCGCATC	Eukaryota	Fungi	Dikarya	Basidiomycota	Agaricomycetes					-	-	-	-	-
OTU_0017	0	0	0	0	0	0	18	0	89	0	0	0	0	0	0	0	0	0	CAAGGTCTCCGTAGGTGAACCTGCGGAGGGATCATTACAGAGCATCATGCCCTTCGGGGTAGATCTCCCACCCTGTGTATTATATACCTTTTGTTGCTTTGGCGGGCCGCCCTCGGCCACCGGCTCCGGCTGGTGCGTGCCCGCCAGAGGACCCCAAACTCTGAATGTTAGTGTCGTCTGAGTACTATATAATAGTTAAAACTTTCAACAACGGATCTCTTGGTTCTGGCATC	Eukaryota	Fungi	Dikarya	Ascomycota	Leotiomycetes	Helotiales				-	-	-	-	-
OTU_0018	0	0	0	80	0	0	0	0	0	0	0	0	0	0	0	0	0	0	CAAGGTTTCCGTAGGTGAACCTGCGGAAGGATCATTACTGGGTAACAGGACGCTCCGGCGTCCGTCACCAACCCTCTGTTTCTCGCCCGTCCTTTGGCGCGAAAGGGGCCCCCTTCGCGGGAGCCCCTGCCAAAAGCAACTCTGAACAACCGTGCAGCCTGAAGTAAAACGCAAATAGTTAAAACTTTCAACAACGGATCTCTTGGTTCCAGCAAC	Eukaryota	Fungi	Dikarya	Ascomycota						-	-	-	-	-
OTU_0019	0	0	0	7	0	0	0	0	0	0	0	0	0	0	0	0	0	0	CAAGGTTTCCGTAGGTGAACCTGCGGAAGGATCATTACAATTCAGTAGCTTGCTACTGTCAGGAGGCGCTGTAAGCCCGCATAGTTTAATTACTGATGAGCGGCAGGCCCTCTGTTTGTACCCTTGTCTCTTGCGCACTCATGTTTCCTCGGCGGGCTTGCCCGCCGATTGGACAAAACTAGAACCTATTTAATTTTCAATCAGCGTCTGAAAAAACTTAATAATTACAACTTTCAACAACGGATCTCTTGGTTCTGGCATC	Eukaryota	Fungi	Dikarya	Ascomycota						-	-	-	-	-
OTU_0020	0	0	0	0	0	0	9	0	9	0	0	0	0	0	0	0	0	0	CAAGGTCTCCGTTGGTGAACCAGCGGAGGGATCATTAGTGAGACTTAAGCGCTCCAACCCTTGCGAATCTACCATTGCGGCGTTGTTTCGGCGGGTTTGCCAGCGGATTCGTCCGTTGTCAAGCCGCCTGGCCAGCGGAGCCCGCCGGCAGCGCCAAACTCTCAGTTTTAGTGGAAGTCTTCTGAGTGGCAAAACAAAACAAAGCAAAACTTTCAACAACGGATCTCTTGGTTCTGGCATC	Eukaryota	Fungi	Dikarya	Ascomycota	Sordariomycetes	Microascales	Halosphaeriaceae			Saprotroph	Undefined Saprotroph-Wood Saprotroph	Microfungus	NULL	Probable
OTU_0021	0	0	0	6	0	7	21	0	122	0	0	0	0	0	109	0	0	0	CAAGGTCTCCGTTGGTGAACCAGCGGAGGGATCATTACAGAGTTATACAAACTCCTACACACTTTGTGAACCTTACCGTCGCGGTTGCTTCGGCGGGTGGCCCCGGGGAGGGGCCGCAGCCGGTGGGGGGGCGCCCCGTCGAAGCTCCGGACTTCATAACCGTATCGTTATTTCGTACCTCTGAGTTAAAAATAAATAAGTCAAAACTTTCAACAACGGATCTCTTGGCTCTGGCATC	Eukaryota	Fungi	Dikarya	Ascomycota				Lunulospora		Saprotroph	Undefined Saprotroph	NULL	NULL	Probable
OTU_0022	0	0	6	0	0	0	0	0	0	0	0	0	0	0	0	0	0	0	CAAGGTTTTCATAGGTGATTCTGCGGAAGGATCATTAACAAACACGTACCCTCTGTGCAATATTTTTGAAGCCGTTCGATGGCTTGCGTATGAAAAAATGGACTGGTTTCGCGACCGGACTGTGATGCTGTCCCATCGTTCGGTGAATTTTTTTATTTTTACCCCCTTTTTTAACTTTTTGCTAACATTTTTTGTGCCGGTTGACTCCGTACTAAAAAAAATACGAAACATTGAACAACTCTTGACAACGGATATCTTGGTTCCAGTAAC										-	-	-	-	-
OTU_0023	0	0	0	0	0	33	0	0	0	0	0	0	0	0	0	0	0	0	CAAGGTTTCCGTAGGTGAACCTGCGGAAGGATCATTACTAATGTTAATCACATTCTTAATCATATCAAACCTTTTGTGCACCTTATATCAATGGCTGGTTCCCGCAATTTGTTGTCCCAGGTGTTGGTCGAAAGACTAGTGACTTGGGTATGACGCTACCAATTGCAGGACCAAAACTGGCCGGCGATATTTCATAAACATATTACCAACAATGACTTGATATCCGTCTCAGACTTGCTTAATACCAATGACTGGGACAACTTAGGGTAAAAAACTTTTAGCAACGGATCTCTTGGCTCTCGCAGC										-	-	-	-	-
OTU_0024	0	0	0	0	0	10	0	0	13	0	0	0	0	0	0	17	7	86	CAAGGTTTCCGTAGGTGAACCTGCGGAAGGATCATTAATAATAACCTGTTTGAGAAGAAATTCTCTTACTAACAACACCTTGTGAACTAGTACGTTCTTCGGAACGGCCTTTGGCAACTGTGGTTGCCTTTGGATAATAAACCTTTTGTATCTTTGTAGACTTTATAAACTAATTTTATACAACCTTTAACAATGGATCTCTTGGCTCCTGCAAC										-	-	-	-	-
OTU_0025	0	0	0	0	0	14	0	0	0	0	0	0	0	0	0	0	0	0	CAAGGTTTCCGTAGGTGAACCTGCGGAAGGATCATTTCCTGTGTGAAAATAATTTCACGCGTCACGCGCGTGCGATTGTTGTCATATGCAAAAATTTTTTTTTATAAATTTACTTCGCGCCCCGCGCGCGTCGCGAATGAAAAGAAAAAAAAACAACAGCCACATTTCATGTAGCGCAACAGCAACTTTTTATATATACACATACAAAAGTACTCTATAGACCGAGAACTAGATTACCCTGAACGGCGGATCACTCGGCTCGTGGGTC										-	-	-	-	-
OTU_0026	0	0	0	0	0	0	0	0	0	0	0	0	0	0	8	0	0	0	CAAGGTTTCCGTAGGTGAACCTGCGGAAGGATCATTTACAAACAATGCACTTATAACTAACCGAATTGGCTTAGCCAACTGAACTTACAGCGCACCGCGTGAGTGAACTAGGTTGAAAGCAAATTTTCAATGATGGATGTCTTGGCTCCCATAAC										-	-	-	-	-
OTU_0027	0	0	0	0	0	0	0	38	0	0	0	0	0	0	0	0	0	0	CAAGGTTTCCGTAGGTGAACCTGCGGAAGGATCATTAGTGAATAAGGAGACCTGGTCTAGTGCCTGGCTCCGAAACCCTTCACATCCAAACACTGTGCAACGTAAGGACGAGGGAGGCCCAACGGCCTCCCTCAGTCCGCCCCTTTTTCATAAACACCCAGTCAATGTATGTAAACTACTATAACTAGTAAAACTTTCAACAACGGATCTCTTGGCTCCCACATC	Eukaryota	Fungi	Dikarya	Basidiomycota						-	-	-	-	-
OTU_0028	0	0	0	58	0	0	0	0	0	0	0	0	0	0	0	0	0	0	CAAGGTAACCGTAGGTGAACCTGCGGTTGGATCATTATCAATCCTAGACTCGCAAGAGTCTTTTAACACCATGTGCATTTGTTATTGTTTCTGGGTGATTAGTATAGTATTAATTTGCTTACTCTCGCCCAACTAATTTTATAAACCTGTATTTTACAAAGTCTGATTTTATTTTAAATAATAAAAAACAACTTTTGACAACGGATCTCTTGGCTCTCGCAAC										-	-	-	-	-
OTU_0029	0	0	0	0	0	0	0	0	0	0	0	0	0	0	25	0	0	0	CAAGGTCTCCGTAGGTGAACCTGCGGAGGGATCATTACACGATTGGCTGGGGCCTCCGGGCCCCACCCGTTCACCCTTTGTATATCAACCCATGTTTCCTCGGGGGTCACCCGTCCCAGCGGGTCCCCCGGCGGCTCCATCGAAACTCGTTTTATCTTGCGTCTGAGTCACAGTTAAATCTAAACAAAACTTTCAACAACGGATCTCTTGGTTTTCGCATC	Eukaryota	Fungi	Dikarya	Ascomycota	Dothideomycetes		Micropeltidaceae	Stomiopeltis		Saprotroph	Undefined Saprotroph	NULL	NULL	Probable
OTU_0030	0	0	0	0	0	0	0	0	51	0	0	0	0	0	0	0	0	0	CAAGGTAACCGTAGGTGAACCTGCGGTTGGATCATTACCAATCTTTGACTCGCAAGAGTCTATACACCATGTGCACTATAATTGTTTCTGGGTTTTGGCAACGAAACCCAAACTATAAACTAATATTGTCTGATCTTTTATTAAAAAGAAAACAACTTTTGACAACGGATCTCTTGGCTCTCGCATC										-	-	-	-	-
OTU_0031	0	0	0	0	0	0	3	0	0	0	0	0	0	0	0	0	0	0	CAAGGTTTCCGTAGGTGAACCTGCGGAAGGATCATTATTTTAATTATGGGATAGTGGGTGAATTGGGTTTCTGATTTGCTTGCTTTTTCCTCATTTTATCTATCCAAATCGTGTGAAAATAATCTAAACAACCCCTTTTTTAATTAACCAAAACCCCAACAAAAATCTAATCTAAACCAATATAAAAAAGAACCAAAAAAATATACAAAAAACTAGAAATGAAAAAACAACTCTAGGCAATGGATATCTTGGTTCCCGCAAC										-	-	-	-	-
OTU_0032	0	0	0	18	0	0	0	0	0	0	0	0	0	0	0	3	0	0	CAAGGTTTCCGTAGGTGAACCTGCGGAAGGATCATTACCTGGCCTTGGGCCGTCTCCGGGGAGCTTGCTCCCTTGGGGGCGCTTAGCCCTTGCTCATTACCTTGATTATGTGCACCGATTGTTGTTTCCTCGGCAGGTCCCCTGCCGTTGGGAACCCAACCCAACCCTTTTGTATAAGCATTAAACTTCTGAAAACAACCTAAATATTTACAACTTTCAACAATGGATCTCTTGGTTCTGGCATC	Eukaryota	Fungi	Dikarya	Ascomycota	Dothideomycetes	Pleosporales	Lentitheciaceae			-	-	-	-	-
OTU_0033	0	0	0	0	0	28	0	0	0	0	0	0	0	0	0	0	0	0	CAAGGTCTCCGTAGGTGAACCTGCGGAGGGATCATTACTGAGTGAGGGTTCCGGCCCGACCTCCAACCCTTTGTGATTAAACCATTGTTGCCTCGGGGGTGACCCGGGCCCAGCCCGATAGCCCCCGGTGGACCACATCAAAACACTGCATCTTTGCGTCGGATTTACAAGTTTAATTGATTAAAACTTTCAACAACGGATCTCTTGGTTCTGGCATC	Eukaryota	Fungi	Dikarya	Ascomycota	Dothideomycetes	Capnodiales				-	-	-	-	-
OTU_0034	0	0	0	0	0	0	3	0	32	0	0	0	0	0	0	0	0	0	CAAGGTCTCCGTTGGTGAACCAGCGGAGGGATCATTACTATAGCGAGTCTCAGCACTCCAAACCCCTGTGAACGTACTGAAAGAAATGTTGTTTCGGTGGGTAGTTGGTGGATTCGTTCGCCAACGTGCCGGGCCTGACCGCTCGGCGCCCACCAGCAGCATCAAGCTCTCCATATATAGCAGAATCTGAGTACCGTCTTTTAAATAAGCAAAACTTTCAACAACGGATCTCTTGGCTCTGGCATC	Eukaryota	Fungi	Dikarya	Ascomycota						-	-	-	-	-
OTU_0035	0	0	0	0	0	0	0	0	9	0	0	0	0	0	0	0	0	0	CAAGGTATCCGTAGGTGAACCTGCGGATGGATCATTAACAAATCCCACTGGCGGCTCGGCGCAAGCAGAGTCTGCCAAAACCTAAACCACTGTGAACCGTATTGTCATATTTCCGCATTGTCAGCAATGCCCGTGCGGAGAGTAATTTAAACCAAATGTATATTGAACAAAGTCTTAATCACCAATTAATAACCTTAATTGAAAATACAACTTTTAACAATGGATCTCTAGGCTCTTGCAAC										-	-	-	-	-
OTU_0036	0	0	0	0	0	0	0	0	22	0	0	0	0	0	0	0	0	0	CAAGGTCTCCGTAGGTGAACCTGCGGAGGGATCATTAACACGTTCGTAATCTCACGATTACAAACCTAAACCGTGCTCTTTGTAATTTAAAAAACTCCCCTGAGTTAGCAATAACTTGGGCTTAACCCACACATTTTAACCATTTTAACCAAACCTCTATACAAAACCTCTGATTAAAACCTGATCGAAAGATCATGTTTCTTTACGAAACAAAGATACAACTCTTAGCAGTGGATATCTTGGTTCCCTTGAC										-	-	-	-	-
OTU_0037	0	0	0	147	0	20	0	0	0	0	0	0	0	0	0	0	0	0	CAAGGTCTCCGTAGGTGAACCTGCGGAGGGATCATTACAGAGTGCGATGCGCCGGGGAGCGACCCTTGCGGGCCGCTGCCCGGAGTATTCACCTCCAACCCTTTGTGAACCAACCTGTTGCTTCGGGGGCGACCCTGCCTTTCGGCGCGGCGCCCCCGGGGGATTACTCAAACACTGCATTTTGTACGTCGGAGTCTCAAGTAAATTGAACAAAACTTTCAACAACGGATCTCTTGGTACTGGCATC	Eukaryota	Fungi	Dikarya	Ascomycota	Dothideomycetes	Capnodiales	Mycosphaerellaceae			Pathotroph-Saprotroph	Plant Pathogen-Undefined Saprotroph	Microfungus	NULL	Probable
OTU_0038	0	0	0	0	8	0	0	0	0	0	0	0	0	0	0	0	0	0	CAAGGTTTCCGTAGGTGAACCTGCGGAAGGATCATTAACACAAAAAACAATCCCATATCCACCCCTTTTTATAACGAACTATGGTTTTTCTTTCCTTCGCAAGAAGGAAAAGAAACTCTCATTTTCTCCTCTTTATTACCCTCTTATTTTTACCCCAAAACAACCATTACAAAACATGCGATAGACTGATATTTATTTATCAACGATATAATAATCAATGATACATAAAACAACTCTTAGCAACGGATATCTTGGCTCTCGCAAC										-	-	-	-	-
OTU_0039	0	0	0	31	0	0	0	0	73	0	0	0	0	0	0	0	0	0	CAAGGTTTCCGTAGGTGAACCTGCGGAAGGATCATTACACTCAGTAGTTTTCTACTGCTCGGAGAGAGGGGAAAGTCTCCAGCCTGGCTGGCGGATGAGTACGCTCTGTCTGCACCCTTGTCTTTTTGCGTACTTCTGTTTCCTCGGCGGGCCTGCCCGCCGGTTGGACAACTCAACAACCTTTTTAATTTTCAATCAGCGTCTGAATAATTATAATAATTACAACTTTCAACAACGGATCTCTTGGTTCTGGCATC	Eukaryota	Fungi	Dikarya	Ascomycota	Dothideomycetes					-	-	-	-	-
OTU_0040	0	0	0	0	0	0	3	0	0	0	0	0	0	0	0	0	0	0	CAAGGTTTCCGTAGGTGAACCTGCGGAAGGATCATTATTGAATTTGGGCGTGGCTTCGGCCTGCCTTTTGACATTGTCCATAACACCTGTGAACTGTTGGATGCGCAAGCATTCTAATCATACAAAACATTATTGTAACAAATGTAGTCTTATTATAAACAAAATAAAACTTTTAACAACGGATCTCTTGGCTCTCGCATC	Eukaryota	Fungi	Dikarya	Basidiomycota	Tremellomycetes					-	-	-	-	-
OTU_0041	0	0	0	18	0	0	0	0	0	0	0	0	0	0	0	0	0	0	CAAGGTTTCCGTAGGTGAACCTGCGGAAGGATCATTACACACTGCGCCATGTCTGTTGGTGTTCGCACCGGCAGGCGTAGCCCAGCCAACCCTTGTCTATCTCTACCATTTGTGAATCCCTCGGCAGGGACGCCTGCCGCCGGGACCCCTAAACCCTTTTGTATTTAAGCATTAAAACAATCTGAATCTAAACAAAATTATTACAACTTTCAACAATGGATCTCTTGGTTCTGGCATC	Eukaryota	Fungi	Dikarya	Ascomycota	Dothideomycetes	Pleosporales				-	-	-	-	-
OTU_0042	0	0	0	0	0	0	0	0	0	0	0	0	51	0	24	15	3	8	CAAGGTAACCGTAGGTGAACCTGCGGTTGGATCATTACCAAATGATGGTTTCATTAGCGTGAGTTCCTGGCTTTGCCGGTCGAGCTCTCTGCTGTGAGACCCAACTACACCTGTGCAATATGCTGTTTTTTGGGCGATAACTAGTACTTTGCAGTCTAGTTTTGCCCAGACATTTTATTAACACTTTTAATTTATCTGAACTTGATTTAAAATCATAAACAACTTTTGACAACGGATCTCTTGGCTCTCGCAAC	Eukaryota	Fungi		Chytridiomycota	Chytridiomycetes	Rhizophydiales				-	-	-	-	-
OTU_0043	0	0	0	0	0	19	0	0	0	0	0	0	0	0	0	0	0	0	CAAGGTAACCGTAGGTGAACCTGCGGTTGGATCATTAATGTATTTTTGTCATTGTCACTTTGACGATCGACGATTCACCCCTGTGTATTATTGCTGTGAGTGTCTGTCATTGTCTTGTATTTGTATCATTCATTACATTACGTCATTGCAATGACAGACCATTTAGAAAACAACAAAACAACAAGAATGACTAAAACCTTGTCGCAACGACAGGATTAGAATTAAAACAACTTTTGACAACGGATCTCTTGGCTCTCGCAAC										-	-	-	-	-
OTU_0044	0	0	0	0	0	0	3	0	0	0	0	0	0	0	0	0	0	0	CAAGGTTTCCGTAGGTGAACCTGCGGAAGGATCATTCTTGATAAATGTAGCTAACGCTTCATCTAAAATGTGCACCGTTACTTTCCATTTGGCGGCTCAAAAGGTCGTCACTTGGGTTATTTTTATATACCTTTTAATTAATTGTACCTTAAAATCATAAACTTAGACAACTTTTAGGATCTCTAGGCTCTCGCATC										-	-	-	-	-
OTU_0045	0	0	0	0	0	23	0	0	0	0	0	0	0	0	0	0	0	0	CAAGGTTTCCGTAGGTGAACCTGCGGAAGGATCATTACCTTTTGTAGTCTTTATTGACTATGTCTGGGGCTGGCTTGTTTCCCAAAAGGAACCTGCCGCTCTGACTACATCCTTGTCTATCGCGTACTACTTGTTTCCTCGGTGGGCTTGCTCACCGATTGGACATAATTAAACTCTTTTGTAATTGCAATCAGCGTCTGAAAAAACTATAATAGTTACAACTTTCAACAACGGATCTCTTGGTTCTGGCATC	Eukaryota	Fungi	Dikarya	Ascomycota	Dothideomycetes	Pleosporales	Phaeosphaeriaceae	Setophoma		Pathotroph-Saprotroph	Fungal Parasite-Plant Pathogen-Plant Saprotroph	Microfungus	NULL	Probable
OTU_0046	0	0	0	0	0	20	0	0	0	0	0	0	0	0	0	0	0	0	CAAGGTAACCGTAGGTGAACCTGCGGTTGGATCATTAATGAAATGTTTCTAACACTGAGAAGTCCTGAGCTAGGCTTTAAACCCCGGCTCTTGACTTCTTAACACCCATACCTGTTGAATCGTTATTGAATGGACTAGGGCGAACTTGGCTTCGGCTAGGCGAACTCTTAGTTCCAACCATTATAAACATACAAAGACCTTTTTTTGAAAAGGATATGAACCAAGGAGCAATCCAAGGGAAATTGACTAATTAAAGAAAAACAACTTTTGACAACGGATCTCTTGGCTCTCGCAAC										-	-	-	-	-
OTU_0047	0	0	0	0	0	0	6	0	21	0	0	0	0	0	0	0	0	0	CAAGGTTTCCGTAGGTGAACCTGCGGAAGGATCATTAATTGAGAGGTGGGTGGGGTCCTGAGAAGGGCTCCCCCGACTGTACCCAAGCGTGTGAGCTCAAGAAGAACTTGATTCTTAACTACCAACAACCGAACAAAACCACAACAAGTATAAACAAGCCACGAATTAAGCGTATTTACAGAGAGAAGAGAAACAACTCTAGGCAATGGATACCTTGGTTCCCGCACC										-	-	-	-	-
OTU_0048	0	0	0	51	0	0	3	0	0	0	0	0	0	0	0	0	0	0	CAAGGTCTCCGTAGGTGAACCTGCGGAGGGATCATTACAGAGTTCATGCCCTTCGGGGTAGATCTCCCACCCTATGTATTTATACCTTTGTTGCTTTGGTGGGCCGCTAGGCTTCGGCCCAGCTATCGGCTCACGCTGGTAAGTGCCCACCAGAGGACCTAAAACTCTGAATATTAATGTCGTCTGAGTACTATATAATAGTTAAAACTTTCAACAACGGATCTCTTGGTTCTGGCATC	Eukaryota	Fungi	Dikarya	Ascomycota	Leotiomycetes	Helotiales				-	-	-	-	-
OTU_0049	0	0	0	0	0	0	0	0	12	0	0	0	0	0	0	0	0	0	CAAGGTAACCGTAGGTGAACCTGCGGTTGGATCATTACGAAATAAAAGCATTCGTGCACTGTCTCTCACATACAGCTGGCGCCTTCTTGGTGCGTAAAAAACAGCGTGAGAGACATGCCGAATACCCACACCCTTTGTGAACCCATCGATCGTTCTCTGGCAGCTTTGACCAAACCGACGGTTTTTCCGAAAACTTTAAAACTTTTCGGAATACTTTTGCCGTCGGTTCCTGCCAGAGAGTTTGAAACTACACCTTTGTTTATCTTTTGAATGCAGTCTAATAAAATGAGAATACAATGAGAAACAACTTTAGACAACGGATCTCTTGGCTCTCGCAAC										-	-	-	-	-
OTU_0050	0	0	0	0	0	0	0	0	7	0	0	0	0	0	0	0	0	0	CAAGGTTTCCGTAGGTGAACCTGCGGAAGGATCATTACTGGGACACAGGTTGGGCGCTTCGGCGTCCGCCCCCACCCTTTGCTTAGCCCTCGAAATATCAAAAACCCGTCGGCCTTTGGCGCGCCCGCTTGACAGCGTGGTACGCCGGCCGGACATCAAACCATGAACAACATTGCAGCCTGAAGTAAAAAGCAAATAGTTAAAACTTTCAACAACGGATCTCTTGGTTCTGGCAAC	Eukaryota	Fungi	Dikarya	Ascomycota	Dothideomycetes	Venturiales	Venturiaceae			Pathotroph-Saprotroph-Symbiotroph	Endophyte-Plant Pathogen-Undefined Saprotroph	Microfungus	NULL	Probable
OTU_0051	0	0	0	0	0	30	0	0	0	0	0	0	0	0	0	0	0	0	CAAGGTCTCCGTTGGTGAACCAGCGGAGGGATCATTACCGAGTTTACAACTCCCAAACCCCTGTGAACATACCTTATTGTTGCCTCGGCGGATCAGCCCGCGCCCCGTAAAACGGGACGGCCCGCCAGAGGAACCCAAACTCTATTGTATTTAGTGTATCTTCTGAGTAACACAAACAAATAAATCAAAACTTTCAACAACGGATCTCTTGGTTCTGGCATC	Eukaryota	Fungi	Dikarya	Ascomycota	Sordariomycetes	Hypocreales				-	-	-	-	-
OTU_0052	0	0	0	63	0	0	0	0	0	0	0	0	0	0	0	0	0	0	CAAGGTTTCCGTAGGTGAACCTGCGGAAGGATCATTAACGAGTTTTTGAAAGGGGTTGTAGCTGGCCATGAAAATTGGCATTCTGTGCACACCCTGACTCATCCACTCTCACACCCCTGTGCACTTACTGTAGGCTTGAGTGGGACAGGCTGACCTCGGTCGGTCTCGAAAACTTTGCTTACGTTTTTACTTACAAACGCTTCAGTCAAAGAATGTAAATGTCGCGTGCGACGCATTTTAATACAACTTTCAGCAACGGATCTCTTGGCTCTCGCATC	Eukaryota	Fungi	Dikarya	Basidiomycota	Agaricomycetes					-	-	-	-	-
OTU_0053	0	0	0	0	0	0	3	0	40	0	0	0	0	0	0	0	0	0	CAAGGTCTCCGTTGGTGAACCAGCGGAGGGATCATTATAGAGTTGTAAAACTCCCAACCCATGTGAACATACCTCTGTTGCCTCGGTGGCCTACCCGGTAGTTACCCTGTAGTTACCCTGTAGACCGCCGACGGACCACTAAACTCTGATTATTTTAAATCTCTGAGTAAATACTTAATAAGTTAAAACTTTCAACAACGGATCTCTTGGTTCTGGCATC	Eukaryota	Fungi	Dikarya	Ascomycota	Sordariomycetes					-	-	-	-	-
OTU_0054	0	0	0	0	0	61	40	51	186	0	0	0	0	0	0	0	0	0	CAAGGTTTCCGTAGGTGAACCTGCGGAAGGATCATTAATAGGAATACGGTGCCCTCGTGGCCCGATCCTCAAACCACTGTGTACCAAACATTTTGTTGCCTCGGCGGGTCGACACCAGCCCAGCTGGCGTCCCCTCCTCCCCTTACCGGGTGGAAGGAGCAGCCCGCCGCAGGACCATTTAAAACCATTCTGTTCGACGAACGTCTGATTTTACCTTCGCGAATGCGATAAATACAACTTTTAACAATGGATCTCTTGGCTCCGGCATC	Eukaryota	Fungi	Dikarya	Ascomycota	Sordariomycetes	Magnaporthales	Magnaporthaceae	Mycoleptodiscus		Pathotroph	Plant Pathogen	NULL	NULL	Probable
OTU_0055	0	0	0	0	0	8	0	0	0	0	0	0	166	0	96	0	0	0	CAAGGTCTCCGTTGGTGAACCAGCGGAGGGATCATTACAGAGTTATACAAACTCCTACACACTTCGTGAACCTTACCGTCGCGGTTGCTTCGGCGGGTGGCCCCGGGGAGGGGCCGCAGCCGGTGGGGGGGCGCCCCGTCGAAGCACTGGACCCAATAACCGTATCGTTATCTCGTACCTCTGAGTTATAAAACAAATAAGTCAAAACTTTCAACAACGGATCTCTTGGCTCTGGCATC	Eukaryota	Fungi	Dikarya	Ascomycota				Lunulospora		Saprotroph	Undefined Saprotroph	NULL	NULL	Probable
OTU_0056	0	0	0	0	0	0	0	0	0	0	0	0	0	0	13	0	0	0	CAAGGTTTCCGTAGGTGAACCTGCGGAAGGATCATTTCCTGTGTGTCGTCGCAGCGCGCGCCCCTTAGGGCCGCCAGCTGTCGCACGGCGAAAACCTTTTTTTTTTTTTTCAACTTTCCGTCGCTCGCGCGTCGGAACGTTTTACGAAAAAAACAAAACCAAATGTAACGTGTATTGTTTTGCACAAAGCCAAACGTAACTTTTTAACAGAAAAACAGCGACATTATTCATTTATTGTCCAGATTACCCTGAACGGCGGATCACTCGGCTCGTGGGTC										-	-	-	-	-
OTU_0057	0	0	0	0	0	0	7	0	17	0	0	0	0	0	0	0	0	0	CAAGGTATCTGTAGGTGAACCTGCAGATGGATCATTAAAGTACTTGGCTAAAACCAATATACTAGCATCGTAGTTAGTTCCACTAGGGGGAAGGGAGGGTTGGTAGCTGTATCCGTGGATACCTATCAATTAGCCCAACTCTCTGTGGACTAGCAATTACAAACACTACACTTTGGATATTTATTAAATTCTTCTAACCAATTGATATAACCTTTAACAATGGATCTCTTGGTTCCTGCAAC										-	-	-	-	-
OTU_0058	0	0	0	0	0	0	0	0	33	0	0	0	0	0	0	0	0	0	CAAGGTTTCCGTAGGTGAACCTGCGGAAGGATCATTGACACAATAACAATATAACCTTTATACACCTTTATGAACTTAATTGTCTTATATAGTTTTTAAACAACTTATCTAAAATAAACCATACTTATATAAATTTATAATCTTTATTGATTATATACAAAAGTTTAATATACTAGATACAACTGTTAACAACGGATATCTAGGCTCTTACAAC										-	-	-	-	-
OTU_0059	0	0	0	0	0	0	0	0	0	0	0	0	0	0	0	2	44	0	CAAGGTTTCTGTAGGTGAACCTGCAGAAGGATCATTCGTGTAATGCTTGACCTCTTCGGAGGTCATCTTATACTTTAACACTGTGAACACATAACCAATATAGGTGTCTAGCAGCGTTGGTGCAAGCTCTACTCTTCGGAGTATCTTGTGCCGACCGACGCGGACATGCTGCTTTTTTAACTAACCATTTTTCATTATTGCCTAAATACAATTACAACAATACAACCTTTAACAATGGATCTCTTGGCTCCTGCAAC										-	-	-	-	-
OTU_0060	0	0	0	0	0	0	0	0	0	0	0	0	25	0	38	0	0	0	CAAGGTTTCCGTAGGTGAACCTGCGGAAGGATCATTATGAATTGTTGTTTTGACTCGTTAAGAGTCTCAACTCCTTTTCTGTGAACTGGATTCTTTCTTTTGTGCTTGCTTGCATTAGTGAGTGAGTGCATTGGATTGAATTGCTTTATTTGTTTTCTGTTGTAATTGTTCTTACAAGTTTTCTTAAATGAAAGACAACTTTCAGCAATGGATCTCTTGGCTCTTGCATC	Eukaryota	Fungi		Blastocladiomycota	Blastocladiomycetes	Blastocladiales	Catenariaceae	Catenaria		Saprotroph	Undefined Saprotroph	Microfungus	NULL	Probable
OTU_0061	0	0	0	0	0	0	18	40	154	0	0	0	0	0	0	0	0	0	CAAGGTTTCCGTAGGTGAACCTGCGGAAGGATCATTATTGAATTCTGTTCATGTATGTGCACTCGCTGAAGCAAACTGATGTGTAACAACACCTTTTGTGGATGCATCATAAGCTGGTGGACTTTGAGCCATCAGCCGTTGTAACTCACCCTTCATCATTGACTTTGACTGAAAATTTATAATAAAGACAACTTTTAGCAACGGATCTCTAGGCTCTCGCAAC										-	-	-	-	-
OTU_0062	0	0	0	0	0	34	0	0	0	0	0	0	0	0	0	0	0	0	CAAGGTAACCGTAGGTGAACCTGCGGTTGGATCATTACCGATCTTGTTGCTGTATCCTGATAGGTACGGGAGCTCGACCCACACTTGTGAACTAATGCCTACTGTGATTCAATGTCACAAGAGCTGAGATCCCTGTCGTGTCGCCTGTTTGGCGTACGACATACTTCACTCTATAAACAACCCCAACTGACCTACTTATTTTTATATCTGATATATTTGAGAGTTTGAATTTAAACAACTTTTGACAACGGATCTCTTGGCTCTCGCACC										-	-	-	-	-
OTU_0063	0	0	0	0	0	37	0	0	0	0	0	0	0	0	0	0	0	0	CAAGGTTTCCGTAGGTGAACCTGCGGAAGGATCATTATTGAATGAATGTAGAGTCGGTTGTCGCTGGTCCCTTCGGGGGCATGTGCACGCCTTCTCTTTCATCCACACACACCTGTGCACTCGTGAGACGGAAGCCCTCGGGCGTCCGTCTGCTCTACATAAACTCATATCTATAATTCGAATGTAATTGATGTAACACATCTTTAAACTAAGTTTCAACAACGGATCTCTTGGCTCTCGCATC	Eukaryota	Fungi	Dikarya	Basidiomycota	Agaricomycetes	Cantharellales	Ceratobasidiaceae			Pathotroph-Saprotroph-Symbiotroph	Endomycorrhizal-Plant Pathogen-Undefined Saprotroph	Microfungus	NULL	Possible
OTU_0064	0	0	0	0	0	0	0	0	26	0	0	0	0	0	0	0	0	0	CAAGGTATCCGTAGGTGAACCTGCGGATGGATCATTATCACGTTATCCACGTATCAACCATTGTGAACTTGTAACTTTTATTTGATGAAAAGACTTTCGGGTTTTTTTTTTATCAAATAAACTTTTTTATTATTAACTATTCAAACAACTTATAATAATTAATTAATGAACTGAAACATTCGTTACTCTTTCGGGAGAATGAATATAAATTACGAAACATAAGAACAACTCTTAGCAACGGATATCTTGGTTCTCGTAAC										-	-	-	-	-
OTU_0065	0	0	0	0	0	0	6	0	14	0	0	0	0	0	0	0	0	0	CAAGGTAACCGTAGGTGAACCTGCGGTTGGATCATTACAAAATGAACACTGTTGTGGTTGACGCTTGCAAAAGTGTCCCACTTCGGTACATACACTTTGTGCACTGTGATGTTTTTTGGGTAGGCTCTTTCAGAGGCTGCCCAGCATACAAAAACACCTTTAAACTTGCCTGAAATTCTTTGAAAAAAGATAACAACTTTTGACAACGGATCTCTTGGCTCTCGCAAC	Eukaryota	Fungi		Chytridiomycota	Chytridiomycetes	Rhizophydiales				-	-	-	-	-
OTU_0066	0	0	0	0	0	0	0	0	0	0	0	0	0	0	0	3	0	4	CAAGGTTTCCGTAGGTGAACCTGCGGAAGGATCATTATCAATGTTCCAACTCCATCCAACAATCGGTAACTATCTGATATTTGGCGTCAATGTAAATAAACTTGTTTATTTTTCAAACAGCAGCAACGGCTGCTGGTGTTTTAAGTAAATTCATCTGAACTGCTTAAAGCTGGCGCTATTTTTTACCACATAAAAAATCCATTTCCATTTTATCTAAATATAACTTTTAGCAACGGATCTCTAGGCTCTTGTAAC										-	-	-	-	-
OTU_0067	0	0	0	0	0	0	4	0	0	0	0	0	0	0	0	0	0	0	CAAGGTTTCCGTAGGTGAACCTGCGGAAGGATCATTAACAAATCATTGCGGGCTTCGGCTCACATTAACCCGGCCGCAAGGCTAGGTCTATCTGGACCTGTGTGCGTGGGCCGCGAGGCTTGCGTGCTAGGTTCCAAATTAACGCTTGATTGTTTGACTGTGTGATGATGAATTAAAATTGACAACTTTTAACAATGGATCTCTTGGCTCTTGCAAC										-	-	-	-	-
OTU_0068	0	0	0	0	0	0	0	0	20	0	0	0	0	0	0	0	0	0	CAAGGTAACCGTAGGTGAACCTGCGGTTGGATCATTAAAAAAAATTAATGATGAATGCAAAGTTCTTTGCTTCATTACCAACTTTGTGTGAAATGAACCCGTCCCTGGTGGGGAGGGTGGCGAAAGCCGCTTGTCAGTCATGCAGTTTTTATAATTGCTTAGACCGTGGACAGCCCACCAACCATTATTCAACATCTATTTTATTTCAGTCTGATATTTTTTTTTATAAACAAAAAACAACTTTTGGCAACGGATCTCTTGGCTCTCGCAAC										-	-	-	-	-
OTU_0069	0	0	0	0	0	15	0	0	0	0	0	0	0	0	0	0	0	0	CAAGGTTTCCGTAGGTGAACCTGCGGAAGGATCATTACCTTTCAGTACGGAGTCTGTAGCTTGCTATAGTCTCCCGTCTGAAACCCATGTCTTTTGCGTACTTCAACGTTTCCTCGGTGGGCTTGCCTGCCGGATGGACAACCACAAACTCTTTGTAATGTAATCAGCGTCAGAAAAACTATAATAGTTACAACTTTCAACAACGGATCTCTTGGTTCTGGCATC	Eukaryota	Fungi	Dikarya	Ascomycota	Dothideomycetes	Pleosporales		Shiraia		-	-	-	-	-
OTU_0070	0	0	0	102	12	121	5	0	20	0	0	0	38790	10843	19309	0	2	0	CAAGGTTTCCGTAGGTGAACCTGCGGAAGGATCATTACCGAGGCCTGGGGTCCACTTTGGGCCCCACCCTTTCCACTCTTTGCCTAAGCTATTATGCAGCAGCCGGCCGGCTGCTGTTTCCCTCCCCAGATCCTGTCTACTGATCTTCGTCAGGCGCCTTGCGCGCCGAGGATATTTAACCGTGGGTAAAACTTTCAACAACGGATCTCTTGGCTCTGGCATCA										-	-	-	-	-
OTU_0071	0	0	0	37	0	0	0	0	0	0	0	0	0	0	0	0	0	0	CAAGGTCTCCGTAGGTGAACCTGCGGAGGGATCATTACTGAGTGAGGGAGCAATCCCGACCTCCAACCCTTTGTGAACGCATCATGTTGCTTCGGGGGCGACCCTGCCGCTTTCGCGGCATTCCCCCCGGAGGTCATCAAAACACTGCATTCTTACGTCGGAGTAAAAAGTTAATTTAATAAAACTTTCAACAACGGATCTCTTGGTTCTGGCATC	Eukaryota	Fungi	Dikarya	Ascomycota						-	-	-	-	-
OTU_0072	0	0	0	0	0	0	10	0	0	0	0	0	0	0	0	0	0	0	CAAGGTTTCCGTAGGTGAACCTGCGGAAGGATCATTACCGAGTTGATTCGGGCTCCGGCCCGATCCTCCCACCCTTTGTGTACCTACCTCTGTTGCTTTGGCGGGCCGCGGTCCTCCGCGGCCGCCCCCCTCCCCGGGGGGGTGGCCAGCGCCCGCCAGAGGACCATCAAACTCCAGTCAGTAAACGATGCAGTCTGAAAAACATTTAATAAACTAAAACTTTCAACAACGGATCTCTTGGTTCTGGCATC	Eukaryota	Fungi	Dikarya	Ascomycota	Dothideomycetes					-	-	-	-	-
OTU_0073	0	0	0	0	0	0	6	0	0	0	0	0	0	0	0	0	0	0	CAAGGTTTCCGTAGGTGAACCTGCGGAAGGATCATTAACGTGTTCGTTCGGCCGTTCGGGTCGGCCCTGCACCGACGGAGACGTCGTGCTGCGGGCTCCCGGGCGTGCCTTCCAAACCAAACCCCTGTGAACCTTTGGGAAGGTCGAGCCTTCGCCGGCAAAGCCGTCCCCTTTACAAACTCTGTATCTCATAGAATGACCGCGGACATCGTCTGCCTAAACACATAACAACTTTCAACAACGGATCTCTTGGCTCTCGCATC	Eukaryota	Fungi	Dikarya	Basidiomycota	Agaricomycetes	Corticiales	Corticiaceae	Subulicystidium		Saprotroph	Undefined Saprotroph	Corticioid	White Rot	Probable
OTU_0074	0	0	0	0	0	0	0	0	0	0	0	0	0	0	0	8	61	18	CAAGGTATCCGTAGGTGAACCTGCGGATGGATCATTAAAAATTGAATTTTCTTTAAATTCATTTTTTACGTTTTTGTGCTCCTTAATTTCACTCACTACTTAAGTGAGAGAAAATCTTTCATTTCCTCTGAATCTTTAAATTTTTTTTTTAATTTTTTGGAGGAATGTTTCTTTAAAAAGTTTGCGGTTTTGCTGCAAATTTTTTTTTAAACCCCAACATAATTTTGTACCACAGTTGTTAACAATGTTATAAAACATCAAAAACAACTTTTAGCAACGGATCTCTAGGCTCTCGCAAC										-	-	-	-	-
OTU_0075	0	0	0	0	0	0	4	0	10	0	0	0	0	0	0	0	0	0	CAAGGTAACCGTAGGTGAACCTGCGGTTGGATCATTAACAAAATATCCCAAACCTTTTGAAGCCTCCAAAAATTAAAATATTTTTTGGATTTTGGTTTCTACACCCCTTTTGTGAACTGTTTTTATTGTCTTTGGTGGGTTAAAATTATGGCTTTAGAACCTATTCTTTGTAGGGACTTCGCTTATGAGAGAGAGAGGTTATTTTCTTTCTCACCCACTGTTTTTAAACTCAATTTAATATGTCCAATATTCGTCTGAAAATATATATCTTAAACAAAAAGAAAACAACTTTTGACAACGGATCTCTTGGCTCTCGCAAC										-	-	-	-	-
OTU_0076	0	0	0	0	34	8	0	0	0	0	0	0	0	0	0	0	0	0	CAAGGTAACCGTAGGTGAACCTGCGGTTGGATCATTACTAAATGATGGTAGTATCGATCTTGGGTTTCCGTAATCCGAGATTGATCTACTAAATACCTCTGTGCACTGTTGATAGTATTTGGGTTTGGTTATCCAAACCCGCTTATAAACCCCTTTATTTTTGACTGACTTTTGTTTCTATGAATCAAAAACAACTTTTAACAACGGATCTCTTGGCTCTCGCAAC	Eukaryota	Fungi		Chytridiomycota	Chytridiomycetes	Rhizophydiales				-	-	-	-	-
OTU_0077	0	0	0	0	0	0	0	0	0	0	0	0	0	0	0	3	3	0	CAAGGTTTCCGTAGGTGAACCTGCGGAAGGATCATTAACACGTTTCTTCATATCCCAAAACCCCTCTGTGCACTTGTATACTGTCTTGACCTGCTGTGGTGTCTCTTCACGGAGCTCCGTAGCTTGATCTTTTCAACCCAAACCCCTTGAACATAATTGAACTGAAACCATAAATCTCGATTCTCGTTTTTTCGCAAGAAAAACGTGAGTGGAGTTGAAAAAAAAACTCAAAAACAACTCTTAACAACGGATATCTTGGTTCTCGTAAC										-	-	-	-	-
OTU_0078	27	25	330	0	0	0	0	0	0	0	0	0	0	0	0	0	0	0	CAAGGTTTCTGTAGGTGAACCTGCAGAAGGATCATTCGTGTAATACCTTTGACTATAGTTGCATTCATTTGCGTGCGGCTATAGTTCAAACTACACCCTTTGTGAACGAAAAAGCTTAGATAGCTATTGCCCGGCGCCATAGTTAGAATGGCAATGGGCAACAGCCGTCATTTAACATAAACTTTAAACAACCAAAATTGCATTAACTATAATGACCAAAATTAAATTGTATAATTTAATACAACCTTTAACAATGGATCTCTTGGTTCCTGCAAC										-	-	-	-	-
OTU_0079	0	0	0	0	972	0	0	0	0	0	0	0	0	0	0	0	0	0	CAAGGTTTCCGTAGGTGAACCTGCGGAAGGATCATTACTGGGTAAAGGCCTCGCGCCTCCAACCCCACCCTCCGTAACCGCGGCCCGGATTCGGCGCTCGGCGGGGACACCCTCTGTTCGCGGAGAGGACCCCGCCTGCCGGAATCAGCCAACCCTTTGTAAACTGCAGTCTGAGAACAAGTTAAATTAAACAAAACTTTCAACAACGGATCTCTTGGTTCTGGCAAC	Eukaryota	Fungi	Dikarya	Ascomycota						-	-	-	-	-
OTU_0080	10	29	1093	0	0	0	0	0	0	0	0	0	0	0	0	41	38	93	CAAGGTTTCCGTAGGTGAACCTGCGGAAGGATCATTAACACGTTTCTTCGTATCCCAAAACCCCTCTGTGCACTTGTATACTGTCTTGACCTGCTGTGGTGTCTCTTCACGGAGCTCCGTAGCTTGATCTTTTCAACCCAAACCCCTTGAACATAATTGAACTGAAACCATAAATCTCGATTCTCGTTTGCAAAAACGTGAGTGGAGTTGAAAAAAAAACTCAAAAACAACTCTTAACAACGGATATCTTGGTTCTCGTAAC										-	-	-	-	-
OTU_0081	0	0	0	125	0	0	0	0	0	0	0	0	0	0	0	0	0	0	CAAGGTTTCCGTAGGTGAACCTGCGGAAGGATCATTACAGAGATCATGCCCTTCGGGGTAGACCTCCCACCCTTTGTTTACTATACCTTTGTTGCTTTGGCAGGCCGTTCAGCCCTGTGCTAAACTACCGGCCTATGCTGGTAAGCGCCTGCCAGAGACCCCAAAACTCTTGTAATTTAATGTCGTCTGATTACTATATAATAGTTAAAACTTTCAACAACGGATCTCTTGGTTCTGGCATC	Eukaryota	Fungi	Dikarya	Ascomycota						-	-	-	-	-
OTU_0082	0	0	0	0	0	29	0	0	0	0	0	0	0	0	0	0	0	0	CAAGGTCTCCGTTGGTGAACCAGCGGAGGGATCATTGCTGGAACGCGCCCTACGGCGTACCCAGAAACCCTTTGTGAACTTATAAAATCCATCGTTGCCTCGGCAAGGCTGAGAGACGTCACGTCTCTCCCCTGCCCCGGGGATTCGTCCCCGGGGCGCGGAGCAGGTCTGCCGGCGGCCCTACAAACTCTTGTTTTCAATAGTACTACTTCTGAGTAACAAACAAACAAATGAATCAAAACTTTCAACAACGGATCTCTTGGTTCTGGCATC	Eukaryota	Fungi	Dikarya	Ascomycota						-	-	-	-	-
OTU_0083	0	0	0	9	0	14	0	0	0	0	0	0	0	0	0	0	0	0	CAAGGTTTCCGTAGGTGAACCTGCGGAAGGATCATTACAGAGTTCATGCCCTAACGGGTAGACCTCCCACCCTTGAATATATTACCTGTGTGCTTTGGCGAGCGCTTCGGCGCCCGCCAGAATAACCAAACTCTGATTAATTTGTCGTCTGAGTACTATATAATAGTTAAAACTTTCAACAACGGATCTCTTGGTTCTGGCATC	Eukaryota	Fungi	Dikarya	Ascomycota						-	-	-	-	-
OTU_0084	0	0	0	7	531	0	0	0	0	0	0	0	0	0	0	0	0	0	CAAGGTTTCCGTAGGTGAACCTGCGGAAGGATCATTAATACAATACCTATGGTAGCGTTCTATTAGAAATAATAATAACACACCATTTGTATCTATCCTTTTATATGTGCTTCAGTTATTATTATTATTATTATAACATTTTTTAAACCCTTTCTATACATACAAAGACTAACATAACAAAAAATTATAAGAAACCAAAGAACAACTCTTAGCAGGGGATATCTTGGTTCTCGCAAC										-	-	-	-	-
OTU_0085	0	0	0	13	0	13	0	0	0	0	0	0	0	0	0	0	0	0	CAAGGTCTCCGTTGGTGAACCAGCGGAGGGATCATTACAGAGCGTAAAAAACTCTCCCAACCCATGTGAACATACCCATCGTTGCCTCGGCAGGCCACCCAGCGCCACCACCCCCGTGGTGGCGAGGGGTGCTCCCTGCCGCCGGCCCCCCCCGAACTCGTTTTATCTTGGAACTCTGAATAGCAGTATAATACGTTAAAACTTTCAACAACGGATCTCTTGGCTCTGGCATC	Eukaryota	Fungi	Dikarya	Ascomycota	Sordariomycetes	Xylariales				-	-	-	-	-
OTU_0086	0	0	0	16	364	123	2	0	0	0	0	0	0	0	0	0	0	0	CAAGGTCTCCGTAGGTGAACCTGCGGAGGGATCATTACAGAGTTCATGCCCTTCGGGGTAGATCTCCCACCCTATGTATTTATACCTTTGTTGCTTTGGTAGGCCGTTGGGCTTCGGCCTGGCTACCGGCTCCGGCTGGTAAGTGCCTACCAGAGGAAATCAAACTCTGAATGTTAATGTCGTCTGAGTACTATATAATAGTTAAAACTTTCAACAACGGATCTCTTGGTTCTGGCATC	Eukaryota	Fungi	Dikarya	Ascomycota	Leotiomycetes	Helotiales				-	-	-	-	-
OTU_0087	0	0	0	1464	103	220	0	0	0	0	0	0	0	0	0	0	0	0	CAAGGTCTCCGTTGGTGAACCAGCGGAGGGATCATTACCGAGTTTACAACTCCCAAACCCCTGTGAACATACCTATCGTTGCTTCGGCGGATCCGCCCCGGCGCCCTCGGGCCCGGATCAGGCGCCCGCCGGAGACCCAAAACTCTTGTATTTCTTTAGTATCTTCTGAGTAAACAAGCAAATAAATTAAAACTTTCAACAACGGATCTCTTGGTTCTGGCATC	Eukaryota	Fungi	Dikarya	Ascomycota	Sordariomycetes	Hypocreales	Nectriaceae			Pathotroph-Saprotroph-Symbiotroph	Animal Pathogen-Endophyte-Fungal Parasite-Lichen Parasite-Plant Pathogen-Wood Saprotroph	Microfungus	NULL	Possible
OTU_0088	0	0	0	0	0	0	9	0	312	0	0	0	0	0	0	0	0	0	CAAGGTCTCCGTTGGTGAACCAGCGGAGGGATCATTACAGAGTTACTAAACTCCCAACCCTATGTGAACTTACCTATGTTGCCTCGGCGGATTTACCCTGTAGCAAACTCGGTTTACCCTGTAGCTACCCTGTGAATCTGCCGGTGGACAAACCAAACTCTGTTAGTAAAATAGCTTCTGAGCGTCTTATTTAATAAGTCAAAACTTTCAACAACGGATCTCTTGGTTCTGGCATC	Eukaryota	Fungi	Dikarya	Ascomycota						-	-	-	-	-
OTU_0089	0	0	0	0	0	0	0	0	0	0	0	0	19	12	77	0	0	0	CAAGGTTTCCGTAGGTGAACCTGCGGAAGGATCATTATGAATTGTTGTTTTGGCTCTTTTTACGAGTCTCAACTTCTTTTTCTGTGAACTGGATCTTGACCCTCTTGTGCTCTTTAACTAGAGTGCAATAGGCGATGGATTGTTATTTTGTTTTCTGTTGTAATTGTTCTTACAAGTTTTCTTTAATGAAAGACAACTTTCAGCAATGGATCTCTTGGCTCTTGCATC	Eukaryota	Fungi		Blastocladiomycota	Blastocladiomycetes	Blastocladiales	Catenariaceae	Catenaria		Saprotroph	Undefined Saprotroph	Microfungus	NULL	Probable
OTU_0090	0	0	84	0	0	0	3	0	70	0	0	0	0	0	0	2	0	7	CAAGGTAACCGTAGGTGAACCTGCGGTTGGATCATTATTAAATGACAAGGACCATGGATTGAGCGGCCTAATTTGACTGCTCTCTATGGTTCTAACCACCACTGTGCACTGTAATTGAATTTGGGTCTGCGTAGCCTCTAGGGGATGTGCAGGCCCGCCTTATTAACACAACCTTTTAATTGTCTGACTTTTTATTCGTATGAATGAAAAACAACTTTTACCAACGGATCTCTTGGCTCTCGCAAC										-	-	-	-	-
OTU_0091	0	3	0	0	0	0	0	0	217	0	0	0	0	0	0	0	0	0	CAAGGTAACCGTAGGTGAACCTGCGGTTGGATCATTACTAAATGATTTTCACTAGGCTTTTGAACCCGCAAGGGATCGAGCCTAGTGTCTTTACACCCTGTGAACTTTATCGTTTTTCGAGTGAGCGTTTATCTAGGGAATTTTCCTTAGAGACTATGCTTGCTCGGCCGTAACAAACCCCTTTTAACCTTGACTGAATTTTTTATTTTATAAAAGATAAACAACTTTTGACAACGGATCTCTTGGCTCTCGCAAC	Eukaryota	Fungi		Chytridiomycota	Chytridiomycetes	Rhizophydiales				-	-	-	-	-
OTU_0092	492	1442	3617	0	0	0	0	0	0	0	0	0	0	0	0	3	2	6	CAAGGTTTCCGTAGGTGAACCTGCGGAAGGATCATTGCCACACACGATCCAAGATCGACACTTTATTGTGAAACGTTAAATGTTTGAAATGCGGGATGTTGTAATTGGGATGCCCATACGCTATCGGTGTATGTGTGTTATTTCAGTTGTGACAAACCCTTTCTACCTTTATTGCACCTTCTTAACCCTTTGATTTATCAATGGAAATAGAAAAATGTTATTTGTCGATTTACGTCGATAATAACGCTTAGATATAAATTGTAAACAACTTTCAACAACGGATATCTAGGTTCTTGCAAC										-	-	-	-	-
OTU_0093	0	0	0	0	0	0	0	0	0	0	0	0	0	0	0	3	0	0	CAAGGTTTCCGTAGGTGAACCTGCGGAAGGATCATTATTGAAATAAACCTGATGGGTTGCTGCTGGTTCTCATGGGAGCATGTGCACGCTTGTCATCTTTATATCTCCACCTGTGCACCTTTTGTAGGCCTTTCCAGGTCTATGTTGCTTCATATACCCCAATGTATGTTGATAGAATGTTGTGCCTATAATATTTATACAACTTTCAGCAACGGATCTCTTGGCTCTCGCATC	Eukaryota	Fungi	Dikarya	Basidiomycota	Agaricomycetes	Agaricales	Cortinariaceae	Cortinarius		Symbiotroph	Ectomycorrhizal	Agaricoid	NULL	Highly Probable
OTU_0094	0	0	0	76	0	13	42	0	351	0	0	0	0	0	0	0	0	0	CAAGGTCTCCGTTGGTGAACCAGCGGAGGGATCATTATCGAGTGTTAAAACTCACTATCCTTTGTGAACTTACCAGTGGGAATAGCGTTGTTTCGGTGGTGCTGTCCCGGGGGGACAGTGGCCGGCGTAATACCTGGCGAGCCACCGGCAGCGTGATCAACTAAACTCTTGTTTTTATTGTGATTACTTCTGAGTTAGCTTCGTGAGGAGCAAAAAAAAAATGAATCAAAACTTTCAGCAACGGATCTCTTGGTTCTGGCATC	Eukaryota	Fungi	Dikarya	Ascomycota	Sordariomycetes			Campylospora	Campylospora chaetocladia	Saprotroph	Undefined Saprotroph	NULL	NULL	Probable
OTU_0095	0	0	0	0	0	503	0	0	0	0	0	0	0	0	0	0	0	0	CAAGGTCTCCGTTGGTGAACCAGCGGAGGGATCATTACAGAGTCACCCGACTCCCAAACCACTGTGAACATACCGCTACGATATGCTCCGGCGGGTAGCCCCAGGGGGGGCCCCCGGCCGCAAGGCACCCGCCGGAGCCAGCACAAACCAAGTCTCTTGCAGCAGTCTTCTGAGTTTATTCTATAAAAGTTTTACAACTTTCAACAATGGATCTCTTGGCTCCGGCATC	Eukaryota	Fungi	Dikarya	Ascomycota						-	-	-	-	-
OTU_0096	0	0	0	0	0	0	0	0	0	0	0	0	0	0	0	0	4	0	CAAGGTTTCCGTAGGTGAACCTGCGGAAGGATCATTAACACGTATCCACGTATCAAACCCCACGAACTGTATTGAAAACGTTAGGGCCTCGTTTCACTTTGGGAAGTCTTGGACACCTGCTGAATGATTGGGTGGGTTCCTTGGCTGTCAAAGACTCAAAGGGAAGCATCATGGTCCGGCAATCATTAACCAACTTAAACCCCTTTTAACTCTACCTGTCTGAACCTTTTTCACTTGTTGACTTCTCCTCCTCGGAGTGATTGATTTCAACGATGAAAAAAATACGAAACAAAGAACAACTCTTAACAACGGATATCTTGGTTCTCGTAAC										-	-	-	-	-
OTU_0097	0	0	0	43	0	7	41	38	49	0	0	0	0	0	0	0	0	0	CAAGGTTTCCGTAGGTGAACCTGCGGAAGGATCATTAAAGAGTATAGGGGCTTCATGCCCACTAACTCCACCCTTTGTTTACATACCATTGTTGCTTTGGCAGGCCCGTCGCAAGACAACCGGCTTCGGCTGGTCAGCGCCTGCCAGAGGACCTAAAACTCTTGTTTAATCATATTGTCTGAGTACTATATAATAGTTAAAACTTTCAACAACGGATCTCTTGGTTCTGGCATC	Eukaryota	Fungi	Dikarya	Ascomycota	Leotiomycetes				uncultured Leotiomycetes	-	-	-	-	-
OTU_0098	0	0	0	12	0	0	0	0	0	0	0	0	0	0	0	0	0	0	CAAGGTTTCCGTAGGTGAACCTGCGGAAGGATCATTATCGAACTATCGAGGGTTGTTGCTGGGTGCCAAAAGACACCATGTGCACGCCTTCATAATTCTCAAACCCCTGTGCACCTATTGTAGGCTGGTCGTAGGGCTGACTTCGGTCGGTCTGAAAGCCAGGCTATGTTTACACACGCTTCAGTTTAAGAATGTCATTTGCGGATAACGCATTATATACAACTTTCAGCAACGGATCTCTTGGCTCTCGCATC	Eukaryota	Fungi	Dikarya	Basidiomycota	Agaricomycetes	Corticiales	Corticiaceae	Phlebia	Phlebia livida	Saprotroph	Wood Saprotroph	Corticioid	White Rot	Highly Probable
OTU_0099	0	0	0	132	0	0	0	0	0	0	0	0	0	0	0	0	0	0	CAAGGTTTCCGTAGGTGAACCTGCGGAAGGATCATTATCGAGTTTTGAATGGGTTGTCTGCTGGCTCGCAAGGGCATGTGCACGCCTGTCTCATCCACTCTCAACTTCTGTGCACTTTTCATAGGCCGGCTTGTGGGTGCGTTCGCGCACTTGTAGGTGTCGGGCTTATGCTTTACTACAAACGATTCAGTTTTAGAATGTCATACTTTGCTATAACGCAATTATATACAACTTTCAGCAACGGATCTCTTGGCTCTCGCATC	Eukaryota	Fungi	Dikarya	Basidiomycota						-	-	-	-	-
OTU_0100	0	0	0	0	0	541	0	0	0	0	0	0	0	0	0	0	0	0	CAAGGTTTCCGTAGGTGAACCTGCGGAAGGATCATTGCCACACATAATACGATCCAAGATCGACACATTTTTGTGAATTGTTAAATGTTTTAAAGTTTTTTTTGTAATGTTTTTTTCTGTAAAAAGAAAAAGAGAATTTATTAAAAAAACTTCAAATCTTTATACACTATAAATAAAATAAAATGAATAATTCATTGGAACATAAATGTTATCTAAAGTCTGTCTTTAGTATAACGCTAGATAAATAATTGTAAAAACAACTTTTAACAATGGATATCTAGGTTCTTGCAAC										-	-	-	-	-
OTU_0101	0	0	0	0	0	0	0	0	0	0	0	0	64	15	168	0	0	0	CAAGGTTTCCGTAGGTGAACCTGCGGAAGGATCATCAGAGTGTTAAGTGTGTGCGCTGCTTGTAATGGGCGGCGCGCGCACGTTCCTGTGAATTGGAAGGTTGGGGTCGCTTCTAAAAACGCCCAAGGTTTTTTTTTATAAAACGTAAAGTGAAAAAAAAAGAGAGAAAGTGTAACACAACTTTCAGCAACGGATCTCTAGGCTCTTGCATC										-	-	-	-	-
OTU_0102	0	0	0	12	0	0	152	39	825	0	0	0	0	0	0	0	0	0	CAAGGTAACCGTAGGTGAACCTGCGGTTGGATCATTAATAAATCTAAAAGACCAAAGGTCTTTTTTAACATCTTGTGTATAGTATATCGTTTTTGATGGGCGAAAGTCCTTGAAAAATAAACTTTGTATATCATTCGTCTATAACTTTTAATGAATAATTAAAAACAACTTTTGACAACGGATCTCTAGGCTCTCACAAC										-	-	-	-	-
OTU_0103	0	0	0	0	0	10	0	0	36	0	0	0	0	0	0	0	0	0	CAAGGTTTCCGTAGGTGAACCTGCGGAAGGATCATTACAGAGTTCTTGCCCTCACGGGTAGATCTCCCACCCTTGAAATTCATACCTTTGTTGCTTTGGCAGGCCGCGGCCTCCGCTACCGGCTTCGGCTGGTACGTGCCTGCCAGAGGACCCAACTCTTGTTTTTAGTGATGTCTGAGTACTATATAATAGTTAAAACTTTCAACAACGGATCTCTTGGTTCTGGCATC	Eukaryota	Fungi	Dikarya	Ascomycota						-	-	-	-	-
OTU_0104	4	14	33	0	0	0	0	0	0	0	0	0	0	0	0	0	0	0	CAAGGTAACCGTAGGTGAACCTGCGGTTGGATCATTAATGATTTGTTAATTCTTCTTTTTGAAGGGAAAGGATTCACTTCTCGTAAGAGAGTCTTTTCCTGAATAAAAGAGAATTCCAACCCCCTTGTGAATTTTCTAAATGTATTTTGGTTAAAAGGAGGAAATTTATTTCTTTTTTTTTACCAGCAATTATTATAAACCAGTGTTTTAATTTATTCTTTTGTAATTTCATTTTAAAAATAAATAAAATTGAAAACAACTTTTGACAACGGATCTCTTGGCTCTCGCAAC										-	-	-	-	-
OTU_0105	33	99	140	0	0	0	0	0	0	0	0	0	0	0	0	0	0	0	CAAGGTAACCGTAGGTGAACCTGCGGTTGGATCATTAGTGAAGAACTGGTTGACCTGTAAAAGGGGAGACTGTATCTACTATTGTGCACTGTAACGTATTTTCCTGTTTTAGGACAGGAAAAGTTTAACCATTTAAAATAGACTGACCAAGCCAAATAATCCAAAACAACTTTTGACAACGGATCTCTTGGCTCTCGCAAC										-	-	-	-	-
OTU_0106	0	0	0	0	0	28	0	0	55	0	0	0	0	0	0	0	0	0	CAAGGTTTTCGTAGGTGAACCTGCGGAAGGATCATTCTTGTAAAACTGGTTCAGCGTAAGCTAAGCCAAACCACGTGTGAATAACTCTACTCCCCGGCGTGCTGTCGGGTAACCGCGGCACACCGGGCTGCCTCTCGCAAGAGACGGCGCAACAAGTCAACAGCAGGGAATCATTGGTAACAATATACAACTTTTAACGATGGATCTCTTGGCTCTCACACC										-	-	-	-	-
OTU_0107	0	0	0	0	0	0	13	11	126	0	0	0	0	0	0	0	0	0	CAAGGTTTCCGTAGGTGAACCTGCGGAAGGATCATTAATAAATGTTTCCAAACTCACTATGTCAACTGTTATCAAAACCTGGTGATGTTCCGTGGTAACTTCTACACTGTAGTCGTTACTCGGGCTCATCCTTTTTAAACTTGTATAAACTTGAATCTGAGCCTTTATATCAATACAAAGACAACTTTTAGCAACGGATCTCTAGGCTCTTGCAAC										-	-	-	-	-
OTU_0108	0	0	0	0	0	0	3	0	0	0	0	0	0	0	0	0	0	0	CAAGGTTTCCGTAGGTGAACCTGCGGAAGGATCATTACCAAATCCAAATACCCAACCCCATGTGAACCTGTTTCTGTCTGTCTTTGGGGGAGAAGCTGCTGGCTGGCTTCTGCCACTGGTTGTCTTTTCCCCCCAAATGAGTCTAGCGCTCCGGCGCTTCCTGGCTCAACTGACTAAACAACTTTTAAATTTTTTGTTGGAATACTTCTTTATTAATCTTAATAGAGGACAACTTTTAACGGTGGATCTCTTGGCTCGTGGATC										-	-	-	-	-
OTU_0109	183	218	452	0	0	0	0	0	0	0	0	0	0	0	0	0	0	0	CAAGGTTTCCGTAGGTGAACCTGCGGAAGGATCATTAACAAGATGATACATCTTTGTATGTGAATTGAAAAAGTCGAGTCCTTGGACGAGGCTTTTTTATACTTGGCAAGAGGGGTGCTCAAGCGTCGGCTGCCATTGCCTCGCGGCTCTTGGCAACCGCGCGCTTCAGTTACCGACTTGCCGCATTTATTAACGTCTACCAAATTTTGTTGAACTGAAATAAAAGAGCAAATCGAGAAACAACTTTTAGCAATGGATCTCTTGGCTCTCGCAAC										-	-	-	-	-
OTU_0110	0	0	0	55	34	16	0	0	0	0	0	0	0	0	0	0	0	0	CAAGGTTTCCGTAGGTGAACCTGCGGAAGGATCATTATTAATACTTGGTTAACACCAACATTTCATGTGCAACTATCCCTGACGCTGCTAGCATTTGCCTAGTGGATGCCTCCGGGCTACACTAGTCATACCTAGCAGCAGTCCCGCTGTTTACAGTGGGGCAAACCGGTTTCCCCGATGTCCTTGGGCAAGAGGGAATCCGAAACCTTTATACATCAGTCTTAAATCCGTCATCAGGGAAAAGCCGCAAGGCATGACCTGCTCTGACAATAAAAGGGTAAAAAACTTTTAGCAACGGATCTCTAGGCTCTCGCAAC										-	-	-	-	-
OTU_0111	0	0	0	0	0	47	0	0	0	0	0	0	0	0	0	0	0	0	CAAGGTCTCCGTAGGTGAACCTGCGGAGGGATCATTACCGAGTGAGGGCCTCTGGCCCGACCTCCAACCCTTTGTCAATCAATACCTCGTTGCCTCGGGGGTGACCCGGACCTCGCGTCCGGGCCCCCCGGTGGACCACATTCAAACTCTTGCATCTCTGCGTCGGAGTCTCGAGCAAATCGATTAAAACTTTCAACAACGGATCTCTTGGTTCTGGCATC	Eukaryota	Fungi	Dikarya	Ascomycota	Dothideomycetes	Capnodiales				-	-	-	-	-
OTU_0112	0	0	0	0	0	0	0	0	93	0	0	0	0	0	0	0	0	0	CAAGGTTTCCGTAGGTGAACCTGCGGAAGGATCATTAACACCAAATCCAAACAAACAACGGTCACGGGAAACGTCCCATCTCTTTAACATACATAAAACCAATCTTACAACTCATACTGAACAAGCGTTGGAAGGCGCGGAGAAAGGGGACATTCATTTTGTTTCTTTTTTCTTGTGCTCGAAAACGAAAACAAACCAAAACAACTCTTAACATTGGATATCTTGGCTCTCGTAAC										-	-	-	-	-
OTU_0113	11	22	383	0	0	0	0	0	0	0	0	0	0	0	0	0	0	0	CAAGGTTTCCGTAGGTGAACCTGCGGAAGGATCATTATTGATTTCCAATCTTTTTCTGTGAACGTTTTCTGTCTACTGGCACTTGCCTGCCATGACACTCTTTCTTTCGGGAAGGGAGTGGTTGTGGTGGGTGAGTGTCGGCCGATTTTAATCACGTATTTTGACATTGTATTACTGACATTTGATGCGAGTGTTCTTTTACGGAATGCAAGCTGACACAAATGAAAACACAACTTTTAGCAATGGATCTCTCGGCTCTCGCAAC										-	-	-	-	-
OTU_0114	0	0	0	25	0	117	0	0	0	0	0	0	0	0	0	0	0	0	CAAGGTTTCCGTAGGTGAACCTGCGGAAGGATCATTACCTGGCCTTGGGCCGTTCCTGGGAAGCGCAGGCTCTGTCGGCGTTCTTCTGGGGGCGCTTAGCCCTTGATCATTACCTTGATTATATGTACCATTGTGTTGTTTCCTCGGCAGGTCCCCCGCCGTCAGGAACCCAATTAAACCCTAATGTATAAGCATCAAACTTCTGACATGAAACAAAATATTTACAACTTTCAACAATGGATCTCTTGGTTCTGGCATC	Eukaryota	Fungi	Dikarya	Ascomycota	Dothideomycetes	Pleosporales	Lentitheciaceae			-	-	-	-	-
OTU_0115	0	0	0	0	0	441	0	0	0	0	0	0	0	0	0	0	0	0	CAAGGTTTCCGTAGGTGAACCTGCGGAAGGATCATTAATGAATTCACTATGGAGTTGTTGCTGGCCTCTAGGGGAATGTGCACGCTTCACTAGTCTTTCAACCACCTGTGAACTTTTGATAGATCTGTGAAGTCGTCTCTCAAGTCGTTAGACTTGGTTTGCTGGGATGTAAACGTCTCGGTGTGACTACGCAGTCTATTTACTTATAACACCCCAAATGTATGTCTACGAATGTCATTTAAAGGGCCTTGTGCCTATAAACCATAATACAACTTTCAACAACGGATCTCTTGGCTCTCGCATC	Eukaryota	Fungi	Dikarya	Basidiomycota	Agaricomycetes	Agaricales	Pleurotaceae	Pleurotus	Pleurotus eryngii	Pathotroph-Saprotroph	Endophyte-Plant Pathogen-Wood Saprotroph	Agaricoid	White Rot	Probable
OTU_0116	0	0	0	0	0	0	97	64	435	0	0	0	0	0	0	0	46	0	CAAGGTAACCGTAGGTGAACCTGCGGTTGGATCATTAAAAATTCCAACTAAAAGACTAGTCCCTCGGGGCTAGTTCTTTTAAACACCCTTGTGAATTGTTTATTGTCTCTGGTGGGTTAAAAGGTTGCAAGACTGGTTGAAAGACCACCCACCTATAATTAAACTCTATATTATTTTGTAGCCTTTATTCTATTTTGAATTCAATGAATTTAAAAACAACTTTTGACAACGGATCTCTTGGTTCTCGCAAC										-	-	-	-	-
OTU_0117	0	0	0	14	0	0	0	0	0	0	0	0	0	0	0	0	0	0	CAAGGTAACCGTAGGTGAACCTGCGGTTGGATCATTAACAAATCCAATCTTTGACTGACTTACCCTCGGGTAAGTCTGTCAAATACTACACCAATGTGAACATATAATTAGTTCTTCTGTTTTACCGCAAGGTGAAATGGAAACTACTAACACCTATACTATTTTTTGAACTGAAATCTTTTTCAAGCAGCAAAGACTCTCTTGGGAGTTAGTAGCTACTTGAAATAAAGCCAAATGAGATAACAACTTTTGACAACGGATCTCTTGGCTCTCGCAAC										-	-	-	-	-
OTU_0118	0	0	0	27	0	15	0	0	0	0	0	0	0	0	0	0	0	0	CAAGGTTTCCGTAGGTGAACCTGCGGAAGGATCATTATCAATTGGTCTAACCAAACAAACTTTTGTGAAACCCAACTTACCTTGGTGATAGCTTTTTGAAGTTGCCTTTGTCTCAGGGGAGAGTACGACTGTGGCATAAGTGCCACTGTACTCGAACCACTCTAACCTCCCGAACTGGTCTTGCTGGTGGATACCTAAGGCAAACAAAAACATGGCACAGTTCCCAAACCTGAGGAGACCTAGACAATTTCAATAGGTGACCACCTATATTTAACCATACTTTTTTTAATGACTTCGTAACAGCAAGCTTTCGGGCTTTGTCTGGGACAATACAACTTTCAGCAACGGATCTCTAGGCTCTCGCAGC										-	-	-	-	-
OTU_0119	0	0	0	34	0	2108	0	0	0	0	0	0	0	0	0	0	0	0	CAAGGTCTCCGTTGGTGAACCAGCGGAGGGATCATTACCGAGTTTACAACTCCCAAACCCCTGTGAACATACCTATACGTTGCCTCGGCGGATCAGCCCGCGCCCCGTAAAACGGGACGGCCCGCCCGAGGACCCCTAAACTCTGTTTTTAGTGGAACTTCTGAGTAAAACAAACAAATAAATCAAAACTTTCAACAACGGATCTCTTGGTTCTGGCATC	Eukaryota	Fungi	Dikarya	Ascomycota	Sordariomycetes					-	-	-	-	-
OTU_0120	11	18	35	0	0	0	0	0	0	11	0	11	0	0	0	0	0	0	CAAGGTAACCGTAGGTGAACCTGCGGTTGGATCATTATTGATTACTAGTTGACTTGTGTTTGATGCTCGCAAGAGCTCACCTTGACAACTTTTTAACACTTTGTGCATAGAAACTGTTTTTTGGGTCGACTTGTTTGTTCATGTCGGCCCAACATTGTTTAAACCACTGTTATTTTTAGACTGACTTGTTTTTTTTATAAAATCAAAAACAACTTTTGACAACGGATCTCTTGGCTCTCGCAAC	Eukaryota	Fungi		Chytridiomycota	Chytridiomycetes	Rhizophydiales				-	-	-	-	-
OTU_0121	0	0	0	12	0	128	0	0	0	0	0	0	0	0	0	0	0	0	CAAGGTCTCCGTAGGTGAACCTGCGGAGGGATCATTAACACGTACCTAACAGTACTAACACCAAACAATGTAGAAACATGAAAACATTTTTTCATTACTTTCTTATTACACCCATTTCCAACGTTTGTATCCTCGCTTCACAGCGTGTGGTGCAGCCTTGATTATGTGATAGTAAGGGTGGGCGTTACTGCCTACCTGTACATATGAATACAAACATATGCACAACTCTTAGCAACGGATATCTTGGTTCTCGCAAC										-	-	-	-	-
OTU_0122	6	0	0	0	0	0	0	0	0	0	0	0	0	0	0	0	0	0	CAAGGTTTCCGTAGGTGAACCTGCGGAAGGATCATTAGCATTAAAACGGACGAACGTTGCGCAAGCAACAAGTCTTGTTTTTTTACCACCATGTGAACGAGGCCGTATGCATTGCGAGTTGTTGGCAGTTTCGGCTGTCGACAGCGAGCAACCTTTAAACTTGTAACAACCAACAACGTTAACAATCACTAAACCAAACACACAACTTTTAACAATGGATCTCTAGGCTCCTGCAAC										-	-	-	-	-
OTU_0123	0	0	0	0	0	0	0	0	0	0	0	0	0	0	0	130	306	66	CAAGGTTTCCGTAGGTGAACCTGCGGAAGGATCATTACCACATCCAAAACTTTCCACCCACCGTGTGCACCGTTTCTTTTTCGTTGGTGCGCGTTGGCTTCACGGCCGGGGCGCGCACAAACGAAAAACAAAGCAACCTCTTTTTTTTTCACCCCCCCCTTCTTCAAACCAATTCAAACCAAACCAAAACGAAACTTGAGAGACAACTTTTAACGATGGATCTCTTGGCTCGTGCATC										-	-	-	-	-
OTU_0124	82	242	430	0	0	0	0	0	0	8	0	0	0	0	0	58	81	33	CAAGGTTTCCGTAGGTGAACCTGCGGAAGGATCATTGCCACACACGATCCAAGATCGACACTTATTGTGAACTGTAAATGTGAATGGTTTATGTATGATGTGTATTAGTAGATTCGTTTACTATTTATACTTGTATATAGGCTACTTTTACTACAAACCAATCATTAGAAATTATCACTGGAACTTAATGCCTTCGACGTAACAGTCATTGGCGCTAGATTTTTAAATTGAAAACAACTTTCAACAACGGATATCTAGGTTCTTGCAAC										-	-	-	-	-
OTU_0125	0	0	0	0	43	100	0	0	13	0	0	0	0	0	0	0	0	0	CAAGGTTTCCGTAGGTGAACCTGCGGAAGGATCATTACCGAGTTAGGGTCCTCTAGGGCTCGACCTCCTACCCTTTGTCTACCTTACCTTTTGTTGCTTCGGCGGACCCGTCCCTTAGGGGACCGCCGGAGAGCTCACGCTCTCTGGCCCGCGTCCGCCGGTGGCCCACAACCAAAACTCTTGTTTAAACGTGTCCTCTAAGTACAAAAACAAATAAGTAAAAACTTTCAACAACGGATCTCTTGGTTCTGGCATC	Eukaryota	Fungi	Dikarya	Ascomycota	Eurotiomycetes	Chaetothyriales	Herpotrichiellaceae	Rhinocladiella		Pathotroph-Saprotroph	Animal Pathogen-Fungal Parasite-Undefined Saprotroph	Facultative Yeast-Microfungus	NULL	Probable
OTU_0126	0	0	0	0	0	230	0	0	6	0	0	0	0	0	0	0	0	0	CAAGGTTTCCGTTGGTGAACCAGCGGAAGGATCATTACAGAGATCATGCCCTCACGGGTAGACCTCCCACCCTGTGTTATTTACTCTTGTTGCTTTGGCAGGCCGCCTTCGGGCTCTCGGCTCCGGCTGAGGTGCGCCTGCCAGAGGACCCCAACTCTGTGTTTAGTGTCGTCTGAGTACTATATAATAAGTTAAAACTTTCAACAACGGATCTCTTGGTTCTGGCATC	Eukaryota	Fungi	Dikarya	Ascomycota						-	-	-	-	-
OTU_0127	0	0	0	0	0	0	82	0	785	0	0	0	0	0	0	0	0	0	CAAGGTTTCCGTAGGTGAACCTGCGGAAGGATCATTAATAATAACTTGTGGGTTAGAAGCAATTTTAACCTCACTAACAACACCTTGTGAACTAATGCCCTTACGGGCCGCTAGGACAATCCCTGGATTGTCTCGGTAAAACAAACCTTTAGTATACTTTGTAGACTTAAAAAAACACAAATTTAATACAACCTTTAACAATGGATCTCTTGGCTCCTGCAAC										-	-	-	-	-
OTU_0128	0	0	0	37	0	0	0	0	0	0	0	0	0	0	0	0	0	0	CAAGGTCTCCGTTGGTGAACCAGCGGAGGGATCATTACAGAGTTGCAAAACTCCCTAAACCATTGTGAACGTTACCTTTACCGTTGCTTCGGCGGGCGGCCCGGGTCCTGCCCGGCGCCCCTCGGCCCTCGCGGGCGCCCGCCGGAGGAAAACCAAACCATTGCATTGTATGGCCTCTCTGAGTCTTCTGTACTGAATAAGTCAAAACTTTCAACAACGGATCTCTTGGTTCTGGCATC	Eukaryota	Fungi	Dikarya	Ascomycota	Sordariomycetes	Sordariales	Chaetomiaceae			-	-	-	-	-
OTU_0129	0	18	10	0	0	0	0	0	0	0	0	0	0	0	0	0	0	0	CAAGGTTTCCGTAGGTGAACCTGCGGAAGGATCATTACCATATCCAAAAAAAAAATCCACCCACTGTGTGAATTGTTGCTTAACACGTCGGTTGCGAGTTGAGAAGGTTTCTATATAATCTTGTCGCTTACAGCCGCGGGTTAAAATCTTTCAAAAACATCCAAACCCTTTTTAAACCTGCTGGTCCTTCAAACGGATGAGCCCAACTGATTTCTTGGTTCTCCTCGGGGAACCAAAAAAAACAAAAACAAAACCAATAGACAACTTATAACGGTGGATCTCTTGGCTCGTGCATC										-	-	-	-	-
OTU_0130	0	0	0	0	0	0	0	0	0	0	0	0	0	264	8	0	0	0	CAAGGTTTCCGTAGGTGAACCTGCGGAAGGATCATTAACAAGTTTGTGGACGACGTTTGTCGTCTTCACATTTGCCCGGGATTGCAAGATCCCAAGGCTACATATGCGCGTGTTTGTATGACTGTTTTGATATAGTATAACTTTTACAACTTTTAACAATGGATCTCTTGGCTCTTGCAAC										-	-	-	-	-
OTU_0131	0	0	0	0	0	7	80	22	514	0	0	0	0	0	11	0	0	0	CAAGGTCTCCGTTGGTGAACCAGCGGAGGGATCATTACAGAGTCGTAAAACACTCCCAAACCCATGTGAACTTACCATTGTTGCCTCGGCGGACCTACCCTGTAGCTAGCTACCCGGTAGCCCGTCGGCGGACCATTAAACTCTTGTTATTCTATGGATATCTGAGCGTCTTATTTAATAAGTTAAAACTTTCAACAACGGATCTCTTGGTTCTGGCATC	Eukaryota	Fungi	Dikarya	Ascomycota	Sordariomycetes	Hypocreales		Cylindrium		-	-	-	-	-
OTU_0132	0	0	0	0	0	0	0	0	0	0	0	0	0	0	0	4	25	0	CAAGGTAACCGTAGGTGAACCTGCGGTTGGATCATTAAAAAACCTAGAAACCCTGTCCAAAAGACAGGGGCTTCTAAACACTTTGTGAACTGTTTATTGTCTCTGGTGGGTTAAAAGGGCTGCTTCGGTAGCTTGGACTGTCGTCTACCCACCGCTTACTATTAGACCTAGTAGTAAAGTTTGTCTTAGGAAAATTGTTTAATATATAAACAACTTTTGGCAACGGATCTCTAGGCTCTCGCAAC										-	-	-	-	-
OTU_0133	0	0	0	12	0	0	0	0	0	0	0	0	0	0	0	0	0	0	CAAGGTTTCCGTAGGTGAACCTGCGGAAGGATCATTACCTTTCTGCCCTTCGGGGCACAGTGGGGGTCTATACTTGTATAGCCTCCATCTGCATCCTTGTCTTTTGCGTACTACATGTTTCCTCGGCGGGCTTGCCCGCCGGTTGGACCATTATAAACTCTTTGCAATTGCAATCAGCGTCTGAATAATTTTAATAATTACAACTTTTAACAACGGATCTCTTGGTTCTGGCATC	Eukaryota	Fungi	Dikarya	Ascomycota	Dothideomycetes	Pleosporales				-	-	-	-	-
OTU_0134	0	0	0	0	0	0	20	0	184	0	0	0	0	0	0	0	0	0	CAAGGTTTCCGTAGGTGAACCTGCGGAAGGATCATTAAAGAGTTTAGAGGCTTCGGCCTACTACTCCACCCTTTGTTTACAATACCTTTGTTGCTTTGGCAGGCCCGTCGAAAGGCAACTGGCTTCGGCTGGTCAGCGCCTGCCAAAGGACCCAAAACTCATGTTTAAATTATCGTCTGAGTACTATATAATAGTTAAAACTTTCAACAACGGATCTCTTGGTTCTGGCATC	Eukaryota	Fungi	Dikarya	Ascomycota	Leotiomycetes	Helotiales	Leotiaceae			-	-	-	-	-
OTU_0135	0	0	0	0	0	0	0	0	92	0	0	0	0	0	0	0	0	0	CAAGGTTTCCGTAGGTGAACCTGCGGAAGGATCATTATCAATTGGTTTATCCAATCTACTAATGTGCAACCTACTGCTTTGGCGCAAACTTTCTAGGATACCCTAGGAAGTGACCGCCGTGTATTTACCTACTATAATAAAGATGATTTTGAAACAGCTTCGCTTCGGCATAGCTTGGGACAAACAACTTTTAGCAACGGATCTCTAGGCTCTTGCAGC										-	-	-	-	-
OTU_0136	0	0	0	0	0	569	0	0	14	0	0	0	0	0	0	0	0	0	CAAGGTCTCCGTTGGTGAACCAGCGGAGGGATCATTACAGAGTTTCCAACTCACCCAACCATTGTTTATATACTTGACCTTACACTCCTCCGGTAGGCGGTCCCAGGGCGGGACCGAGCCCTATGGCACCTACCGAAGGGGTACCCAACTGCTCTATATATGATACTATCTGAGTTAGAAAGCAAAATATCAAAATTTTCAATTGTGGATCTCTTGGTTCTGGCATC	Eukaryota	Fungi	Dikarya	Ascomycota	Sordariomycetes	Annulatascales	Annulatascaceae			Saprotroph	Wood Saprotroph	NULL	NULL	Probable
OTU_0137	0	0	0	0	0	0	0	0	80	0	0	0	0	0	0	0	0	0	CAAGGTTTCCGTAGGTGAACCTGCGGAAGGATCATTAATAACAACGAAATGCGATATTAAAACCATCGTATTATCACCAAACAACGTGAACTGTTTCGAGCGATATGTATTGGGCTTCGGCTCTTGCGTGTTGTCTCTTATTAAAAACCCCTTTTAAACCATTTATCTGAATTCTTTTATTCTTTGATGCGGATTGAGCAACTCGTTGCTCACCCGTCATGAGTAAAACAATACGCTAATGTGAAAACAACTCTTAGCAACGGATATCTTGGTTCTCCTATC										-	-	-	-	-
OTU_0138	0	0	0	0	74	0	0	0	0	0	0	0	0	0	0	0	0	0	CAAGGTTTCTGTAGGTGAACCTGCAGAAGGATCATTAGTGAAGATTCAAGGGCCAGCCATACAGACGTACAATAAGTGTGTCTCTGGCGGCTCGCATCCACTATACATCCATAAACCCGTGTGCACTGTTCTAAGGAGTAAGAAAGAAGAAGGGGAGGGGAGAGAGAGTGCATGTGCTTTGCATATAACTCTCTCTCACTCTCCACTCTCTTTCTCTCTCCGGTTAATTACAAACTCGTATGGATTTGTATGAACGTGAGATATATCGTTGGACCGTCACTGGCCAACAAATATAACACAACTTTCGACAACGGATCTCTTGGTTCTCCCATC	Eukaryota	Fungi	Dikarya	Basidiomycota	Malasseziomycetes	Malasseziales	Malasseziaceae	Malassezia	Malassezia globosa	-	-	-	-	-
OTU_0139	0	0	0	0	0	0	15	179	76	0	0	0	0	0	0	0	0	0	CAAGGTTTCCGTAGGTGAACCTGCGGAAGGATCATTGCCACACACGATCCAAGATCGACACTTTATTGTGAACCGTTAAATGTTATTGATGTTGACTGATCAATTCTGTATGTGAAAGTAGATAACTTGTTATCTATTGAGCATAAAGAAGAGAGAGGTTGATATTATTTATTAACACCTTTATAAACCAAAATGACCTATCAATGGAACTTAAGTTATACCAAGTTTGTCTTGATGTAACGCTAGATATAAATTGTAAACAACTTTTAACAACGGATATCTAGGCTCTTGCAAC										-	-	-	-	-
OTU_0140	0	0	0	6	0	25	0	0	0	0	0	0	0	0	0	0	0	0	CAAGGTCTCCGTTGGTGAACCAGCGGAGGGATCATTACAGAGTGTAAAAACTCCTTAAACCCACTGTTTATCTATCTTATAAGTTTCCTTTGGTGGGCAATCCCAGGGGGGATTGATGCTAATTGTTAGCGCCCACCAAAGAAGACAACCACTAAAACTCTTGTTTTCAATTGAAACTCTGAGATTAAAACAAATAATTAAAACTTTCAACAACGGATCTCTTGGTTCTGGCATC	Eukaryota	Fungi	Dikarya	Ascomycota	Sordariomycetes					-	-	-	-	-
OTU_0141	0	0	0	12	0	0	0	0	0	0	0	0	0	0	0	0	0	0	CAAGGTCTCCGTTGGTGAACCAGCGGAGGGATCATTAAAGAGTTGCAAAACTCCCAAACCATATGTTTATCTACCTGTTTCGTTGCTTCGGCAGGCGGCTCTTCGGGGCCTTCGCCATCCGTGGTGCCTGCCGGAGTATCCAAAAACTCTTGTTAATTACTGTTCTGTCTGAGTAAACTTTTAATAGTTAAAACTTTCAACAACGGATCTCTTGGTTCTGGCATC	Eukaryota	Fungi	Dikarya	Ascomycota	Sordariomycetes	Sordariales	Cephalothecaceae	Phialemonium		Saprotroph	Undefined Saprotroph	NULL	NULL	Probable
OTU_0142	0	0	0	0	0	0	0	0	0	0	0	0	0	0	0	0	156	0	CAAGGTTTCCGTAGGTGAACCTGCGGAAGGATCATTATCGTTCCTTCACCCGCACCTTGCGTACCGTCTCGTTTATCGGGAGTTTGCGTGTCGGCGACGACGCGTGGGCTCCCAGTGCTGGCGTGGCGCGTGTACTCGCGTCGCGTCGGTCACGCACCCTGCTTCGGCAGACTCGTAAGCGTCCTTTTGTGGTCGCGCCCCTCGGCTTGCGCCGCCTTTTGTGCGTGCGCTCGCCATTGACTTTACAAATCACACAACTCTTGTCAGTGGATATCTTGGCTCGCTGAAC										-	-	-	-	-
OTU_0143	8	23	77	0	0	0	0	0	0	0	0	0	0	0	0	0	0	0	CAAGGTTTCCGTAGGTGAACCTGCGGAAGGATCATTAACACGTATCCACGTATCAACCCTCTGTGCACTATAGTGTAAGCCGTTCGATGGCTTGCGTATGACAAAATGGACTGGTTTCGCGACCGGACTGTGATGTTGTCCCATCGTTCGGTGAATTTTTTTATTTTTACCCCTTTTCTTAACTTTGTGCTAACATTTTTTGTGCCGGTTGACTCCGTACCAAAAAAAATACGAAACGTTGAACAACTCTTGACAACGGATATCTTGGTTCCAGTAAC										-	-	-	-	-
OTU_0144	216	983	1198	0	0	0	0	0	0	10	13	15	0	0	0	13	12	16	CAAGGTTTCCGTAGGTGAACCTGCGGAAGGATCATTGCCACACACGATCCAAGATCGACACTTTATTGTGAAACGTTAAATGTTTGATTGGTTGAAGGATTTGTTTTGTAGTGTTCTAGCTGTGGTCTTCGGGCTATTTGATAGGCAGCACAAGCAATCTCTCTCCTCTCTACCTTTATTGCACCTTCTTAACCCTTTGATTTATCACTGGAAATAGAAAAATGTTACTATTGATTAACGTCGATACGTAACGCTTAGATATAAATTGTAAACAACTTTCAACAACGGATATCTAGGTTCTTGCAAC										-	-	-	-	-
OTU_0145	0	0	0	0	0	0	0	0	0	0	0	0	0	0	51	0	0	0	CAAGGTTTCCGTAGGTGAACCTGCGGAAGGATCATTCTAGTGTTTATATGTTGAATTCGTTAACGAATTTCAATATTTATTAAACCCTTGTGAACAAGAAAAATCTTTTTCAAACTATAATTTTATTATTTTTGCCATATACATGACATTTTACAACTTTTAGCAATGGATCTCTAGGCTCTTGCATC										-	-	-	-	-
OTU_0146	0	0	0	0	0	0	0	0	13	0	0	0	0	0	0	0	0	0	CAAGGTTTCCGTAGGTGAACCTGCGGAAGGATCATTGCCACACACGATCCAAGATCGACACTTTTTTGTGAACCGTAACGTGTTTTGTGATTGTTAGGTTTATACTAATCAATCATATATATCAACCACCATTATAAATAACACATGATTTATCATTGGAATTATAATGTTAACCAAGAGGTTTTTAACCTTCTTGTAACGCTTAGATTATTAATTGTAAAACAACTTTTAACAACGGATATCTAGGCTCTTGCAAC										-	-	-	-	-
OTU_0147	0	0	0	0	0	0	6	0	0	0	0	0	0	0	0	0	0	0	CAAGGTTTCCGTAGGTGAACCTGCGGAAGGATCATTAACGAATTTCTCAAGGTTGCTTTTGCGTGGTGCGGTCTTCCGCATAGCGTTGATTGCGGCTCTTGAGCATTTCACACATCCCCTGTGCACCTTAAGAGGGTAACTGTTCGGTCTTGAGCGCTGCAAGGTGCTCGACGGAATATGTTGCCTTCTCTTTCACAAAATCAAAAGTCTAGAATGTTTGATAATATTAAATAAAATAACTTTCAACAACGGATCTCTTGGCTCTCGCATC	Eukaryota	Fungi	Dikarya	Basidiomycota	Agaricomycetes	Trechisporales	Hydnodontaceae	Sistotremastrum		Saprotroph	Undefined Saprotroph	NULL	White Rot	Probable
OTU_0148	0	0	0	0	0	0	0	0	0	25	0	0	0	0	0	0	0	0	CAAGGTTTCCGTAGGTGAACCTGCGGAAGGATCATTAGTGATTGCCATCTTGGCTTAAACTATATCCATCTACACCTGTGAACCGTTTGATTGAATCTTCTGATTCAATTTTACAAACATTGTGTAATGAACGTCATTAGATCATAACAAAAAAAAACTTTTAACAACGGATCTCTTGGCTCTCGCATC	Eukaryota	Fungi	Dikarya	Basidiomycota	Tremellomycetes	Trichosporonales	Trichosporonaceae			-	-	-	-	-
OTU_0149	0	0	0	1487	0	0	0	0	0	0	0	0	0	0	0	0	0	0	CAAGGTTTCCGTAGGTGAACCTGCGGAAGGATCATTAATGAAATTGACGTTCGGGAGGGGGTTGTTGCTGGCTCTACAGCATGTGCACACCCTCGACCGGATTTGTTCATCCTTCTTTCACACCTGTGCACAATCTGTAGCTGGGGGGATGATCACGGAGTTTTCCAACTCCGAATGCCTCTCGCTATGAACGCTTTTCAATGCACCCTTTTAAAGTTTTTATGAATGTCTTACCTGCGTGTAACAGCGCGAATGAAATACAACTTTCAGCAACGGATCTCTTGGCTCTCGCATC	Eukaryota	Fungi	Dikarya	Basidiomycota	Agaricomycetes	Thelephorales	Thelephoraceae	Hydnellum		Symbiotroph	Ectomycorrhizal	Hydnoid	NULL	Highly Probable
OTU_0150	0	0	0	0	0	48	0	0	0	0	0	0	0	0	0	0	0	0	CAAGGTCTCCGTTGGTGAACCAGCGGAGGGATCATTACCGAGTTTACAACTCCCAAACCCCTGTGAACATACCTTTTTGTTGCCTCGGCGGGAGGCCCCGGGGGACGGCTTCGGCCGCCCTCCCGGATCCCATGGCTGCCCGCCGGAGGACCCAAACCTCTGTTTTAGAATTAAATCTTCTTCTGAGTACCTAGGCGAAAGCCGAAAATAAATCAAAACTTTCAACAACGGATCTCTTGGCTCTGGCATC	Eukaryota	Fungi	Dikarya	Ascomycota	Sordariomycetes	Hypocreales	Nectriaceae	Chaetopsina		Pathotroph-Saprotroph-Symbiotroph	Animal Pathogen-Endophyte-Fungal Parasite-Lichen Parasite-Plant Pathogen-Wood Saprotroph	Microfungus	NULL	Possible
OTU_0151	0	0	0	0	0	0	0	0	0	0	0	0	237	0	0	0	0	0	CAAGGTTTCCGTAGGTGAACCTGCGGAAGGATCATTAAAGAGAAAGGGGCTAAACACCCCGACCTCCAACCCTCTGTTGTTAAAACTACTTTGTTGCTTTGGCGGGACCGTTCGGTCTCCGAGCCGCCAGGCACCTTCACGGGTGTCCAGGCGAGCGCCCGCCAGAGTTAAACCAAACTCTTGTTATTTAAACCGGTCGTCTGAGTAAAATTTTTGAATTAAATCAAAACTTTCAACAACGGATCTCTTGGTTCTCGCATC	Eukaryota	Fungi	Dikarya	Ascomycota	Dothideomycetes	Dothideales	Aureobasidiaceae			-	-	-	-	-
OTU_0152	0	0	0	0	0	0	107	23	443	0	0	0	0	0	0	0	0	0	CAAGGTTTCCGTAGGTGAACCTGCGGAAGGATCATTACCAATCCAAACGTGGACTAGAGTGTCGGCCTAGAGTGCGTGCAAGCGTGCTTTGAGTTGCCTCTAGCGCTACAAACACATTGTGAACCAGTGACTGCCTCGTACTTGTGCGGGGGAGCCTTTGGCGGGGTGAAGAGATTGTCTTCGCGAAGCCCTGCCGAAGGACCAACTCTAAACCTTTTATAGACAAAGACTTAGACAAAACAAACAAACTTATACAACCTTTAACAATGGATCTCTTGGTTCCTGCAAC										-	-	-	-	-
OTU_0153	0	0	0	66	144	44	0	0	0	0	0	0	0	0	9	0	0	0	CAAGGTTTCCGTAGGTGAACCTGCGGAAGGATCATTAACAAAAAATCTGAAGCCACCAGTGGGCGCAAGCCTGCCGGTTGGTTTTCAACAACCTTCTACCTTGTGAATTGTGAACAACTGTGAGTGCCTGCAGGCCGGCCGGTCGGCCGTCTGTAGGAACCCCTTTTATAAACATTAAGTCTAATTTCTAACTGTCTGCAAAGATAGCTAACAAATACAACTTTTAACAATGGATCTCTTGGTTCCTGCAAC										-	-	-	-	-
OTU_0154	0	0	0	0	0	0	0	0	0	0	0	0	0	14	0	0	0	0	CAAGGTTTCCGTAGGTGAACCTGCGGAAGGATCATTATCGAATGAACATGGAGTTTGGTTGTCGCTGGCCTCTTTACTGGGGGCATGTGCACACCTTCTCTATTCATCCACACACACACCTGTGAACTTGTGAGACGGACAGTAGCCCCTCCAATAAAAGGAGGGGTGAGCTCCGTCTGTCAATACATAAACTCCAATAAATAAATTCGAATGTCATTTGATGTAACGCATCTATAAAACTAAGTTTCAACAACGGATCTCTTGGCTCTCGCATC	Eukaryota	Fungi	Dikarya	Basidiomycota						-	-	-	-	-
OTU_0155	0	0	0	15	0	0	0	0	0	0	0	0	0	0	39	0	0	0	CAAGGTTTCCGTAGGTGAACCTGCGGAAGGATCATTACCGAAGTACAGGCCCTTTTATAGGGCTACACTTCCACCCTTTGCTTACTATTCTTTGTTGCTTTGGCGAGACGTCTTCGGACCACCGGCTCTCGGGCTGGTGCGCGCTCGCCAGAGAAAACCCAAACCCAAACCTTTTAGTGTCGTCTGAGAAATAAGTTTAATTATTAAAACTTTCAACAACGGATCTCTTGGCTCTGGCATC	Eukaryota	Fungi	Dikarya	Ascomycota	Leotiomycetes	Helotiales	Helotiaceae	Articulospora	Articulospora proliferata	Saprotroph	Undefined Saprotroph	NULL	NULL	Probable
OTU_0156	0	0	0	0	0	0	39	31	48	0	0	0	0	0	0	0	0	0	CAAGGTTTCCGTAGGTGAACCTGCGGAAGGATCATTACTGAGTTTTGAAGTGGGCTTGATGCTGGCATCTCTTCGGGGGTGTATGTGCTCAGCCCCGCTCTCAAATCCACTCAACACCTGTGCACTTTCAAAGTTGTAGTCCTCCGTAATGGGAGTCGCAAGTCATTCTTGGCTTGTTGGGACTGCACTTTGCCATTTATCACAAACAAATTATATTGTTTTGTAGAATGTCTAGCCTCTTAGTAGGTGAAACTTAATACAACTTTCAACAACGGATCTCTTGGCTCTCGCATC	Eukaryota	Fungi	Dikarya	Basidiomycota	Agaricomycetes	Corticiales	Corticiaceae			Pathotroph-Saprotroph	Lichen Parasite-Plant Pathogen-Wood Saprotroph	Corticioid-Microfungus	NULL	Possible
OTU_0157	0	0	0	0	0	0	0	0	0	0	0	0	0	6	0	0	0	0	CAAGGTTTCCGTAGGTGAACCTGCGGAAGGATCATTAACAAATAATCTACCAACCTTTGTGCATTGGGCAAGCAATTGCCTCTTTATTACTTTAGTCTGATTTCTATACAAAAATATCATAATTTTTAACAATGGATCTCTAGGCTCTTGCAAC	Eukaryota	Fungi								-	-	-	-	-
OTU_0158	0	0	0	0	0	0	0	0	0	0	0	0	0	0	10	0	0	0	CAAGGTTTCCGTAGGTGAACCTGCGGAAGGATCATTCAAAAGAAAAACACATTTATGTTGTTTACCTTTGTGCAAAGTAAATAAATTTACTCAATTTTATAACTTGACTGAAAATTTTTCATTATTTTAATTGAACATTGAAGATAACTTCTGTTGTTTTCAATAAGTAGATTATATTTGAATCTTTATACAACTTTTAACAATGGATCTCTTGGCTCTCGCATC										-	-	-	-	-
OTU_0159	0	0	0	0	0	0	0	0	167	0	0	0	0	0	0	0	0	0	CAAGGTTTCCGTAGGTGAACCTGCGGAAGGATCATTAACCTTTCAAATCAGGGTGCGTCGCGGCCCCCGAGGAGCGGAAACAATCCTGGGGAGGTTTGCGGGGTCTTCGGACCCCCCTAACGCACGCACGACTGCCATCCTTACTTTACGAGCACCTTCTGTTCTCCCTCGGCGGGGCAACCTGCCGTTGGAACCGAATAAACTCTTTTTGCATCTAGCATTACCTGTTCCGAAACAAACAATCGTTACAACTTTCAACAATGGATCTCTTGGCTCTGGCATC	Eukaryota	Fungi	Dikarya	Ascomycota	Dothideomycetes	Pleosporales				-	-	-	-	-
OTU_0160	0	0	0	0	0	0	0	0	14	0	0	0	0	0	0	0	0	0	CAAGGTTTCCGTAGGTGAACCTGCGGAAGGATCATTAAAGATTCTAAGGCTTCGGTCTTAATTTCGGCTGTGCGCTCAGGCTGCACGCCGTTAACCTCTCACACCTGTGCACCTTTTCGGTTGCGGTTTCGGCCGCTTCCGCTTTTACATGCAACCACGAAAAGTCTAGAATGTGACGAGAACTATAAAGTAACAACTTTCAACAACGGATCTCTTGGCTCTCGCATC	Eukaryota	Fungi	Dikarya	Basidiomycota	Agaricomycetes	Auriculariales	Auriculariaceae	Auricularia		Saprotroph	Undefined Saprotroph	NULL	NULL	Probable
OTU_0161	0	0	0	0	0	0	2	0	109	10	0	0	0	0	0	0	2	0	CAAGGTAACCGTAGGTGAACCTGCGGTTGGATCATTACTAAAATCCATTTGTCAATGGGTCGAAAGACTCTGCGACATTCACACCCTTGTGCATCATATTGTCTTTGGCGTACTTGTTTGTAAAAGCAATGCGCCGACCTATATTAACACCTATATTTTTTTAGACTGATTTCTTTTCTGTTTACAGAAAAAAGCCAATGAGAAACAACTTTTGACAACGGATCTCTTGGTTCTCGCAAC										-	-	-	-	-
OTU_0162	0	0	0	107	0	516	0	0	0	0	0	0	0	0	0	0	0	0	CAAGGTTTCCGTAGGTGAACCTGCGGAAGGATCATTCGTGTAAGAGCTTGGCAAAGGGTTGGCTTCGGTCAGCCTGGCGCTACTTACTCAATATCTAAACACTGTGAAAACACTGATCAATTTATGTGATCCAGCAGCGTTGGTGCTGGCCTCTCATCGCAAGGTGAGAGTACTGCACCAACCAGAAGCGGGCACTGGGGCTTTATTAACCACAATTATACATGAATGCCTAAAAACAAACCAATATTATACAACCTTTAACAATGGATCTCTTGGCTCCTGCAAC										-	-	-	-	-
OTU_0163	0	0	0	0	0	0	0	0	38	0	0	0	0	0	0	0	0	0	CAAGGTTTCTGTAGGTGAACCTGCAGAAGGATCATTCGTGTAAGTTTAACTTGTGTCTGTTGGTTGTTGCAGGATCTTTTTTCTGTGGCAATCGCAGCGCAAAACTACACCCTTTGTGAACGAAATAGCCAAGATAGCTTTTGCCCATGGCTCCCTGGAGTTGTGGGCAACGGCCGTCATTTTTCATAAACCTTTTACAAACTGCATTATACAATTATACACATATATAACATATTACAAATTATATACAACCTTTAACAATGGATCTCTTGGTTCCTGCAAC										-	-	-	-	-
OTU_0164	0	0	0	0	0	0	0	0	0	0	0	0	294	0	0	0	0	0	CAAGGTCTCCGTAGGTGAACCTGCGGAGGGATCATTATTGAATGGTCTTTTGACCTTCTACCCCTCAAACCTGTGGAAGCAAAAAAATGTGCTTCGGCGTCCTCCTTTGGGCGCCGCTTTTATGCATAAATCTGTGTGTCGTCTGAATCATACACAAGAATCAAAACTTTCAACAAAGGATCTCTTGGCTCTCGCATC	Eukaryota	Fungi	Dikarya	Ascomycota						-	-	-	-	-
OTU_0165	0	0	0	0	0	0	0	0	0	0	0	0	16	0	0	0	0	0	CAAGGTTTCCGTAGGTGAACCTGCGGAAGGATCATTACCAAATCCAAAACCCTTATCAACCAAACCTGTGCATTGAGAATGGTTCCGTCCCCATGCGCAACGTGCGTGCGCGTGGCGCGTGGGGATGTTTTTTTTTCAACACCTATTCAACCCTTTTATTTATCTTTATGCTGAAAGCAAAAAAAAACGAAACATGAGACAACTTTTGACGGTGGATCTCTTGGCTCGTGCATC										-	-	-	-	-
OTU_0166	0	0	0	506	71	336	0	0	0	0	0	0	0	0	0	0	0	0	CAAGGTTTCTGTAGGTGAACCTGCAGAAGGATCATTCATGAAAGTTACCGGAGGGAGTGCCTGGTCAAACGGGCATGACTGAAGGGCTAAACACTGTGAACCTTAAAACACATTGGTGTCCATGTAGTGTTGGCGCAGGCTCTGCTTGCATCTTGCGTCAACCAAAAGCTGGGCACTGGGGGCTTATAACTAACCAATCATTTCATTATTGCCTAAAATTATCTAATAGTACAACCTTTAACAATGGATCTCTTGGCTCCTGCAAC										-	-	-	-	-
OTU_0167	0	0	0	9	0	28	0	0	0	0	0	0	0	0	0	0	0	0	CAAGGTAACCGTAGGTGAACCTGCGGTTGGATCATTATCAAATGATGGGTTCTAGGTTCGAGGGTCTCTGTGATTCTCGCCTAGAGCTTAACAACCTCTGTGCACTGTAACGTTTTTGGGTCTCGGTCTCTATAGAGCTAACTTGGTTCTATAGAGCTTAGACCCGACTTTCATACAAACCTATTCAATAGACTGAACTTTAATAGAGAATTTAGAGACAACTTTTAACAACGGATCTCTTGGCTCTCGCAAC										-	-	-	-	-
OTU_0168	0	0	0	0	0	406	0	0	0	0	0	0	0	0	0	0	0	0	CAAGGTAACCGTAGGTGAACCTGCGGTTGGATCATTAATAAAAGAAGGACTTTCGAGTCCCCTTTATACGCTAGCGTCTGCCTTAAAAACAGACCTAGTAAACCCACTTGTGAACCGTTTATTGTCTCTGGCGGGACCTTTAACTCTTTATTGAGAAAGCCCGCCAGTCCTTTTTATGAAAACCCGTCCAGTTAACCAAGTCTTAATCAAATATAAAAATTTGAAACAACTTTTGACAACGGATCTCTTGGCTCTCGCAAC										-	-	-	-	-
OTU_0169	0	0	0	22	0	0	0	0	0	0	0	0	0	0	0	0	0	0	CAAGGTAACCGTAGGTGAACCTGCGGTTGGATCATTACCAAATCCAAACCCGGTGCTGTGTGGGCTCGTCCCACCCAGTGCCTCCACCCCATGTGCAATGTACACTGGGGGCGTGTGCTGCAAGGCCGCGCCTCCTTTCACAACCAATGTTTATTCCAATCACCTGACGTTACCACTCGTGGACGCGGGGCGCCTTTCCAGGTGCCGCGCAACCATTAGAGCTTAACGAAAAAACAACTTTTGACAACGGATCTCTTGGCTCTCGCAAC										-	-	-	-	-
OTU_0170	0	0	0	60	0	193	140	25	52	0	0	0	0	0	7	0	0	0	CAAGGTCTCCGTTGGTGAACCAGCGGAGGGATCATTATAGAGTTTTCAAAACTCCCAAACCCATGTGAACTTACCTATGTTGCCTCGGTGGGAGCCTACCAGCTTACCCTGGAACGGCCTCACCGGTGGACCTTTTAACTCTTGTTATTTTATGTAATCTGAGAGTCTTATTTTAAATAAGTCAAAACTTTCAACAACGGATCTCTTGGTTCTGGCATC	Eukaryota	Fungi	Dikarya	Ascomycota	Sordariomycetes	Xylariales				-	-	-	-	-
OTU_0171	0	0	0	0	0	0	39	0	115	0	0	0	0	0	0	0	0	0	CAAGGTTTCCGTAGGTGAACCTGCGGAAGGATCATTACAGAGTTCGTGCCCTTCGGGGTAGACCTCCCACCCTTTGTATACATACTGTTGTTGCTTCGGCGGCACGCCGCAAGGCCCTCGGCTTCGGCTGGGGCGTGGCCGCCGGAGAACCCTAAACCCTGAATTACAGTGTCGTCCGAGTACTATATAATAGTTAAAACTTTCAACAACGGATCTCTTGGTTCTGGCATC	Eukaryota	Fungi	Dikarya	Ascomycota						-	-	-	-	-
OTU_0172	0	0	0	0	0	0	19	0	118	0	0	0	0	0	0	0	0	0	CAAGGTAACCGTAGGTGAACCTGCGGTTGGATCATTAAAAAATTAGGGTAGCCCAACCAAAAATTGGGCTCACTCCAACATTTTGTGAACTGTTTATTGTCTCTTGTGGGCTCTTGTAGTTGCTGGCAACGGCTGCTACGTCCCACAACTTTGAACCTAGTATTAATTCTTGCCTTTACTTGTATTTTATTAAATTAAAAACAACTTTTGACAACGGATCTCTAGGCTCTCGCAAC										-	-	-	-	-
OTU_0173	0	0	0	9	0	14	0	0	0	0	0	0	0	0	0	0	0	0	CAAGGTTTCCGTAGGTGAACCTGCGGAAGGATCATTACCGTGGGGATTCGTCCCCATTGAGATAGCACCCTTTGTTTATGAGTACTCTGTTTCCTCGGCGGGCTTGCCCGCCGCTAGGACCCCCAAAACCCTTTGTAGTAGCAGTATCTTCAGTTACAAAAAAATTATTAAAACTTTCAACAACGGATCTCTTGGTTCTGGCATC	Eukaryota	Fungi	Dikarya	Ascomycota						-	-	-	-	-
OTU_0174	275	1302	1042	0	0	0	0	0	0	10	10	0	0	0	0	2	0	2	CAAGGTTTCCGTAGGTGAACCTGCGGAAGGATCATTGCCACACACGATCCAAGATCGACACTTTATTGTGAAACGTTAAATGTTTGATTGTGATGGATGTGCATATTGTGTTAGAAGGTGGTCTTTCGGGACTATTGGATAAAACAAAGCACTCTCCTTCCATTCTACCTTTATTGCACCTTCTTAACCCTTTGATTTATCACTGGAAATAGAAAAATGTTACTCTTGATTAACGTCGACAGTAACGCTTAGATATAAATTGTAAACAACTTTCAACAACGGATATCTAGGTTCTTGCAAC										-	-	-	-	-
OTU_0175	0	0	0	0	0	0	0	0	190	0	0	0	0	0	0	0	0	0	CAAGGTCTCCGTTGGTGAACCAGCGGAGGGATCATTACCAGAGTGCCCTAGGCTCTCCAACCCATTGTGAACTTACCAAACGTTCCCTCGGCGGGCTCAGCGCGCGGTGGCCTCCGGGCCTCCGGGCGTCCGCCGGGGAAAACCAAACCCTGATTTAATCGTATTTCTCTGAGGGGCGAAAGCCCGAAAACAAAATGAATCAAAACTTTCAACAACGGATCTCTTGGCTCTGGCATC	Eukaryota	Fungi	Dikarya	Ascomycota						-	-	-	-	-
OTU_0176	0	0	0	0	0	0	43	0	163	0	0	0	0	0	0	0	0	0	CAAGGTTTCCGTAGGTGAACCTGCGGAAGGATCATTACCTAGAGTCAGTGGGCTTTGCCTGCTATCTCTTACCCATGTTTTATGAGCACTTACGTTTCCTCGGTGGGTTCGCCCACCGATTGGACCACTTAAACCCTTTGCAGTTTTGTAATCAGCGTCTGAAAAACTTAATAGTTACAACTTTCAACAACGGATCTCTTGGTTCTGGCATC	Eukaryota	Fungi	Dikarya	Ascomycota	Dothideomycetes	Pleosporales	Didymellaceae			Pathotroph-Saprotroph	Animal Pathogen-Plant Pathogen-Undefined Saprotroph	Microfungus	NULL	Possible
OTU_0177	0	0	0	44	0	76	22	0	83	0	0	0	0	0	0	3	0	0	CAAGGTCTCCGTAGGTGAACCTGCGGAGGGATCATTACTGAGTGAGGGCCTTCGGGCTCGACCTCCAACCCTTTGTGAACACAACTTGTTGCTTCGGGGGCGACCCTGCCGTTTCGACGGCGAGCGCCCCCGGAGACCTTCAAACACTGCATCTTTGCGTCGGAGTTTAAGTAAATTAAACAAAACTTTCAACAACGGATCTCTTGGTTCTGGCATC	Eukaryota	Fungi	Dikarya	Ascomycota	Dothideomycetes	Capnodiales	Mycosphaerellaceae			Pathotroph-Saprotroph	Plant Pathogen-Undefined Saprotroph	Microfungus	NULL	Probable
OTU_0178	0	0	0	8	0	19	0	0	23	0	0	0	0	0	284	0	0	0	CAAGGTTTCCGTAGAGGAATCTGCGGAAGGATCATTCTTGATACCTGGCTGGGCGTAAGCCTGGCCAAACCATGTGTGAACCCAACGAATTATTCCCTTTCAAGGCTGCTGGTGTCTCTGGGGTCGTGGCTATGCCTCGGCTGTAGAGTGCTGGTGGTTGCGATTGGGGCATTGCCTGGCAACAGGCTATCACGTTTAAAGCAGGGAAATTCAATATAAAAGTACAACTTTTAGCGATGGATCTCTTGGCTCTCACACC										-	-	-	-	-
OTU_0179	0	0	0	260	0	0	0	0	0	0	0	0	0	0	0	0	0	0	CAAGGTTTCCGTAGGTGAACCTGCGGAAGGATCATTAACGTATTCATTCGGGGCGATCGGGTCGGCCCTGCACCGGCGGAAACGCCGTGCTGCGGGCTCCCGGACGCACCCTCCAAACCAAACCCCTGTGCACCTTTGGGAAGGCGGAACCCCTAAGACGGGCGATGCCGGCCCCTTTTACAAACCCTTTGTTAATCAGAATGACCGCGGACGCAGTCCGTCTAAACAAATAACAACTTTCAACAACGGATCTCTTGGCTCTCGCATC	Eukaryota	Fungi	Dikarya	Basidiomycota	Agaricomycetes	Corticiales	Corticiaceae	Subulicystidium		Saprotroph	Undefined Saprotroph	Corticioid	White Rot	Probable
OTU_0180	0	0	0	0	0	272	0	0	0	0	0	0	34	16	165	0	0	0	CAAGGTAACCGTAGGTGAACCTGCGGTTGGATCATTATCAATTATTTTTTTCGTTTTCCTGCACTCTTCTTCCTGCGATTGCGCAGGCAGGGAGATGCGGAAAAAACTGAAAAAAATTAACAAAATGTGCACCTGTAATTGTACGTTGGCGGCTGTTCAGTGCCTCGTGCTGGACTTGCATTAAATTGCAAAGGCCGTCAATTGTGTTTTTTAACAAACGCTTTAAAAATTCATATAAAAAATGATTTCTTTTTATTAATTCTTAACCTTGAAAACCAAGAACAACTATTAACAACGGATCTCTTGGCTCTCGCAAC										-	-	-	-	-
OTU_0181	0	0	0	0	0	21	0	0	0	0	0	0	0	0	0	0	0	0	CAAGGTAACCGTAGGTGAACCTGCGGTTGGATCATTAATGAAATGTTTCTAACACTGAGAAGTCCTGAGCTAGGCTTTAAACCCCGGCTCTTGACTTCTTAACACCCATACCTGTTGAATCGTTATTGAATGGACTAGAGCAACTTTAGCCTAGGCTAGGGAAACTCTTAGTTCCAACCATTATAAACATACAAAGACCTTTTTTTGAAAAGGATATGAACCAAGGAGCAATCCAAGGGAAATTGACTAATTAAAGAAAAACAACTTTTGACAACGGATCTCTTGGCTCTCGCAAC										-	-	-	-	-
OTU_0182	0	0	0	296	0	0	0	0	0	0	0	0	0	0	0	0	0	0	CAAGGTTTCCGTAGGTGAACCTGCGGAAGGATCATTATTGAATTCCAACTGGGTGAGATTGCTGCTGGCTCTCGGGCATGTGCACATCTCATTCATTTACCTCTCACCTCTGTGCACTTTTCACAGGACAACAGGTGGTTGTGGGCTTTATTGTTCATAGCTGCAGGTTGCTTCGTGTGCTTTACAAACTCATAATCAAGTTTAGAATGTTCATTGTGTATCCACACATTTAAATACAACTTTCAGCAACGGATCTCTTGGCTCTCGCATC	Eukaryota	Fungi	Dikarya	Basidiomycota	Agaricomycetes	Polyporales	Coriolaceae	Rigidoporus		Saprotroph	Wood Saprotroph	Polyporoid	White Rot	Highly Probable
OTU_0183	0	0	0	0	0	0	7	0	178	0	0	0	0	0	11	0	0	0	CAAGGTAACCGTAGGTGAACCTGCGGTTGGATCATTAAAAATTCCAACTAAAAGGCTAGTCCCTCGGGACTAGTTCTTTTATACACCCTTGTGAATTGTTTATTGTCTCTGGTGGGTTAAAAGGTTTGAAAAAGACTGGTTGAAAGACCACCCACCTATTATTAAACTCTATATTATATTCTAGTCTTTTATTCTATTTTGAATTCTTTTTTGAATTTAAAAACAACTTTTGACAACGGATCTCTTGGTTCTCGCAAC										-	-	-	-	-
OTU_0184	0	0	0	0	0	0	0	0	32	0	0	0	0	0	0	0	0	0	CAAGGTTTCCGTAGGTGAACCTGCGGAAGGATCATTATCGTAGGGCTTCTGCCCTGTCGAGATAGCGTCCTTGCCTATTTTTTGGAGTACCTTTTCGTTTCCTCAGCAGGCTTGCCTGCTACTGGGGACCCTTTAAACTCTTTGTAAATACAGCATCTGTCTGAATAAACAAACAAAAAATCAAAACTTTCAACAATGGATCTCTTGGTTCTGGCATC	Eukaryota	Fungi	Dikarya	Ascomycota	Dothideomycetes	Pleosporales				-	-	-	-	-
OTU_0185	0	0	0	25	0	0	0	0	0	0	0	0	0	0	0	0	0	0	CAAGGTCTCCGTTGGTGAACCAGCGGAGGGATCATTACAGAGTTGCAAAACTCCCAAACCATCGCGAACTTACCGTACCGTTGCTTCGGCGAGGGGCTCCGGGGAGGAGCCGCGGCCCTAACGGGTGCTCGCCGCAAGCCCAATAACTCTGAATTCTTGGTATCTCTGAGTATAACATACAAATAAGTTAAAACTTTCAACAACGGATCTCTTGGTTCTGGCATC	Eukaryota	Fungi	Dikarya	Ascomycota	Sordariomycetes	Sordariales	Lasiosphaeriaceae	Lasiosphaeria		Saprotroph	Undefined Saprotroph	NULL	NULL	Probable
OTU_0186	0	0	0	10	0	0	0	0	0	0	0	0	0	0	0	0	0	0	CAAGGTTTCCGTAGGTGAACCTGCGGAAGGATCATTACTGGATATATCCCTCATACGGATTATCTTATCATGTGTGAACTGTTTTTGTGCTACATTGGTGTTTTGGATAGCGATATCTGGGTACCAGTGGGTTTTTTATATTACCTTTTGATTATATTGACTCTGATAAACCATATTAAGCCTTGAAAACTTGCAGCAATGGATCTCTAGGCTCTTGCAAC										-	-	-	-	-
OTU_0187	0	0	0	0	0	0	2	0	114	0	0	0	0	0	0	0	0	0	CAAGGTAACCGTAGGTGAACCTGCGGTTGGATCATTACCAAATCCAAACCCGGCGCCGCTGCTGCTTGCAGTGGTGGTGCCATCCACCCCATGTGCACTGTTTCCATACTGGGGGCGTCTGGCCGCTGTGGCCGGGCCCTCCTTTCACAACCATGTGTTTTTCCAATCACCTGACGTTTATCCTCGTGGTGGCGGCGGCAAGGACTCCTCCTGTGCGCACCCCATTAGAGCTTAACGAAAAAACAACTTTTGACAACGGATCTCTTGGCTCTCGCAAC										-	-	-	-	-
OTU_0188	0	0	0	0	0	279	0	0	0	0	0	0	0	0	0	0	0	0	CAAGGTCTCCGTAGGTGAACCTGCGGAGGGATCATTACCGAGTGAGGGCCCCCGGCCCGACCTCCAACCCTTTGTTGACCGAAACTCGTTGCCTCGGGGGCGACCCGGCCTCCGCGCCGGGGCCCCCGGTGGACCAACCCAACTCTGTGTCTGTACGTCGGAGTACTTGATGAATCAATCAAAACTTTCAACAACGGATCTCTTGGTTCTGGCATC	Eukaryota	Fungi	Dikarya	Ascomycota	Dothideomycetes	Capnodiales				-	-	-	-	-
OTU_0189	0	0	0	0	0	0	5	0	0	0	0	0	0	0	0	0	0	0	CAAGGTCTCCGTTGGTGAACCAGCGGAGGGATCATTGCTGGAACGCGCCCCAGGCGCACCCAGAAACCCTTTGTGAACTTATACCTTTTGTTGCCTCGGCGCATGCTGGTCTCTAGTAGGCCCCTCACCCCGGTGAGGAGACGGCACGCCGGCGGCCAAGTTAACTCTTGTTTTTACACTGAAACTCTGAGAAAAAAACACAAATGAATCAAAACTTTCAACAACGGATCTCTTGGTTCTGGCATC	Eukaryota	Fungi	Dikarya	Ascomycota	Sordariomycetes	Diaporthales	Diaporthaceae	Diaporthe		Pathotroph-Symbiotroph	Endophyte-Plant Pathogen	Microfungus	NULL	Possible
OTU_0190	0	0	0	432	404	0	126	13	22	0	0	0	20	15	0	0	0	0	CAAGGTCTCCGTTGGTGAACCAGCGGAGGGATCATTGCTGGAACAAACGCCCTCGCGGGCGCCACCCAGAAACCCTTTGTGAACATATATACCCTATAAGTTGCCTCGGCACTGGTTGCTTCTCGCTAGCAGGAGCCCTGTAGACAAGCGCCTAGCGCCTGTACGCAGGAGCCAACCGGCCGACGGCCCCTATACCAAACTCTTGTTTTTGTAAAATCCTCTGAGTAACAAACAACTAAATGAATCAAAACTTTCAACAACGGATCTCTTGGTTCTGGCATC	Eukaryota	Fungi	Dikarya	Ascomycota	Sordariomycetes	Diaporthales				-	-	-	-	-
OTU_0191	0	0	0	0	0	26	10	0	28	0	0	0	0	0	16	0	0	0	CAAGGTTTCCGTAGGTGAACCTGCGGAAGGATCATTAACAACGTATCCACGTTAACCAACCAGCGAACGATTCAAAAATACACCACGGGGTGAATTTCTTGAGTCCATTTTTTACCCTAGAAAAATTATTGTATTGATGTTGATAAACTTTTGGTTTGGGAGACTACTTTATGTAGTTTGCCTACCAAGTATATTCTCTATGAGAATCCAAAACCATTGAAAACTGTTAGCAATGGATATCTTGGTTCTCGCAAC										-	-	-	-	-
OTU_0192	0	0	0	384	379	605	34	16	168	0	0	0	0	0	0	0	0	0	CAAGGTTTCCGTAGGTGAACCTGCGGAAGGATCATTCTTGATAAATGTAGCTAACGCTTCATCTAAAATGTGCACCGTTACTTTCCATTTGGCGGCTCAAAAGCACGTCACTTGGGTTATTTTTATATACCTTTTAATTAATTGTACCTTAAAATCTTAAACTTAGACAACTTTTAGCAATGGATCTCTAGGCTCTCGCATC										-	-	-	-	-
OTU_0193	0	0	0	137	0	154	0	0	0	0	0	0	0	0	0	0	0	0	CAAGGTATCTGTAGGTGAACCTGCAGATGGATCATTCAAGTAAAATAGTGTGATGGTGTGTTTATCGGGGACTCTGGTCAAACATTGTTTCCGATGATGCATCATTTGCATATATTTTCCCTGATAACTTGAGGAGGCAAAGAAGTGATTGGAAGTGCAGTGTGTAATTATGCTGTGCAACCTTTTATTGATTACCTCTTTATATAACAAAAACAACCAACCATTTTAAAAATCACACATATAAATATTTAAAAATTATATAACCTTTAACAATGGATCTCTTGGTTCCTGCAAC										-	-	-	-	-
OTU_0194	0	0	0	0	0	22	0	0	0	0	0	0	0	0	0	0	0	0	CAAGGTAACCGTAGGTGAACCTGCGGTTGGATCATTACAAATCCAAAGACTTTCGAGTCTCAACCCCTTGTGCACAAGTGCTGTTTTTGGGTCTTGACTTGTCGAGGCCCACTGTTAAACTCTTACCTATTTGCCTGAATTTTTATTAAAACAAAAATAAAACAACTTTTGACAACGGATCTCTTGGCTCTCGCAAC										-	-	-	-	-
OTU_0195	0	0	0	0	0	26	0	0	0	0	0	0	0	0	0	0	0	0	CAAGGTTTCCGTAGGTGAACCTGCGGAAGGATCATTAAGAATCATGGATGTCGGCCACCCCGAGGGGTCCCACGGTCGACGTGGGGGTCCTCGGATCGGTGCTAAGCCGTCGCTCATCACCTTGATTATGCGCACCTTTTGTTGTTTCCTCGGCAGGTTTCCTGCCGCTGGAACCCCATAAACCCCTTGTATGAAGCATTAAAACTCTGAAAACTACGTAATTATTTACAACTTTCAACAATGGATCTCTTGGTTCTGGCATC	Eukaryota	Fungi	Dikarya	Ascomycota	Dothideomycetes	Pleosporales	Lentitheciaceae	Setoseptoria		-	-	-	-	-
OTU_0196	0	0	0	0	0	16	0	0	0	0	0	0	0	0	0	0	0	0	CAAGGTTTCCGTAGGTGAACCTGCGGAAGGATCATTACCGTTGGGGCCCCGCCCCAATCGAGATACCACCCCTTGCATTTTGAGTACCTCTGTTTCCTCGGCGGGCACGCCCGCCAATGGGGACCACAAAGAAACCTCTTGCAGTTGCAGTAAACGTCAAAAACAAAAACAAAAATCAAAACTTTCAACAACGGATCTCTTGGTTCTGGCATC	Eukaryota	Fungi	Dikarya	Ascomycota	Dothideomycetes	Pleosporales	Lophiostomataceae	Lophiostoma		Saprotroph	Undefined Saprotroph	NULL	NULL	Probable
OTU_0197	0	0	0	0	0	0	0	0	87	0	0	0	0	0	0	0	0	0	CAAGGTAACCGTAGGTGAACCTGCGGTTGGATCATTAATTCATTACCACGCCCATCGCGTGATCCTCTCCTCTTGAGGAGAGTCTCGTCGATGTGAGTGTCACCCAATGTGAACTGTTTTTGTCCCTGGTGGCGGGGTAAGTAAGGGGTTGAGGTGTCAGCGACCAGCTTGGTTGCGGCCTTGGCGTTCCCCTTGCCTGTCAGCTTGGAATTGGGGGCCGCCCGTTCCTCGCCGTGGACAAACCACCAATTTATTTTTCAACTCTTGTTACATGTGCCGACTTAGCCACTAAAAGTGACCAGACAATGTGTCACAAAATACTTAAACAACTTTTGGCAACGGATCTCTTGGCTCTCGCAAC										-	-	-	-	-
OTU_0198	0	0	0	7	79	0	0	0	0	0	0	0	0	0	0	0	0	0	CAAGGTAACCGTAGGTGAACCTGCGGTTGGATCATTACTGTATTTTTTTTTCAAAGTACACTGTTTTAGTGGAAAAGAAAAGAAATTCACAATCTGTGCACCTGTAATTGTATGTTGGCGACTGTTCAGTGCTTTGTGCTGGACTTGCATTAATTTGCAAAGGTCGTCAATAGTGTAAACAACATAACTATTTTCTTATTCTATTTTATTGACTTTAAAATGAAACCAAGAACAACTATTAACAATGGATCTCTTGGCTCTCGCAAC										-	-	-	-	-
OTU_0199	36	18	69	0	0	0	0	0	0	0	0	0	0	0	0	0	0	0	CAAGGTTTCCGTAGGTGAACCTGCGGAAGGATCATTAACAATTGGTTACTCAACCAATCTACTCTTGTGCAATATACCTGTAGCTGGTGGGAGCCGCCTGGGAACTGCTTGCGCAGGACTTTGTACGGTGACCATCACGAGTTTTACCATTTTCTTGAAACCAATGACTTTTAAGCCTGGCCTCCAAGGTCAGTGCCGTGGGAATAAACAACTTTTAGCAATGGATCTCTAGGCTCTCGCAGC										-	-	-	-	-
OTU_0200	0	0	0	17	0	0	0	0	0	0	0	0	0	0	0	0	0	0	CAAGGTCTCCGTTGGTGAACCAGCGGAGGGATCATTACCGAGTTTACAACTCCCAAACCCCTGTGAACATACCTATCGTTGCTTCGGCGGGATCGCCCCGGCTAGCCATTGCGTGCTCCGGACCCAGGCGCCCGCCGGAGGACCCAAACTCTTGAATTTATGAAGTATCTTCTGAGTAAACAAGCAAATAAATTAAAACTTTCAACAACGGATCTCTTGGTTCTGGCATC	Eukaryota	Fungi	Dikarya	Ascomycota	Sordariomycetes	Hypocreales	Nectriaceae			Pathotroph-Saprotroph-Symbiotroph	Animal Pathogen-Endophyte-Fungal Parasite-Lichen Parasite-Plant Pathogen-Wood Saprotroph	Microfungus	NULL	Possible
OTU_0201	0	0	0	204	160	938	53	0	281	0	0	0	19	0	48	0	0	0	CAAGGTTTCCGTAGGTGAACCTGCGGAAGGATCATTAAAGAGTATAGAGACTTCGGTCTACTACTCCACCCTTTGTTTACAATACCATTGTTGCTTTGGCAGGCCCGTCGAAAGACAACCGGCTTCGGCTGGTCAGCGCCTGCCAGAGGACCTAAAACTCATGTTTATATTATTGTCTGAGTACTATATAATAGTTAAAACTTTCAACAACGGATCTCTTGGTTCTGGCATC	Eukaryota	Fungi	Dikarya	Ascomycota	Leotiomycetes	Helotiales	Leotiaceae	Alatospora		Saprotroph	Undefined Saprotroph	NULL	NULL	Probable
OTU_0202	4	29	38	0	0	0	0	0	0	0	0	0	0	0	0	0	0	0	CAAGGTTTCCGTAGGTGAACCTGCGGAAGGATCATTAACACGTTTCTTCAAATCCCAAAAACCCCTCTGTGCACTTGTATACTGTCTTGACCTGCGGTGGTTCTTTACGGAACTGCCGCTTGATCTTTTCAACCCCAAACCCCTTGAACATAATTGTACTGAAACCAATAAATCTCGATTCTCGTTTTTTTGCAAAGAAAAACGTGAGTGGAGTTGAAAAAAAAACTCAAAAACAACTCTTAACAACGGATATCTTGGTTCTCGTAAC										-	-	-	-	-
OTU_0203	0	0	0	30	0	0	0	0	0	0	0	0	0	0	0	0	0	0	CAAGGTAACCGTAGGTGAACCTGCGGTTGGATCATTTGAAAAATAGGGTAGAAATACCCATGAAGCTGAGAGAAGCAATTCTCTTAGCCTCAATTTAACCCCTGCTAACTTTTGATGTTTTTTTTTGGGTCCATTGGACCCACCTTTAATCTATAATATTATGTCTGAGATTTAAGTTAATTTTATAACTTTTGACAATGGATCCCTTGGCTCTTGCAAC										-	-	-	-	-
OTU_0204	0	0	0	0	0	0	14	0	22	0	0	0	0	0	0	0	0	0	CAAGGTCTCCGTTGGTGAACCAGCGGAGGGATCATTGCTGGAATAAACGCCCTCACGGGTGCTACCCAGAAACCCTTTGTGAACTATACTTAATCGTTGCCTCGGCATTGGTTGACTTCGAATGAAGTCCCTATATCCTTTGGGACACAGGAGCCGACCGGCCGACGGCCCCTATAAACTCTTGTTTTTGTATTATCTTCTGAGTAAACAACTAAAATGAATCAAAACTTTCAACAACGGATCTCTTGGTTCTGGCATC	Eukaryota	Fungi	Dikarya	Ascomycota	Sordariomycetes	Diaporthales	Gnomoniaceae	Ophiognomonia		Pathotroph-Saprotroph-Symbiotroph	Endophyte-Plant Pathogen-Undefined Saprotroph	Microfungus	NULL	Probable
OTU_0205	120	153	571	0	0	0	0	0	0	0	0	0	0	0	0	0	0	0	CAAGGTTTCCGTAGGTGAACCTGCGGAAGGATCATTACACAATGTAATACCTTTGTATGTGAACTGAGACTGAAGTGAATCCTCACTGAAGTCTGTATGCTGGTGGTCATGTCCACTGACCTTTTTGGTCTTTGGGCGGTCCATCGGCCTGTTTAAACAACGTTTTCATTTATTGACTGAATTGTATATTTGATTATAAATCAAAGACAACTTTTAGCAACGGATCTCTAGGCTCTTGCAAC										-	-	-	-	-
OTU_0206	0	0	0	16	24	22	0	0	0	0	0	0	0	0	0	0	0	0	CAAGGTCTCCGTAGGTGAACCTGCGGAGGGATCATTACAGAGAACATCGCCCTCACGGGTGACTCTCCAACCCTATGTTATTAAAACCTTTGTTGCTTTGGCGAGCCGCTTCGGCCACCGGCGTCTGCTGGTGTGCGCTCGCCAGAGGACCCCAAACTCTGTTTATTAATGTCGTCTGAGTACTATATAATAGTTAAAACTTTCAACAACGGATCTCTTGGTTCTGGCATC	Eukaryota	Fungi	Dikarya	Ascomycota	Leotiomycetes	Helotiales				-	-	-	-	-
OTU_0207	0	0	0	0	0	0	0	0	89	0	0	0	0	0	0	0	0	0	CAAGGTCTCCGTTGGTGAACCAGCGGAGGGATCATTACCGAGTTGCAAAACTCCCAAACCCCAATGTTTATCTATCTTGAAAACGTCTGCTTCGGCGGGCAGCCCCAGGGCGGGGCTGCAGCCTAGCGCTTCGGCGCCGGGCGCCCGCCGGAGAGGACAACCCAAAACTCTTGTTTTCAATGAAACTCTGAGCATAAAAGACAAATAGTCAAAACTTTCAACAACGGATCTCTTGGTTCTGGCATC	Eukaryota	Fungi	Dikarya	Ascomycota						-	-	-	-	-
OTU_0208	0	0	0	0	0	24	0	0	0	0	0	0	0	0	0	0	0	0	CAAGGTTTCCGTAGGTGAACCTGCGGAAGGATCATTACACTCGGTAGTTTACTACCGTTAAAGGGGCTGTTAGTCTGTATAGCTTTATCGCTGACGAGCAGCTTGCCTCTTTTCTCTACCCTTGTCTTTTGCGCACCCATGTTTCCTCGGCAGGCTTGCCTGCCGACTGGACCCATCTATAACCTTTTTAATATTCAATCAGCGTCTGAAAAACTTAATAATTACAACTTTCAACAACGGATCTCTTGGTTCTGGCATC	Eukaryota	Fungi	Dikarya	Ascomycota	Dothideomycetes	Pleosporales				-	-	-	-	-
OTU_0209	0	0	0	0	0	0	0	0	343	0	0	0	0	0	0	0	0	0	CAAGGTTTCCGTAGGTGAACCTGCGGAAGGATCATTGCCACACACGATCCAAGATCGACACTTATTTGTGAACTGTTATTGTTATTTACTCTGTTTAGTTTTGCGATCTCCTAGAGATCGTTTGACTTAGGAGTACTTATCAAACACTACTTATTAAACAAAAATGAATTATGCATTGGAACAATTAGTCATAACAAGTTTGTCTTGATATGGCGACTAGATTGAAAATTGTAAAAAACTTTTGGCAACGGATATCTAGGTTCTTGCAAC										-	-	-	-	-
OTU_0210	0	0	0	0	0	0	0	0	20	0	0	0	0	0	0	0	0	0	CAAGGTAACCGTAGGTGAACCTGCGGTTGGATCATTACTAAATGATTGCTTTCAGGTAGTTGTTCCTGCTCTTCCAAGAGTGGTCGAGCTTCTGCCCGAGAGCACAAACACTTTGTGCACTGTACAGTCTTTTCGGTATCTCTGTCTGCCTTCTTGTTCACAGCAGGAAAGTGGTCAAGAGTGCCGAGACATTGATAAACCATTGTTTAAATCTATCTGAATATAATTTTATAATTATAAACAACTTTTGACAACGGATCTCTTGGCTCTCGCAAC										-	-	-	-	-
OTU_0211	0	0	0	0	0	319	0	0	0	0	0	0	0	0	0	0	0	0	CAAGGTTTCCGTAGGTGAACCTGCGGAAGGATCATTATCACATGCGGAGTTTTTCAAACAAACTCTCATGTTTTTTTCCACCCCTTGTGTGAATTTTGGTCATATCATTTTGACATCATGAAAAAAAGTCTTTGTGGGTTTCTGTGTCAAGTGGTTTCCACAAGACACAACGACACATCCAATCACTTTTTTTTATTTTCAACACAAAACCCCTTTACACTTTCTTTGACTTATTCTTTGTGTTGTTTTTCTTTCGAGGAAGCACCACAAAAAACACAAAACTTTTAAAAAAACGGAACAACTCTTAGCAGTGGATTTCTTGGTTCCCGCAAC										-	-	-	-	-
OTU_0212	0	0	0	0	0	0	4	0	77	0	0	0	0	0	113	0	0	0	CAAGGTCTCCGTTGGTGAACCAGCGGAGGGATCATTACAGAGTCGTAAAAAACTCCCAAACCCATGTGAACTTACCATTGTTGCCTCGGCGGACCTACCCTGTAGCCAGCTACCCTGTAGCGACCTACCCTGTAGCCCGCCGGTGGACCACTAAACTCTGTTATTCTATGGATATCTGAGCGTCTTATTTAATAAGTTAAAACTTTCAACAACGGATCTCTTGGTTCTGGCATC	Eukaryota	Fungi	Dikarya	Ascomycota	Sordariomycetes	Hypocreales		Cylindrium		-	-	-	-	-
OTU_0213	0	0	0	0	0	0	17	0	51	0	0	0	0	16	75	0	0	0	CAAGGTCTCCGTTGGTGAACCAGCGGAGGGATCATTACAGAGTCGTAAAACACTCCCAACCCATGTGAACTTACCATTGTTGCCTCGGCGGACCTACCCGGTAGCTAGCTACCCTGTAGACCGCCGGTGGACCATTAAACTCTGTTATTCTATGGATATCTGAGCGTCTTATTTAATAAGTTAAAACTTTCAACAACGGATCTCTTGGTTCTGGCATC	Eukaryota	Fungi	Dikarya	Ascomycota	Sordariomycetes	Hypocreales	Nectriaceae		uncultured Cylindrium	Pathotroph-Saprotroph-Symbiotroph	Animal Pathogen-Endophyte-Fungal Parasite-Lichen Parasite-Plant Pathogen-Wood Saprotroph	Microfungus	NULL	Possible
OTU_0214	37	14	19	0	0	0	0	0	0	0	0	0	0	0	0	0	0	0	CAAGGTAACCGTAGGTGAACCTGCGGTTGGATCATTACTGAAACAGTCCCATCGGTTGAGGCTCCGGCCTCCTCTTGGGACGAGCAACCACTTGTGCACTGCAATGTATTTTGGGTGGCGAGAGCTGCCCAGCATGACGAACGCCCTTTGATTTGACTGAAGTATCTATGCAAATAGAAACAACTTTTGACAACGGATCTCTTGGCTCTCGCAAC	Eukaryota	Fungi		Chytridiomycota	Chytridiomycetes	Rhizophydiales				-	-	-	-	-
OTU_0215	1084	354	159	0	0	0	0	0	0	37	5	0	0	0	0	0	0	0	CAAGGTATCCGTAGGTGAACCTGCGGATGGATCATTATTGAATGGGCGTGCGGCTTCTCGGAGCCGCACCGTCTACCCACCCTTGTGAAACGTAGCGTTGCTTGGCGGATGCGCCGCGAGGTGGCCGCCAAGGGGAGATCCCGCGAGGGGTGTCCCGCCCAACCAACCCTTTTAATCCAGTCTGAATCTAAGAAATCTAATGCAAAACAACTTTTGACAACGGATCTCTTGGCTCTCGCAAC										-	-	-	-	-
OTU_0216	0	0	0	99	12	98	0	0	0	0	0	0	0	0	0	0	0	0	CAAGGTCTCCGTAGGTGAACCTGCGGAGGGATCATTAACACGTACTTAACAGTACTTACACCAAACATATAGAAACGTGAAAACATTTTTTCCGACCTTCTCTATTTCTTACCCATTTCCAACGCGGCTCGTCCGCCTTGTAATGTGATAGTAAGGGTTGGCCGCCGGTTTAACCAACCGACTGCCTACCTGTTCATATGAATACAAACATATGCACAACTCTTAGCAACGGATATCTTGGTTCTCGCAAC										-	-	-	-	-
OTU_0217	0	0	0	0	0	0	0	0	0	0	0	0	0	0	227	0	0	0	CAAGGTTTCCGTAGGTGAACCTGCGGAAGGATCATTGCCGAGCCGTGCGTCCCGCCGGACCCGCAAGGGGAAGGTTGGCGGCGCATTTCTCTCCAAAACCCATGTGAACTCTGTGACTTCGTGACTCGGGCCGCCATGCGCGCTCACGCGCTGCTGGCTGCGCCCACTCTTTTATACCATTAACCACGTTGACTTTGCTTCTCTGACTGAGACAAACCTTTTTCGTTCGAATTCTTCGAACGGGAAAACAAAACCAACATATCACAACTTTTAACAACGGATATCTTGGCTCGCGCATC										-	-	-	-	-
OTU_0218	0	0	0	50	0	0	0	0	0	0	0	0	0	0	0	0	0	0	CAAGGTTTCCGTAGGTGAACCTGCGGAAGGATCATTAACAAATTCCAAAACTCGTGTTTGATCATGTATGATGATGATATGGAGAGCAAGTGGGGGTTGATAACGAAACAAGGTTGTGTGATACATACAGTGTGTCCCCATGTTGGGCCATGCTGATCACATTATCCGTTAACGGCCCTCCCATGTTTTTCTTCGTATCGTCATCGTCTTGGTCATATGTTTCTAAAACACACAACACACACTTTTATGAACAGACAACCTAGAGTAACCACTTATAAGTTATAAATCGAAACAACTTTTAACAATGGATCTCTCGGCTCTTGCAAC										-	-	-	-	-
OTU_0219	631	53	0	0	0	18	66	0	106	742	829	162	0	0	401	264	72	0	CAAGGTTACCGTAGGTGAACCTGCGGTAGGATCATTAGCGATTAGCCTCTGCTCTCGAGCAGGGTTTGACTCGCAGTCTCGGTGGGTCGGGGGAGCTCGCTTCCCCTTCCCTCGGGTCGGAGCTCGTCTGCTCGGACCGTCGACGTCGGGAGTCGGTGTCGGGGCCGTCGAGGTCTCCTCCTTCTCTCGTCGGCTCGGAGCTGGTCTCCGAGTTGAATCTCTCGCTCTTCCCCGTGAAGGAAAGAACGTCTCAGGCGTAGAGTTGTCTGCTAGCTCGCGCTCGTCGCGACAATGGCTTTTGTCTGAAGTGACAACACTGCACAGTGGATCACTTGGCTCGGGGGTC										-	-	-	-	-
OTU_0220	10	3	0	0	0	0	0	0	0	0	0	0	0	0	0	0	0	0	CAAGGTTTCCGTAGGTGAACCTGCGGAAGGATCATTACAAAATAACTTGTGTGTAAGTGAATGGGATTCGAAAACGAATCTTCAGACATTTACACATTAAGCCCACTCCTGAAAGGGAGTTGGACGCATGCTTCGGCGTGTAAACATATAATTTAAATCATGACTTATTCCAAACATTAAAATAACCAAAACTTTTAACAATGGATCTCTTGGCTCTTGCAAC										-	-	-	-	-
OTU_0221	0	0	0	0	0	14	0	0	0	0	0	0	0	0	0	0	0	0	CAAGGTTTCTGTAGGTGAACCTGCAGAAGGATCATTATTGAAGTAAAAAGGGAGATTGCTTTCGAGCATTTCCCGAAATTTTATTCAGATCTTACACCCCTTGTGGAATACTATCTCTCTTAGGCGCAAGCCTTTGGGGGAATGGTTGAACACAATAAAATTTTCTTTACACACGAGAAATTTTACAAAAGTCTTTCTTCGGGAAGCAAAAATCAAAGTCTTTCTTCGGAGAGCAATTAAATAAAAACACAACTTTTGACAACGGATCTCTTGGTTCTCCCATC										-	-	-	-	-
OTU_0222	0	0	0	0	0	0	37	37	105	0	0	0	23	16	70	0	0	0	CAAGGTTTCCGTAGGTGAACCTGCGGAAGGATCATTAAAGAGTAAGGGTGCTCAGCGCCCGACCTCCAACCCTTTGTTGTTAAAACTACCTTGTTGCTTTGGCGGGACCGCTCGGTTCCGAGCCGCTGGGGATTCGTCCCAGGCGAGCGCCCGCCAGAGTTAAACCAAACTCTTGTTATTTAACCGGTCGTCTGAGTAAAAATTTTGAATAAATCAAAACTTTCAACAACGGATCTCTTGGTTCTCGCATC	Eukaryota	Fungi	Dikarya	Ascomycota	Dothideomycetes	Dothideales				-	-	-	-	-
OTU_0223	0	0	0	0	0	0	38	0	140	0	0	0	143	38	69	12	61	13	CAAGGTTTCCGTAGGTGAACCTGCGGAAGGATCATTAATAATAACTTGTGGGTTGGAAGCAATTTTAACCTCACTAACAACACCTTGTGAACTAATAGCCCTTACGGGCCGCTTAGGCAATCCCTGGATTGTCTCGGTAAACCAAACCTTTAGTATACTTTGTAGACTTAAAAAACACAAATTTAATACAACCTTTAACAATGGATCTCTTGGCTCCTGCAAC										-	-	-	-	-
OTU_0224	0	0	0	0	0	10	0	0	0	0	0	0	0	0	0	0	0	0	CAAGGTAACCGTAGGTGAACCTGCGGTTGGATCATTAAAGTAAATTTTGGAACGGAAGTTCCTCAATCCGTCCTGGATCTCATCATTTATGATGGGTGAAGGGGCATTGACACCCTGTGAACTGTAAATGTCTCTGGTCGAACTTTCCTCCAGTAATTTTATTATTGGGAGAAAGAGTCGGCCAGTTTATGTTAAACCTAGTATTTTTTATGAAGTAATTTTTACTATAAATAATAGTAAACAACTTTTGACAACGGATCTCTTGGCTCTCGCAAC										-	-	-	-	-
OTU_0225	0	0	0	110	0	0	0	0	0	0	0	0	0	0	0	0	0	0	CAAGGTAACCGTAGGTGAACCTGCGGTTGGATCATTAACAAATGATTTGGTTTTTTCAAACCGAAACACTGTGTGCAATTACATCTGTCTCTGGTGGTTTGATTATTTTCTTTTGCCCGGTGCTCCCGAACATCAATTTGTGCAGATGTTCAATCAAGCACGGGTTGAAAATGGCAGAAGAAATGGCATCCACCAAATGAACAAACAACTTTTTGTATTTTTTCATGTCTGAATCATTCACTATTTTGTGCAATGAAAAACAATTTTTAACAACGGATCTCTTGGTTCTCGCAAC										-	-	-	-	-
OTU_0226	0	0	0	0	87	0	0	0	0	0	0	0	0	0	0	0	0	0	CAAGGTCTCCGTTGGTGAACCAGCGGAGGGATCATTACCGAGTTTACAACTCCCAAACCCCTGTGAACCATACCTATCGTTGCTTCGGCAGTCCGCCCCGGCGCCCCCGGGCCCGGATCCAGGCGCCTGCCGGAGGCCCCAAAACCACCGTGTATCATTGGCATCTTCTGAGTAAAACAAACAAATAAATCAAAACTTTCAACAACGGATCTCTTGGTTCTGGCATC	Eukaryota	Fungi	Dikarya	Ascomycota	Sordariomycetes	Hypocreales				-	-	-	-	-
OTU_0227	0	0	0	7	0	0	0	0	0	0	0	0	0	0	0	0	0	0	CAAGGTCTCCGTTGGTGAACCAGCGGAGGGATCATTATAGAGTTGTAAAACTCCCAAAACCCATGTGAACATACCTGTTGCCTCGGCGGCCTACCCTGTAGCTTACTTAGGTATCTACGCTGTAGTCCGCCGAAGGACCACTAAACTCTTTTATCTCTGTATCTCTGAGTAAAAAACAAATAAGTTAAAACTTTCAACAACGGATCTCTTGGTTCTGGCATC	Eukaryota	Fungi	Dikarya	Ascomycota	Sordariomycetes	Xylariales				-	-	-	-	-
OTU_0228	0	0	0	0	0	0	2	0	137	0	0	0	0	0	0	0	0	0	CAAGGTATCTGTAGGTGAACCTGCAGATGGATCATTAAAGTAATTTGGGTTATACCAATATACTAGCATTGTGGCGAATTCCACTAGGGGGAAGGGAGGGTTGGTAGCTGTATCCGTGGATACCTATCAATTAGCCCAACTCTCTGTGGACTAGCAATTACAAACACTACACTTTGGATATTTATTAAACCAACTATTACCAATTGATATAACCTTTAACAATGGATCTCTTGGTTCCTGCAAC										-	-	-	-	-
OTU_0229	0	0	0	0	0	18	0	0	0	0	0	0	0	0	0	0	0	0	CAAGGTCTCCGTTGGTGAACCAGCGGAGGGATCATTACAGAGTGAAAACTCACCAAACCATTGTATATCTATTGCACTTATACTTCTCCGGCAGGCGGTTCCAGGGCGGGACCGAGCTTATGGCACCTGCCGAAGGGGCAACTACTGTTCTATATTATACTGTCTGAGAAAACAAAAAAAATATCAAAATTTTCAATTGTGGATCTCTTGGTTCTGGCATC	Eukaryota	Fungi	Dikarya	Ascomycota	Sordariomycetes					-	-	-	-	-
OTU_0230	0	0	0	0	0	329	0	0	0	0	0	0	0	0	0	0	0	0	CAAGGTTTCCGTAGGTGAACCTGCGGAAGGATCATTATCAATGATATCCATCATACACGTGAACTAAATGAACTGATTTTCGGGGAGCTTGTATCCCCGAATTATTAAACGCAACATATACTTTTTACAGATACACGATATAAAATATATACAACTTTTAGCAACGGATCTCTAGGTTCTCGCAAC										-	-	-	-	-
OTU_0231	0	0	44	0	0	0	0	0	0	0	0	0	0	0	0	0	0	0	CAAGGTTTCCGTAGGTGAACCTGCGGAAGGATCATTAACACATATCTTGAACCTAATTTTAGTTCTACTGTGGGTAACCACAACTTGAACCTATTTACTCTTCTCACATTACCAAGACCATAATCGAAAGAAAATTTTCAACGATGGATATCTTGGTTCCCATAAC	Eukaryota									-	-	-	-	-
OTU_0232	0	0	0	17	0	19	0	0	0	0	0	0	16	7	43	2	4	0	CAAGGTAACCGTAGGTGAACCTGCGGTTGGATCATTATAAAATGCGAGTGTCTGGTGGCCTTTGGCTGCCGGGGCTCTTTGTCTCTTGTGAACTGTTTTTGTCTCTTGTGGGCGCTTGTCCACAGCAGCCGACCTAGTAGTAACTCGAGTCTCTATTTGTTGCGTATTAATTTATACAACTTTTGACAACGGATCTCTAGGCTCTCGCAAC										-	-	-	-	-
OTU_0233	0	0	0	0	0	0	0	0	104	0	0	0	0	4	0	0	0	0	CAAGGTTTCCGTAGGTGAACCTGCGGAAGGATCATTAATAACGTATCCACGTTTTAAATTTCCAACCTCAAACCAAACCGTGAACTCTTTATTTACACCCTTTTTTTAACCTAAAACAACTTGTAACTTGCAACTTGTCTGAAACTTTGGGTAGTGATTTTAACTTTCGGTTATCTCCACTTCCATTGCTTAATTGCATAAAACTTATTAAACAACTCTTAGCAACGGATATCTTGGTTCTCGCACC										-	-	-	-	-
OTU_0234	44	55	729	0	0	0	0	0	0	0	0	0	0	0	0	0	0	0	CAAGGTTTCCGTAGGTGAACCTGCGGAAGGATCATTATTGATTTCCAATCTTTTTCTGTGAACGTTTTCTGTCTACTGGCACTTGCCTGCCGTGACACTCTTTCTTTCGGGGGAGAGTGGTTGGTGGTGGGTGAGTGTCGGCCGATTTTAATCACGCATTTTGACATTGTATTACTGACATTTGATGCGAGTGTTCTTTTACGGAATGCAAGCTGACACAAATGAAAACACAACTTTTAGCAATGGATCTCTCGGCTCTCGCAAC										-	-	-	-	-
OTU_0235	0	0	0	0	0	0	4	201	47	0	0	0	0	0	0	0	0	0	CAAGGTAACCGTAGGTGAACCTGCGGTTGGATCATTATGAATTTAAAACCTGCTGAAGCGTCCTTGTGGCTGCAAAGCGGTCCGAAAGTCATTCAATGACTGGAGGAAACACCCTTGTGAACTACTATCGTCTTTTGGCGGACCCCTTTCCTTTCGAGGAAGGACCGCCAGCAACCTTCACACACCAGTTTCATTATGAACTCGTCTGAATTAAATAGAACCAATGAGAAACAACTTTAGACAACGGATCTCTTGGCTCTCGCAAC										-	-	-	-	-
OTU_0236	0	0	0	0	0	0	77	11	86	0	0	0	0	0	0	0	0	0	CAAGGTTTCCGTAGGTGAACCTGCGGAAGGATCATTACAAATCCACACGTCTCAACCCCTTGAGACCACGTTGAACTGTTCCCCAAGGCGCGGACGCGTGAGCGCTTGCCGCTTGCGCGCTCCCGGCTGGCTTGGGCTGATAAACTAGTGTTTCCTTGTTGCTCAAATGTATATGACTTGGCATCTCACCCGCACGGGACGAGATGACAACAAACTTGTACAACTTATAACAATGGATCTCTAGGCTCTTGCATC										-	-	-	-	-
OTU_0237	0	0	0	0	0	0	0	0	12	0	0	0	0	0	0	0	0	0	CAAGGTCTCCGTTGGTGAACCAGCGGAGGGATCATTACTGAGTTGCAAAACTCCCAACCCTTGTAAACATACCACATCGTCGTTGCTTCGGCGGGCAGCCCCTGGGAGGGGCCTCGCCTCCTCGTGAGGTGCCCGCCGGAGGACCAACACAACTCTTGTATTAATTTGTCTCTCTGAGAAAACTTTTAAATAAGTAAAAACTTTCAACAACGGATCTCTTGGTTCTGGCATC	Eukaryota	Fungi	Dikarya	Ascomycota	Sordariomycetes					-	-	-	-	-
OTU_0238	0	0	0	0	0	0	4	0	14	0	0	0	0	0	0	0	0	0	CAAGGTCTCCGTTGGTGAACCAGCGGAGGGATCATTACCGAGTTTTCAACTCCCAAACCCCTGTGAACATACCATTTTGTTGCCTCGGCGGTGCCTGTTCCGACAGCCCGCCAGAGGACCCCAAACCCAAATTTCCTTGAGTGAGTCTTCTGAGTAACCGATTAAATTAATCAAAACTTTCAACAACGGATCTCTTGGTTCTGGCATC	Eukaryota	Fungi	Dikarya	Ascomycota	Sordariomycetes	Hypocreales	Nectriaceae			Pathotroph-Saprotroph-Symbiotroph	Animal Pathogen-Endophyte-Fungal Parasite-Lichen Parasite-Plant Pathogen-Wood Saprotroph	Microfungus	NULL	Possible
OTU_0239	0	0	0	0	0	0	0	0	0	0	0	0	0	0	0	0	15	0	CAAGGTTTCCGTAGGTGAACCTGCGGAAGGATCATTATCGAGTTCTGACTGGGTTGTAGCTGGCCTTCCGAGGCATGTGCACGCCCTGCTCATCCACTCTACACCTGTGCACTTACTGTGGGTTTACGGGTCGTGAAACGGGCTCGTTTATTCGGGCTTGTTGAGCGCACTTGTTTCCTGCGTTTATCACAAACTCTATAAAGTATCAGAATGTGTATTGCGATGTAACGCATCTATATACAACTTTCAGCAACGGATCTCTTGGCTCTCGCATC	Eukaryota	Fungi	Dikarya	Basidiomycota	Agaricomycetes	Polyporales	Ganodermataceae	Ganoderma		Pathotroph-Saprotroph	Plant Pathogen-Wood Saprotroph	Polyporoid	White Rot	Highly Probable
OTU_0240	0	0	0	18	0	0	0	0	0	0	0	0	13	0	0	0	0	0	CAAGGTTTCCGTAGGTGAACCTGCGGAAGGATCATTAACAAATCTGCTATGCGGCCGAGCCCTCGGGCTTGACGCATATATTTACCCCGAGCCTGGCAGCAATGCCGGCTTTGGTTGGGTGGGACGTAAGTCCTGCTCCGGTTGTGTGAGGGCGCAAGTCCTTGCCAGCCACATAGACGCTTGTATGTTTGACAGAGTTACAGTTGTAAAACTAAAATGACAACTTTTAACAATGGATCTCTTGGCTCTTGCAAC										-	-	-	-	-
OTU_0241	0	0	0	0	0	0	32	0	171	0	0	0	0	0	40	0	0	0	CAAGGTCTCCGTTGGTGAACCAGCGGAGGGATCATTACCGAGTTTACAACTCCCAAACCCCTGTGAACATACCAATTGTTGCCTCGGCGGTGCCTGCTCCGGCAGTCCCGCCAGAGGACCCAAACTCTTGTTTTTATACAGTATCTTCTGAGTAAATGATTAAATAAATCAAAACTTTCAACAACGGATCTCTTGGTTCTGGCATC	Eukaryota	Fungi	Dikarya	Ascomycota	Sordariomycetes	Hypocreales	Nectriaceae			Pathotroph-Saprotroph-Symbiotroph	Animal Pathogen-Endophyte-Fungal Parasite-Lichen Parasite-Plant Pathogen-Wood Saprotroph	Microfungus	NULL	Possible
OTU_0242	0	0	0	0	0	0	72	0	101	0	0	0	0	18	53	0	0	0	CAAGGTCTCCGTAGGTGAACCTGCGGAGGGATCATTAACACGTACTTTACAGTACTTACACCAAACATACAGAAACATGAAAACATTCTTTTTCATACTTTCTTTACTACAACCCATTTCCAACGCGGCTTGTCCGCCTTGTAATGTGATAGTAAGGGTTGGCACTAACACTGCCAATCTGTCCATATGAATACAAACATATGCACAACTCTTAGCAACGGATATCTTGGTTCTCGCAAC										-	-	-	-	-
OTU_0243	0	0	0	0	0	0	4	0	0	0	0	0	0	0	0	0	0	0	CAAGGTTTCCGTAGGTGAACCTGCGGAAGGATCAGTAGAGAAAACTGGGTTCGACTTCGGTCTGCCCGATCTACCCCACACACACCTGTGAACCGTTTATATTGGAGTCTCAACGGCCCTTGACCGGGCTGGCGGGCTCCTACTTTACAAAACATCTGTAACAAGTCTTGAACGTCATAAGTTATATTTTAACATAAATAAAACTTTCAACAACGGATCTCTTGGCTCCCACATC	Eukaryota	Fungi	Dikarya	Basidiomycota						-	-	-	-	-
OTU_0244	0	0	0	19	6	13	0	0	0	0	0	0	0	0	0	0	0	0	CAAGGTTTCCGTAGGTGAACCTGCGGAAGGATCATTACCATAAGGTCTCTGACCTATACACCTGTGCACCCAAGACTTCTTTGCGAGGTTCGTCCTTGCATATTGTACCACGTCACTATAACATGTTGGAGAATGATATAATATACAACTTTTAACGGCGGATCTCTTGGTTCGTGCATC										-	-	-	-	-
OTU_0245	0	0	0	0	0	0	5	0	0	0	0	0	0	0	0	0	0	0	CAAGGTTTCCGTAGGTGAACCTGCGGAAGGATCACTAGTGATTAAATCGAGCGTGTCTTCATTGACCGCTCACCCTTCTCACCATCCACATACACCTGTGCACTGTTTAGCCTGAGCCGGTTTTCCGGTCCAGGTTATCATTTCATACAAACTCTAGTCTTATGAATGTAAACGTTTTAATAACATAATAAAACTTTCAACAACGGATCTCTTGGTTCTCGCATC	Eukaryota	Fungi	Dikarya	Basidiomycota	Tremellomycetes	Cystofilobasidiales	Mrakiaceae	Tausonia	Tausonia pullulans	-	-	-	-	-
OTU_0246	0	0	0	7	0	0	3	23	0	0	0	0	0	0	0	0	0	0	CAAGGTAACCGTAGGTGAACCTGCGGTTGGATCATTAACAAATGATTTGGTTTTCAACCAAAACACTGTGTGCAATTACATCTGTCTCTGGTGGATTTTGTGTATTTTCCCTTGCCCGGTGCTCCCGAACATCAAGTTTTGATGTTCACTCAAGCACGGGTTGAAAATGGCAGGAGAAAATCACAGCCACCGAATGAACAAACAACTTTTGTATTTTTTTATGTCTGAATCATTCACATTATGTGCAATGAAAAACAATTTTTAACAACGGATCTCTTGGTTCTCGCAAC										-	-	-	-	-
OTU_0247	0	0	0	96	25	157	0	0	0	0	0	0	0	0	0	0	0	0	CAAGGTAACCGTAGGTGAACCTGCGGTTGGATCATTACAAAATCCACGGCTCGCAAGAGCCTCAACCCCTTGTGCACCATTCACGTATCTGGGCTCGCAAGAGCCCAACTAAACACTTTTATTTACAGTCTGATCTTTTACTAAAGAAAAACAACTTTTGACAACGGATCTCTTGGCTCTCGCAAC										-	-	-	-	-
OTU_0248	0	0	0	0	0	7	0	0	0	0	0	0	0	0	0	0	0	0	CAAGGTTTCCGTAGGTGAACCTGCGGAAGGATCATTAACACGTTTTCCAAACGTTATTGACCCATTCTATTTTCCGTGCACACTTCATGCGTCCGGCCTCCCAGCCGCCTGTCGGGTTTACTCGGCGTGGCCTGTTGGGCGTCTTTGGGATCAAAGGTGGGGAGAGAGAGAGCCTTTAAAAAAGCTTTTCTTTCTGCTTGCCTCCCTCTGGCGTTGCCACCTCACCCAAACCCTTTAATCTAATCTATCTGAACTTTTAGTTGACTCTTCACTGAGACAACGATACAAAACAAACAACAACTCTTAACAACGGATATCTTGGTTCTCGCAAC										-	-	-	-	-
OTU_0249	0	0	0	0	0	0	11	0	26	0	0	0	0	0	0	0	0	0	CAAGGTTTCCGTAGGTGAACCTGCGGAAGGATCATTAAAGATTCGGGCCTCGGCCCACCTCATCAGCTGTGCGCTTCGGCTGCACGCTGCATGAACACCTCACACCTGTGCACATCTTCGGTGGCGGCGCTCTGCGTCGCTTCCGCTCACATCAAACCACTGTCAGTCCAGAATGTACAAACCATAAACAATACAACTTTCAACAACGGATCTCTTGGCTCTCGCATC	Eukaryota	Fungi	Dikarya	Basidiomycota	Agaricomycetes	Auriculariales	Exidiaceae	Exidia	Exidia uvapassa	Saprotroph-Symbiotroph	Endophyte-Undefined Saprotroph	Tremelloid	NULL	Probable
OTU_0250	0	0	0	0	0	0	0	0	0	0	0	0	0	0	9	0	0	0	CAAGGTCTCCGTTGGTGAACCAGCGGAGGGATCATTACAGAGTTATCTAACTCCCAAACCCATGTGAACTTACCTTTGTTGCCTCGGCAGTAGTTGCTGGGCGAGCCTACCCGGGAACGAGCTACCCTGTAGCGAGTTACCCTGGAACGACTTACCCTGTAACGCCTGCCGGTGGACTACTAAACTCTTGTTATTTTTAAGTAATCTGAGCGTCTTATTTTAATAAGTCAAAACTTTCAACAACGGATCTCTTGGTTCTGGCATC	Eukaryota	Fungi	Dikarya	Ascomycota	Sordariomycetes	Xylariales	Bartaliniaceae	Bartalinia		-	-	-	-	-
OTU_0251	0	0	0	0	0	0	17	0	0	0	0	0	0	0	0	0	0	0	CAAGGTAACCGTAGGTGAACCTGCGGTTGGATCATTACCAATTTTTTTCTTACTCTCTTGGAGATCGCCTTCGGGTTGTTTCGCCATTAGAGAAAGAGGAAACCCACCTGTGCACCTGTAATTGTACGTTGGCGATTGTTCAGTGCTTTGTGCTGGGCTTGCATTCAGTTGCAAAGATCGCCAATTTTTGTTTTAAAACCATCTATTACTATTTTTTATTTCCATCTTAATTTTTCTTTTTGCTTTTGCAAAAAGTACTTGAAAACCAAGAACAACTATTAACAATGGATCTCTTGGCTCTCGCAAC										-	-	-	-	-
OTU_0252	0	0	0	0	0	53	2	0	29	0	0	0	23	0	22	0	0	0	CAAGGTCTCCGTAGGTGAACCTGCGGAGGGATCATTACACAAATATGAAGGCGGGCTGGAACCTCTCGGGGTTACAGCCTTGCTGAATTATTCACCCTTGTCTTTTGCGTACTTCTTGTTTCCTTGGTGGGTTCGCCCACCACTAGGACAAACATAAACCTTTTGTAATTGCAATCAGCGTCAGTAACAAATTAATAATTACAACTTTCAACAACGGATCTCTTGGTTCTGGCATC	Eukaryota	Fungi	Dikarya	Ascomycota						-	-	-	-	-
OTU_0253	0	0	0	7	0	83	13	34	9	0	0	0	0	0	0	0	0	0	CAAGGTAACCGTAGGTGAACCTGCGGTTGGATCATTAACAAATACAAGGCGCCGGCCAAAAGCCGGTTTCCTTCAACACCTGTGAACTGTGAATTGTCTCTGGTGGATTTCGTCCACCGATTTTGAACCCTGAAATACCTACGTCTTAAATAATTGTTTAACAAAAAACAACTTTTGACAACGGATCTCTAGGCTCTCGCAAC										-	-	-	-	-
OTU_0254	98	102	168	0	0	0	0	0	0	0	0	0	0	0	0	0	0	0	CAAGGTAACCGTAGGTGAACCTGCGGTTGGATCATTACAAAATGAACGTTGGACTAGAGTGATCCTCCCTTGGGGAGTTGAGCATTTGAAATCCGGCGACCAACCACTGTGAAATATTCTTGTCTTTTTGGGTGTGAGCTTATGACCGTTTGGTTTTAAGGTCTGCCCAAACAAACGAACCCATGAATCTTAGTCTGAAACTTTTTTAATAATAATTAAAAACAACTTTTGACAACGGATCTCTTGGCTCTCGCAAC	Eukaryota	Fungi		Chytridiomycota	Chytridiomycetes	Rhizophydiales				-	-	-	-	-
OTU_0255	0	0	0	37	0	0	0	0	0	0	0	0	0	0	0	0	0	0	CAAGGTATCCGTAGATGAATCTGCGGATGGATCATTCGTGTAAGTGTTTGGTGAAGGTTGCGCAAGCGACTGGATCCTAATAACTACTTGAATCACTGTGAACTTTGTCACCATTGATGTGACCCAGCAGCGTTGGCGTCCTTTGGGATGCCAACCAGAAGCGGGCACTGGGGCTTTTGTTAACCATACCAACAATTCTTGAATGCCTAAAATGAATTTAATTTTATACAACCTTTAACAATGGATCTCTTGGCTCCTGCAAC										-	-	-	-	-
OTU_0256	0	0	0	0	0	0	0	0	0	0	0	0	0	0	42	0	0	0	CAAGGTTTCCGTAGGTGAACCTGCGGAAGGATCATTACCCACGAGGCAGCGCAGCTGCCGAGTCCCCTTAAAACCCAAGCATACGTGCCCTTAAAGCAATCTTATTACATCTTATTAGACCCCCCATAAAACCCCCTTCTGATCCAGACTCAACACCCCAATCTAAAAATAGAACAAACCGCAACCAATGGATCTCTAGAGTCTCGCAAC										-	-	-	-	-
OTU_0257	0	0	0	0	0	0	0	0	0	0	0	0	0	0	156	0	0	0	CAAGGTTTCCGTAGGTGAACCTGCGGAAGGATCATTACCGATTATGCATCTGATGCGTATGAAGTAATAAACCCTCCTCGGGACCGACTTCGGTCAGTCCTCGCGCCGGGAGCCCGCCTGCTCCCGGCGACACACTCGCTCTGCCGCGGCCGACCGTCAAGGTCTCCGCGGCGGACGGGTGGCTCGGGTCTTGTGGTACGGTAGACCGTCTAAGGAGCGTTGCGCCCTTGCCCGAGTTTCACGAGCCCTTCCCCGCGATGGGATGTGTGAAAAGCTTTTCTTTTTGTTCGACCGAGTCGAGAGACTTGAAAAACGATAAAGAAATAACACTGTACAGTGGATCACTTGGCTCGGGGGTC										-	-	-	-	-
OTU_0258	0	0	0	6	0	0	34	0	172	0	0	0	0	41	0	0	0	0	CAAGGTTTCCGTAGGTGAACCTGCGGAAGGATCATTACCGATAATATTGGTGGATAGATGTCGAAATTTAAATTGCTCTGAAGCAATTTACTTTGAGACGTTGTCTGCATCCTGTGTTTATGTTTACCTATATTGTTCCTCGGTGGGGTCACCCATCTAGTGGAAGGCACTATTTAACTCTTTTTGCAATTGTAATTAGCCTCTGATTACTACCACAATTATTTACAACTTTCAACAATGGATCTCTTGGTTCTGGCATC	Eukaryota	Fungi	Dikarya	Ascomycota	Dothideomycetes	Pleosporales	Morosphaeriaceae	Helicascus	Helicascus aquaticus	-	-	-	-	-
OTU_0259	0	0	0	0	0	0	127	0	241	0	0	0	0	0	0	0	0	0	CAAGGTCTCCGTTGGTGAACCAGCGGAGGGATCATTAAAGAGAGCCTAAAAACTCCCAAACCAATGTGAACCCACCTTTCCGGGGGGTGCCGAAAGGCCTCCCCGGCGTTGCTTCGGCGCCCCGGTAACGGGGCGCCGGAGGTCAAAAACTCTTCTTATAACAAATTATCTCTGAGGCCTAACGGCAACTATAACAACTTTCAACAACGGATCTCTTGGCTCTGGCATC	Eukaryota	Fungi	Dikarya	Ascomycota	Sordariomycetes					-	-	-	-	-
OTU_0260	0	0	0	0	0	0	0	0	0	0	0	0	0	0	169	0	0	0	CAAGGTTTCCGTAGGTGAACCTGCGGAAGGATCATTCAAGAGAGCGTGCGCGACAGCGCACCCCGGCACCTTCCAGCCGCCAGCGCGCCCGCCAGGGCGTGCTGGTGGTTGGCGCGAGTGTTTGGGGTGTGTTTGCCGCGTGCTTTTCAAATTTCACCGAATTGTGTTTCAAAATTTCAAATCCCAAAAATCTTTTTCAAAAATCCCAAACCCCAAAAAAAAACAAAAACCAAACCAAGACTGAACCAAAAAAAAAAAAGAAATCAAAAACAACCTTCAACAACGGATGTCTAGGTTCTCGCGAC										-	-	-	-	-
OTU_0261	0	0	0	0	0	52	0	0	0	0	0	0	0	0	0	0	0	0	CAAGGTTTCCGTAGGTGAACCTGCGGAAGGATCATTATGAATTTGAAACGCTTTTCTGCGAGTCTTAGTTGACTTGTATTGAAGCAGTTCTTTTTCTGTGAACTGTGTTATTATGTGAAGCTGAAGCTCTCCAAGTTTACTTGAAGCGGAAGTGAAGCAGAGTAGCAGATTTGTATTCTTGTAATCTTATTCCACCTTTTTTGATTCTGATTCATTAGCCTTGCGGCGAATTGAATACGAAACAAGAAAAAAACCAAGACAACTTTCAGCAATGGATCTCTTGGCTCTTGCATC										-	-	-	-	-
OTU_0262	0	0	0	0	0	0	2	0	0	0	0	0	0	0	0	0	0	0	CAAGGTTTCCGTAGGTGAACCTGCGGAAGGATCATTAGTGAATTTAGAGCGTAACTTCGGTTAGCTCAACCTTCATTTTCCAACTCTGTGCACTATTGGCGGACTGAGAGTAAGCAATTGCTATTCAGTCTGCGGCTCACTATTAAACATTAGTTAAAGTATGTAAATAAAAACAAAACAAAAAAAACTTTCAACAACGGATCTCTTGGCTCTCGCATC	Eukaryota	Fungi	Dikarya	Basidiomycota	Microbotryomycetes			Curvibasidium		-	-	-	-	-
OTU_0263	0	0	0	0	0	0	35	14	187	0	0	0	0	0	0	0	0	0	CAAGGTCTCCGTTGGTGAACCAGCGGAGGGATCATTACCGAGTTTACAACTCCCAAACCCCTGTGAACATACCTTACAGTTGCTTCGGCGGAATTCCCCCTCGCCTCGCCGCGAGGGCCCGCCAGAGGACCCCAAACCCAACTTTGTTTTTTATTGTCTTAGAACCGAATTCTGAGTGGATTTTACAAATCAAATCAAAACTTTCAACAACGGATCTCTTGGCTCTGGCATC	Eukaryota	Fungi	Dikarya	Ascomycota	Sordariomycetes					-	-	-	-	-
OTU_0264	12	6	25	0	0	0	37	0	734	0	0	0	0	0	0	7	0	13	CAAGGTAACCGTAGGTGAACCTGCGGTTGGATCATTACTAAATGATTGATGCTGTGGGTCGAGTTCGCAAGAGCTCCCCGCAGTGTCTACTAACCTCTGTGCACTGTAATTGTATTTGGGTTTCGCAAGAGACCCGCACTATAAACCACTCTATTATTGACTGACTTTTGTTTCTTATGAATCAAAAACAACTTTTAACAACGGATCTCTTGGCTCTCGCAAC	Eukaryota	Fungi		Chytridiomycota	Chytridiomycetes	Rhizophydiales				-	-	-	-	-
OTU_0265	0	0	0	34	0	0	3	0	0	0	0	0	0	0	0	0	0	0	CAAGGTCTCCGTTGGTGAACCAGCGGAGGGATCATTGTTGGAAATAAACGCCCTCTCGGGGGCGCTACCCCACATACCCTTTGTGAACTTATAAACAACACCTGTTGCCTCGGCATTTGGTTGGCCTTGAATGAGGTCCCTCTCACTTCTGTGAGAGGAGCAGACCGGCCGACGGCCCCTATAAACTCTTTTGTTTTTAATACTATCTTCTGAGTAAAACAACTATAAATGAATCAAAACTTTCAACAACGGATCTCTTGGTTCTGGCATC	Eukaryota	Fungi	Dikarya	Ascomycota						-	-	-	-	-
OTU_0266	0	0	0	0	0	0	0	0	0	0	0	0	0	27	15	0	0	0	CAAGGTTTCCGTAGGTGAACCTGCGGAAGGATCATTTCCTATACAGCTCTCTGAGCGTAACACTGCGGGTCTTGCAAATAAAAACAAAAACGGTTTGCACGTGTAAAACGAGGAGTGGGTCGCTGTCATGTTTTTGCTGGGTCAACTGGTTTCAAACTGCCAGAAGACTACCGAAAATGTCGACAACCCATAAGAACCGTTTCAAAACAACCAAGTTTGAACAAAACACCAAACTAACAATCTTTACTTATGATAGAGTTTTGTGACAGCACCAAAAAGAGATTTCTCTGTAGGTGTTGCAGGGCTCTCACGTTTAATAACGCTTTTTACAACTCTTAGCAATGGATATCTTGGTTCCCCGATC										-	-	-	-	-
OTU_0267	0	0	0	0	0	0	4	0	0	0	0	0	0	0	0	0	0	0	CAAGGTTTCCGTAGGTGAACCTGCGGAAGGATCATTAACAAAATCTAATTTTACCTTTGTGAATTGGGCAATCAAGCGATTGATTGTTTTTATTTTACTTTAGTCTAAATCTATACAATAATTATATAATAATTTTTAACAATGGATCTCTAGGCTCTTGCAAC	Eukaryota	Fungi								-	-	-	-	-
OTU_0268	37	98	275	0	0	0	0	0	0	0	0	0	0	0	0	0	9	0	CAAGGTTTCCGTAGGTGAACCTGCGGAAGGATCATTAACACGTTTTTATTCACGTATCACCACAAACAACCGCGCTCCAACGAAATGAAACGAGAAATGAAATGAAATGAGCCATGAAAATGTTGTTGTAAATTACAACAACTATTTTCTGTGTCTTTTTTCTTACTTTTCTCTTTCTTTCTTTTTTCACTTTTTTTTTTTAATATCATCATCCATTACTAACCACGCTTTTACTATTGTGAACTAATAATTTTTTCTAAAATATAATCCTTTAGAAACAAATATACGAAATTAAGAACAACTCTTAACAACGGATATCTTGGTTCTCGTAAC										-	-	-	-	-
OTU_0269	0	0	0	221	0	0	0	0	0	0	0	0	0	0	0	0	0	0	CAAGGTTTCCGTAGGGTAAGCGATCCGCACCTCCCTTTCCCGCTCCGAAACGCATACTAACCCGAGTCACAGTGAACCTGCGGAAGGATCATTATTGGGTCACAGGGCGCCCTCGCGCCCGTCACCAACCCTCCGTCTTTGCCTCGTCTGTTGGCGTGATGGGGTCCCCCCTTCGGGGGGACCTCCGCCAAAATCAACCCTGAACAACCGTGCCGCCTGAAGTAAAACGCAAATAGTTAAAACTTTCAACAACGGATCTCTTGGTTCTGGCAAC	Eukaryota	Fungi	Dikarya	Ascomycota						-	-	-	-	-
OTU_0270	0	0	0	0	0	0	0	0	0	0	0	0	0	5	0	0	0	0	CAAGGTTTCCGTAGGTGAACCTGCGGAAGGATCATTAACAAATCATCCATAGTGCTGCGGGGCAACCCGCCGGCACTATATACACCCCGAGCCTGGGAAGAGCAGTGATGCTTGGAACGGCTTTGGTAGGCTGCGCCGTAAGGCAAAGCCACATAGACGCTTGCTTGGTTTGACAGAGTTACAGTTGCATCAAAATAAATACAACTTTTAACAATGGATCTCTTGGCTCTTGCAAC										-	-	-	-	-
OTU_0271	0	0	0	42	12	361	0	0	0	0	0	0	0	0	14	0	0	0	CAAGGTAACCGTAGGTGAACCTGCGGTTGGATCATTAACAAATTTAAAGACTTTGGAATAGACTCTGTCTTTCCATAGCTCTCAACATTATGTTAACTCATTATTGAATCTTGGTAAGCAAAAGGGGAGACTACTTGTAGTTGAAACGAAAAAACTTGCCAAAATAAACTTTTTAAAATTATTAAACTTTGTCTTGAATTAAATTATATTCTAATTTAAACAACTTTTGACAACGGATCTCTAGGCTCTCGCAAC										-	-	-	-	-
OTU_0272	0	0	0	0	0	0	0	0	17	0	0	0	0	0	0	0	0	0	CAAGGTTTCCGTAGGTGAACCTGCGGAAGGATCATTAACACTTTTTCGAAAGTTTTAAAAGCGAGAAATTGCGTGGAATTTTACTTGGTTATTTTGGCGGTCTTCGTAAGAAGGGCACTGGGTATCCAAATTTTTAACACCCCAAACAAAAACAAACATAAACTAAAAACAATAAAAAAACGTGTAGAGACGGAGTTCTACTCCCTTCACTACACTCTTTTTACGAAATGATAAGAACAACTCTTAACAACGGATATCTTGGTTCTCGCACC										-	-	-	-	-
OTU_0273	0	0	0	7	0	0	0	0	0	0	0	0	0	0	0	0	0	0	CAAGGTCTCCGTTGGTGAACCAGCGGAGGGATCATTACTGAGTTACCGCTCTACAACCCTTTGTGAACATACCTAACCGTTGCTTCGGCGGGCAGGGGAAGCCTCTCGCGGGCGACCCCTCCCGGCGCCGGCCCCATCACGGGGGCGGAGCGCCCGCCGGAGGAAACCAAACTCTATTTACACGACGTCTCTTCTGAGTGGCACAAGCAAATAATTAAAACTTTTAACAACGGATCTCTTGGTTCTGGCATC	Eukaryota	Fungi	Dikarya	Ascomycota						-	-	-	-	-
OTU_0274	0	0	0	0	0	0	11	0	0	0	0	0	0	0	0	0	0	0	CAAGGTTTCCGTAGGTGAACCTGCGGAAGGATCATTAATAAATGAGCGCAAGCTTTTATATTATCTTCTACACCTGTGAACTATTTGCCTTCGGGCACTCTTACAAACATAATGTAATGAATGTAATCTACTATAATAAATATAACTTTCAACAACGGATCTCTTGGCTCTCACATC	Eukaryota	Fungi	Dikarya	Basidiomycota	Tremellomycetes	Tremellales	Bulleribasidiaceae	Dioszegia		-	-	-	-	-
OTU_0275	0	0	0	180	0	91	2	0	6	0	0	0	0	0	0	0	0	0	CAAGGTTTCCGTAGGTGAACCTGCGGAAGGATCATTACCGAGTTGCGGGCCCCCCCGGGCCCCATCTCCCACCCCGTGTCTACTACATCATCGACCGTCGTCGGCGTGCCGTCGGCGGCGGTCTTTAACCACACACTCTGATTGACGCGGGCGCGTCGGACGAGAAATTGTAACCAAAACTTTCAACAACGGATCTCTTGGCTCTGGCATC	Eukaryota	Fungi	Dikarya	Ascomycota						-	-	-	-	-
OTU_0276	0	0	0	0	0	33	0	0	0	0	0	0	0	0	0	0	0	0	CAAGGTTTCCGTAGGTGAACCTGCGGAAGGATCATTACCACACCCCTTAACGTGGAATAAAGAATGTAATGTTCTTTATTTCACACCACTGAACCGAGTATCTGCCGTAACAAGCAGTAATATATTCAACAAAATCTGATGAAGATGATGATACCCCTCTCATCTTTATTAGAGGCTGTTCACGACGACACTACTTTCGAAAGAAAGAAGCTAGTATAAAAACAAAACGTAACGACTTAATTTACGATGTAAAGGTGTAACTATTTACCCTTTATATGAAATAAATAACGAATTAACACCTTCAGCAACGGATGTCTTGGTTCCCACAAC										-	-	-	-	-
OTU_0277	0	0	0	145	25	23	0	0	0	0	0	0	0	0	0	0	0	0	CAAGGTTTCCGTAGGTGAACCTGCGGAAGGATCATTACTGGATATATCCCTCATACGGATTATCTTATCATGTGTGAACTGTTTTTGTGCTACCATTGGTGTTTTGGATAGCGATATCTGGGCACCATTGGGTTTTTTATATTACCTTTTGATTATTGATGACTCTGATAAACCATATCAAGCCTTGAAAACTTGCAGCAATGGATCTCTAGGCTCTTGCAAC										-	-	-	-	-
OTU_0278	0	0	0	0	0	0	0	0	10	0	0	0	0	0	0	0	0	0	CAAGGTAACCGTAGGTGAACCTGCGGTTGGATCATTATAAAATGACCAGGACCATGGATCGAGCGGCCTAATTTGGCCTTTCTCCATGGTTCTAACAACCACTGTGCACTGTAATTGAATTTGGGTCTGCGTAGCCTCTAGGGGATGCCAGGCCCGCCTTATTAACCCAACCTTTATAATTGTCTGACTTTTTATTCTATGAATGAAAAACAACTTTTACCAACGGATCTCTTGGCTCTCGCAAC										-	-	-	-	-
OTU_0279	0	0	0	0	0	0	0	0	0	0	0	0	0	32	0	0	0	0	CAAGGTTTCCGTAGGTGAACCTGCGGAAGGATCATTAACAAATCTCTGCGCTCGGGGTGCTTCGGTGCCCCGTAGCACATACACCCGGTGTCGGGAGGGCTTCGGCCCTGCTGGCCTGGTTGCAGTCCCCGGACTGTAGGCCGTACTGCGAGTGGGCCCTGTGCCTGCCTGCGGTCGACCACATAGACGCTTGTTTGTTTGACAGAGTACAGTTGCTTCATAAAATGACAACTTTTAACAATGGATCTCTTGGCTCTTGCAAC										-	-	-	-	-
OTU_0280	0	0	0	0	0	0	0	0	0	0	0	0	0	0	18	0	0	0	CAAGGTTTCCGTAGGTGAACCTGCGGAAGGATCATTCACAATAAGTGTTTATGGCACTTTCAAATCCATACCCACCTTGTGTGCAATGTAAGAGCCCTTTCAACCCTTCTCTCTCCGCCTCTCTTCTTGGGAGGAGGAGGGAAAGGAAAGACTGGGCTTCATTTTCTTCTCACACGTCTTCAATTGCAAGTCTAACATTCAGAGTAATCAAAACTCGAATACAACTTTCAACAACGGATCTCTTGGCTCTCGCATC	Eukaryota	Fungi		Mucoromycota		Mortierellales				-	-	-	-	-
OTU_0281	0	0	0	0	0	0	0	0	0	6	0	0	0	0	0	0	0	0	CAAGGTAACCGTAGGTGAACCTGCGGTTGGATCATTAACAAAAGCCAAATGCAGCGTTTGCTGTGATTTGAACCCCTTTCCGGACGGGAGACTGTCCGTGTTGACTTTAAAAAATTTTGCGGGTGTTTGCCCGCAGTGATTTGACGCTAGTTTTGTGAGTCTATTATTTTTAAAAAAAAAACAACTTTTGGCAACGGATCTCTAGGCTCTTGCAAC										-	-	-	-	-
OTU_0282	0	0	0	54	12	0	0	0	0	0	0	0	0	0	0	0	0	0	CAAGGTTTCCGTAGGTGAACCTGCGGAAGGATCATTAGTGAATATTAGGGTGCTCTCTTTACCGAGAGGCCTGACCTCCACTATCCAACACTGTGAACTTTATTTTGTGAATCTGTCAGTGGGAGTAATCCCAAGTCCGATTCACATTTTACTTATAACACTAGTCAAAGAATGTAATAAAACATAACAAAAAAAACTTTCAACAACGGATCTCTTGGCTCTCGCATC	Eukaryota	Fungi	Dikarya	Basidiomycota						-	-	-	-	-
OTU_0283	16	21	91	0	0	0	0	0	0	0	0	0	0	0	0	0	0	0	CAAGGTTTCCGTAGGTGAACCTGCGGAAGGATCATTAAAAAAGTGTAGAGGTCTGGACCAGTCCTTGTGACGAGTCCTTTCCTTGACAACTTTCAACCACTTGTGAATTTGTAAACGTCTTTGGTAGGATCACTCAGTGAGTGAATCTTATGGTTTATTCACTGGGCCCTACCGTTTTTATATCAAACCACTGTCTTAACTTAAGTCTTATTTAACTATTGGTGTTTAAAGACACTAGTAATTAAAAACAACTTTTGGCAACGGATCTCTTGGCTCTCGCAAC										-	-	-	-	-
OTU_0284	0	0	0	27	0	0	0	0	0	0	0	0	228	347	387	0	0	0	CAAGGTTTCCGTAGGTGAACCTGCGGAAGGATCATTAATGAATTAACAACTCATTTATTCACCTTGTGAATTAGTAACGTTGGTCGCAAGACTGGCGTGACTGGATGAAAGTTTTTCATCTGGCAAACAAACATTTATTACTTATTACAATTCTTAAACCTTTAATAACAAAATATTAAACAACCTTTATCAATGGATCTCTTGGCTCCTGGAAC										-	-	-	-	-
OTU_0285	0	0	0	10	0	0	0	0	0	0	0	0	24	0	0	0	0	0	CAAGGTCTCCGTTGGTGAACCAGCGGAGGGATCATTACTGAGTTACCGCTCTATAACCCTTTGTGAACGTACCTAACCGTTGCTTCGGCGGGCAGGGGAAGCCTCTCGCGGGCCTCCCCTCCCGGCGCCGGCCCCCACCACGGGGACGGGGCGCCCGCCGGAGGAAACCAAACTCTATTTACACGACGTCTCTTCTGAGTGGCACAAGCAAATAATTAAAACTTTTAACAACGGATCTCTTGGTTCTGGCATC	Eukaryota	Fungi	Dikarya	Ascomycota	Sordariomycetes	Glomerellales	Glomerellaceae	Colletotrichum		Pathotroph-Symbiotroph	Endophyte-Plant Pathogen	Microfungus	NULL	Probable
OTU_0286	0	0	0	0	0	0	92	30	944	0	0	0	0	0	0	0	0	0	CAAGGTTTCCGTAGGTGAACCTGCGGAAGGATCATTGCCACACACGATCCAAGATCAACACTTATTGTGAACCGTAAATGTGAATAAAGGTCGAACACTGGCTCAAATGGTGATTCATCATTAGGGTGGGTGAGAAGCCTTTACTTAACTTTAAACACAAAAAAACAAAAGAATTATCACTGGAACTTAATTGCCAATGACTTAATCGTCAGTGGCGCTAGATTTTTAAATTGAAAACAACTTTCAACAACGGATATCTAGGTTCTTGCAAC										-	-	-	-	-
OTU_0287	0	0	0	0	0	0	3	0	49	0	0	0	0	0	0	0	0	0	CAAGGTAACCGTAGGTGAACCTGCGGTTGGATCATTACCAATCCCAAGACTCGCAAGAGTCTTTCAACACCATGTGCATTTGTTATTGTTTCTGGGCGTTCAAAATTTTTATTTTAGCGCCCAACCAACTTATATAAACGTCTAATTTTTGTCTGATTTTTTATTTTAAATAATAAAAACAACTTTTGACAACGGATCTCTTGGCTCTCGCAAC										-	-	-	-	-
OTU_0288	0	0	0	62	0	0	0	0	0	0	0	0	0	0	0	0	0	0	CAAGGTCTCCGTAGGTGAACCTGCGGAGGGATCATTCACATGATTTACTTTATAAACAAACCGTGAACTTTATTATATACTATTCGTGTTGTAATGTTTATCATTATTTACACTGTCATTCGATGAACATTAGATAGCTGGCTCGTTTATTTATAAACTTTCTCAGCTGATTTGTTTGTTAGACTAAACATCTATTCAATCAATCAACCAAACATAGAAACAACTCTATGCCCTGGATATCTTGGTTCTCGCACC										-	-	-	-	-
OTU_0289	0	0	0	0	0	0	0	0	0	0	0	0	56	0	0	0	0	0	CAAGGTTTCCGTAGGTGAACCTGCGGAAGGATCATTACCGAGCGTTAGGGGCGTCAGCCCCGACACTCCAACCCGTGCGTACACCACCACGTTGCTTCGGCGGGCCCGCCCCCTCTCACCAAGGGGGGCCGCCGGTCGCCCACCGCGGCGGTCGGTCAGCGCCCGCCGGAGGATCCCGAAACCCCCCTCGAACGCAGCCCATTCAGAGTACCCGCAGTTTTAGGAAAACTGAAGCAAAACTTTCAACAACGGATCTCTTGGTTCTGGCATC	Eukaryota	Fungi	Dikarya	Ascomycota						-	-	-	-	-
OTU_0290	0	0	0	0	0	0	0	0	0	0	0	0	0	0	9	0	0	0	CAAGGTCTCCGTTGGTGAACCAGCGGAGGGATCATTACAGAGTTGTAAAACTCCCAAACCCATGTGAACATACCTGTTGCCTCGGTGGCCTACCCGGTAGCTACCCTGTAGCTACCCTGTAGTCCGCCGGTGGAATTCAAAACTCTTGTTTTCAGTTGTTGTCTCTGAGAATAAAACAAATAAATCAAAACTTTCAACAACGGATCTCTTGGTTCTGGCATC	Eukaryota	Fungi	Dikarya	Ascomycota	Sordariomycetes	Hypocreales	Nectriaceae	Fusidium	Fusidium griseum	Saprotroph	Undefined Saprotroph	NULL	NULL	Probable
OTU_0291	0	0	0	38	0	0	0	0	19	0	0	0	0	0	536	0	0	0	CAAGGTTTCCGTAGGTGAACCTGCGGAAGGATCATTAAAAAATAGCACCTGTCTTTCGGAGTGCACTTTCAATAGTGCCCCAAAAGCAGGAAAGCTTACCAACCATTTGTGAATTTGTAAATCATATTTTTTACCAACTGACTGTTAAGGAAGTCTGATTCAAACCACTTGTCGGTGCTCAAAGGCACTAATACAATGATTGAAACAACTTTTGGCAACGGATCTCTTGGCTCTCGCAAC										-	-	-	-	-
OTU_0292	0	0	0	0	0	0	0	0	0	0	0	0	0	0	0	0	13	0	CAAGGTAACCGTAGGTGAACCTGCGGTTGGATCATTAACAATCCAAGAGAATTGGGTCGAAAGATGCCTTTTCTCAACTGGCCCTCGGGCCTTACACCCCTTGTGAACTGTCTATTGACTCTGGTCAGATGCTTTATTGCGCTGGCCAGTTAATTATTGACTTTATGTTGTTTGTCTTATTACAAAGATATAATCTTTACAACTTTTGACAATGGATCTCTAGGCTCTCGCAAC										-	-	-	-	-
OTU_0293	0	0	0	0	0	0	0	0	0	0	0	0	27	0	127	0	0	0	CAAGGTAGCTGTAGGTGAACCTGCAGCTGGATCATTTTCCGATGATCAAAAAAACAAAAAAACAAAAACCCGCATCCGAGGAGCCTTCAACAGCCCCCCGTGGTGCATCCAAAACCCCAAAACTTTATGTTTTTGCCGCTTGACCTCTCCGTCTCCCAAATTCACTTTGGATTCCGAGGTTGAAGCACGGCTTTCACAACGTGTCGCGATGGATGACTTGGCTTCCTATTTC										-	-	-	-	-
OTU_0294	0	0	0	0	0	0	0	0	0	0	0	0	0	0	316	0	0	0	CAAGGTTTCCGTAGGTGAACCTGCGGAAGGATCATTAACAACGTATCCACGTTAACCAACCAGCGAACGATTCAAAAATACACCAAACGGGGTGAATTTCTACTTGAGTCCATTTTTTACCTTAGACAAAATATTAGTATTGATGTCGCTAAACTTTTGGTTTGGGAGACTACTTTATGTGGTGTACCTACCAGGTCTATTCTTTGTGTAGAATCCAAACCATTGAAAACTGTTAGCAATGGATATCTTGGTTCTCGCAAC										-	-	-	-	-
OTU_0295	0	0	0	0	277	0	0	0	447	0	0	0	0	0	0	0	0	0	CAAGGTCTCCGTTGGTGAACCAGCGGAGGGATCATTGCTGGAACGCGCCCCAGGCGCACCCAGAAACCCTTTGTGAACTTATACCTTACTGTTGCCTCGGCGCATGCTGGCCCCCTCGGGGTCCCCTGGAGACAGGGAGCAGGCACGCCGGCGGCCAAGTTAACTCTTGTTTTTACACTGAAACTCTGAGAAAAAACACAAATGAATCAAAACTTTCAACAACGGATCTCTTGGTTCTGGCATC	Eukaryota	Fungi	Dikarya	Ascomycota	Sordariomycetes	Diaporthales				-	-	-	-	-
OTU_0296	0	0	0	33	0	0	0	0	0	0	0	0	0	0	0	0	0	0	CAAGGTCTCCGTAGGTGAACCTGCGGAGGGATCATTCACATGATATACTTTATAAACAAACTGTGAACTTTATATAATACTATTCGTGTTTGTATTAACTTTGATTAATCAAACATTGTCATTCGATTGAACATAAGATAGTTGGCTTGAAATGTATATTTCTTTCTCAGCTTTGATTTGATAAAACTCAACATTTTATCATTTCAACCATAAAACATAGAAACAACTCTATGCCCTGGATATCTTGGTTCTCGCACC										-	-	-	-	-
OTU_0297	0	0	0	0	0	0	0	0	0	0	0	0	65	7	23	0	0	0	CAAGGTTTCCGTAGGTGAACCTGCGGAAGGATCATTAGCAAAGTAGAGGTGCGCGTGCAAGCGCGCATCATCTCACAACACCGTGTGAACGTGGAACTGTACGCTGGATGTGTGCGGGATGTGTGTGTTGGCGGCAGCGATGCCGACAGCATGCATCTCGCTCGCATTCGGCGTCATATCAAAACCGTTGACAATCGTGAATACCAAACTGAATATGAAACCAAACACACAACTTTTAACAATGGATCTCTAGGCTCCTGCAAC										-	-	-	-	-
OTU_0298	0	0	0	0	0	12	0	0	0	0	0	0	0	0	0	0	0	0	CAAGGTTTCCGTAGGTGAACCTGCGGAAGGATCATTAAATGCTCTACCGTCAAGCCGGTAGGTGCCTGGAGCGGCGCAAGCCGTGTCGAACCCACCTGTCATGAGATACGGGCTTGTGGGGGAGGCCGCCAGGGCGCTAGCAAACCCTCTGTGAACTCTACCTTTGTTGCTTTGGTGGGCCGCCTTTAGGCTCCCGGCGTCTGCTGGGATGTGCCCGCCAGAGGACCCAACTCTTGATTTTCATGACGTCTGAGTACTATATAATAGTTAAAACTTTCAACAACGGATCTCTTGGTTCTGGCATC	Eukaryota	Fungi	Dikarya	Ascomycota	Leotiomycetes	Helotiales	Helotiaceae			Saprotroph-Symbiotroph	Ectomycorrhizal-Fungal Parasite-Plant Pathogen-Wood Saprotroph	Microfungus	NULL	Probable
OTU_0299	0	0	0	6	0	0	0	0	0	0	0	0	0	0	0	0	0	0	CAAGGTAACCGTAGGTGAACCTGCGGTTGGATCATTACCAAAAGAAAGACTTTGAGTCTTACTTAACGCTAGCGCCCGTAAAACGGCCTAGTAAACCCCTTGTGAACTGTTTATTGTCTCTGGCAGGAGCACTTTTATAGTACCTGCCAGTCAACTTATTAAACCCCGTTTTTAAACAACGTCTTATCAAATGTAAAAATTTGAAACAACTTTTGACAACGGATCTCTTGGCTCTCGCAAC										-	-	-	-	-
OTU_0300	0	0	0	21	0	0	0	0	0	0	0	0	0	0	0	0	0	0	CAAGGTTTCCGTAGGTGAACCTGCGGAAGGATCATTTATGTAATAGGCTTCGGTCTCTTGGGAGAAGTGGGGTTAAACCTGCTTTTCACGTTACAAACTAACACTGTGAACTTTAAAAACAACATATGGTGATCGAGTAGCGTTGGTAGAGGCTCTATGCTTGCATATCCTTTGCCAACCAGAAGCCGGCTCCATGGGGACTATACTAACCAAACTATTACCTTATTGCCTAAAAAACACACAATTAATACAACCTTTAACAATGGATCTCTTGGCTCCCGCAAC										-	-	-	-	-
OTU_0301	0	0	0	0	0	0	3	54	106	0	0	0	0	0	0	0	0	0	CAAGGTAACCGTAGGTGAACCTGCGGTTGGATCATTAATGAATTGTTGACTTTTGAAGTTGACTATAAAGGTCTCTTTACTCGAAAGAGTTTTTAGGCCGAAACCTTTTGTGAACTTGTTAAATGGTAAAGAGGGAATCTTTTTTAGACTGTGGTCTATAAGGAAACTCTCTTTGCTATTCTTAAACCTAGTAATATTAAGTCTTATCAAATTATAAAAATTTGAAACAACTTTTGACAACGGATCTCTTGGCTCTCGCAAC										-	-	-	-	-
OTU_0302	0	8	0	0	0	0	0	0	0	0	0	0	0	0	0	78	62	95	CAAGGTTTCCGTAGGTGAACCTGCGGAAGGATCATTAACACGTATCCACGTTTCAACCCCCTGCGCACTGGACTGTGACTTTTCTTTTCTCTTCGGAAAAAAGAAGATACTTTGGCAACCGAAGAAAAAGGAAAACGGCATTCATCCTGCTGCCCTTTGTCTTCTCTTGCCCTCCACTTTTGCACCCCTTCGCACCCAACACTTGCCTAAATCTCCGCTCTCCAGCCCCTCGCGGGTTGCCGAGTGTTACGAAAAAACAGAACAACTGTTAACAATGGATATCTTGGTTCTCGCAAC										-	-	-	-	-
OTU_0303	9	8	11	0	0	0	0	0	0	0	0	0	0	0	0	0	0	2	CAAGGTTTCCGTAGGTGAACCTGCGGAAGGATCATTGCCACACACGATCCAAGATCGACACATTATTGTGAATCTGTTCATGTTTAAGCTGTTTGGTTGGGAAGTATCAAGATTTTAACTTAACGGTTAATTCTGGTACGGAGCAGTCAACACTTCTTTACTTGACACCTTTATTAAACTTTGACTTGCCAATGGAACTTAATGTTACTTAAAGTCACACTTTAAGCTAACGCTAGATTGAAAATTGTAAACAACTTTTAACAACGGATATCTAGGTTCTTGCAAC										-	-	-	-	-
OTU_0304	0	0	0	85	0	69	0	0	0	0	0	0	0	0	0	0	0	0	CAAGGTTTCCGTAGGTGAACCTGCGGAAGGATCATTAAAATTTAGAACGGGGCTCCGGCCCCGGCACTAAAACCCTGTGTTAACATACCTTTGTTGCTTTGGCAGGCCGCGGCCTCCGCTACGGGCTCACGCTCGTATGCGCCTGCCAGAGGACCCAACTCTTGTTTTTAGTGATGTCTGAGTACTATTAAATAGTTAAAACTTTCAACAACGGATCTCTTGGTTCTGGCATC	Eukaryota	Fungi	Dikarya	Ascomycota	Leotiomycetes	Helotiales	Helotiaceae	Filosporella		Saprotroph-Symbiotroph	Ectomycorrhizal-Fungal Parasite-Plant Pathogen-Wood Saprotroph	Microfungus	NULL	Probable
OTU_0305	0	0	0	216	0	0	0	0	0	0	0	0	0	0	0	0	0	0	CAAGGTTTCCGTAGGTGAACCTGCGGAAGGATCATTAGTGAATATTAGCGCATCTCTTCGGAGAGCGTGACCTCCACTTTCTAACTCTGTGCATTTATTTGGCGGCTCTGCAGATGTAACAGTCTACTTAGCTGCGGCTCATTTTATAACACTAGTTAAAGTATGTAACGAAATATCGAAACAAAAAAAAACTTTCAACAACGGATCTCTTGGCTTGCTCATC	Eukaryota	Fungi	Dikarya	Basidiomycota	Microbotryomycetes	Leucosporidiales	Leucosporidiaceae	Leucosporidium	Leucosporidium golubevii	Saprotroph	Soil Saprotroph-Undefined Saprotroph	Yeast	NULL	Probable
OTU_0306	0	0	0	0	0	27	0	0	0	0	0	0	0	0	0	0	0	0	CAAGGTAACCGTAGGTGAACCTGCGGTTGGATCATTAAAAAATCCAGAGTGTGGGTCGAGTTCGCTTGATGCCATGCTCTAAAATCGGTCTTTGGACCAATCAACCTTGTGTGAACCGTTATTGACGCTGGTCAGATTACTTTTTTGTGCTGGCCAGCTTATTTTAAACTTTTTCTTGTAAATCTTAAAAGTATTCGAATGAGTACAACTTTTGACAATGGATCTCTTGGCTCTCGCAAC										-	-	-	-	-
OTU_0307	0	0	0	0	16	0	0	0	0	0	0	0	0	0	0	0	0	0	CAAGGTTTCCGTAGGTGAACCTGCGGAAGGATCATTACAGAGATATTCGCCCTCACGGGTGACTCTCCAACCCTATGTTATAATTACCTTTGTTGCTTTGGCGAGCCGCTTCGGCCACCGGCTTTTGTCGGTGAGTGCTCGCCAGAGGACCCTAAACTCTTGAATTTAATATTGTCTGAGTACTATATAATAGTTAAAACTTTCAACAACGGATCTCTTGGTTCTGGCATC	Eukaryota	Fungi	Dikarya	Ascomycota	Leotiomycetes	Helotiales				-	-	-	-	-
OTU_0308	0	0	0	10	0	0	0	0	0	0	0	0	0	0	0	0	0	0	CAAGGTTTCCGTAGGTGAACCTGCGGAAGGATCATTATTTGAAGGGGGGGTTTGGGGGGGCATTTTTGTCTTCCCGAACGTCTTCTCTCTGCCTTTACAGAATGCCGTTTCATTTCGTTTTCCTTTACCTCTTTTCAACCCTTTTTAGAACCTCATCCCTAAAAGACTTAAACCTTATTAAGAAGAAAAAACAACAACCTGCAACCAACGGATCTCTAGGCTCTCGCGAC										-	-	-	-	-
OTU_0309	0	0	0	42	0	0	0	0	0	0	0	0	0	0	0	0	0	0	CAAGGTCTCCGTTGGTGAACCAGCGGAGGGATCATTACAGAGTTGAAAAACTCCCAACCCGTGCGGTCTCGACCCTTTTGTTGCTTCGGCGGCCGCCCCCCGCGGGCGCCGCCGGAGGTCACAAACCTGAATTATTAGTGTATCTCTGAGCCTAGCGGCAAATATTAGTAACAACTTTCAACAACGGATCTCTTGGTTCTGGCATC	Eukaryota	Fungi	Dikarya	Ascomycota						-	-	-	-	-
OTU_0310	0	0	0	0	0	0	17	0	63	0	0	0	0	0	0	0	0	0	CAAGGTCTCCGTTGGTGAACCAGCGGAGGGATCATTACTGAGTCGTAAAAAACTCCCAACCCATGTGAATTTACCTTTGTTGCCTCGGCGGGTCCTACCCTGTACCTACCCTGTAGTTACCCTGTAGCCCGCCGGTGGACTATTCAACTCTTGTTATTTTATATGAATCTGAGCGTCTTATTAAATAAGTCAAAACTTTTAACAACGGATCTCTTGGTTCTGGCATC	Eukaryota	Fungi	Dikarya	Ascomycota	Sordariomycetes					-	-	-	-	-
OTU_0311	0	0	0	7	0	0	0	0	0	0	0	0	0	0	0	0	0	0	CAAGGTAACCGTAGGTGAACCTGCGGTTGGATCATTAACGAATTTTGAAAACGGAAGTTTTCATCAATGGCCTTTTTTCAGCTTAACCGCTGATTCTTGGCTTTTAACCTTGTGTGAACCTATAACGTCTCTGGTATGAATACTAATTCTACTGTCAAAAGTAGAATCAAGTGCATACCAGTCAACTTTTTAAACCTAGTTTTTTAAACGGTCTATTAACCATAATAAAAAATGGAAACAACTTTTGACAACGGATCTCTTGGCTCTCGCAAC										-	-	-	-	-
OTU_0312	0	0	0	0	0	0	6	0	34	0	0	0	0	0	0	0	0	0	CAAGGTATCTGTAGGTGAACCTGCAGATGGATCATTAAAGTAATTTGGGTCATACCAATATACTAGCACTGAGCGAATTCCAGTCAATTAAGGTGGGTTTGTAGCTGTATCCGTGGATACCTACAAGCAATCACCACCCAACTCACTGGTCTAGCAATTACAAACACTACACTTTGGATATTTATTAAACCAACTATTACCAATTGATATAACCTTTAACAATGGATCTCTTGGTTCCTGCAAC										-	-	-	-	-
OTU_0313	21	22	23	0	0	0	0	0	0	0	0	0	0	0	0	0	0	0	CAAGGTTTCCGTAGGTGAACCTGCGGAAGGATCATTTCCGAATCAAACTTTTACAAACCAACCATGTGAAATGTTTTGGGTTTTTTAATTACTGTCTTGGAAGGCACGTTTTGGGCGCGTAAAAACCGCCCATTTCTCGCCGACCGGGGCAGGCCATGATGAACTACCTTGTAACAGAGGTTGATTATTATCTTCTATTTTTTCTTTGAACAAAAGAACAATAATGATATGACAACTTTTAACGGTGGATCTCTTGGCTCGTGCATC										-	-	-	-	-
OTU_0314	0	0	0	0	0	18	0	0	0	0	0	0	0	0	0	0	0	0	CAAGGTTTCCGTAGGTGAACCTGCGGAAGGATCATTACAGAGTTCATGCCCTTCGGGGTAGACCTCCCACCCTTTGTATACCGTGCCTTTGTTGCTTTGGCGGGCCGCCTTACGGCCACCGGCCCCCGGGCTGGTGCGCGCCCGCCAGAGAACCCCAAACCCTGTATTACAGTGTCGTCCGAGTACTATATAATAGTTAAAACTTTCAACAACGGATCTCTTGGTTCTGGCATC	Eukaryota	Fungi	Dikarya	Ascomycota	Leotiomycetes	Helotiales				-	-	-	-	-
OTU_0315	0	0	0	0	0	0	0	0	0	0	0	0	0	0	0	7	0	0	CAAGGTAACCGTAGGTGAACCTGCGGTTGGATCATTACAAAATCCGAGTGCCTGGCCAAAAGCCGGGCGTCTCTCATCTCTTGTGAACTGTTTTGTGTCTCTTGTGGGGCGTGCCCCACAGCAACAACCAAGACCTAGTAGTAATTCCTGCCTTTATTTGTAAACATTTAATTATTACAACTTTTGACAACGGATCTCTAGGCTCTCGCAAC										-	-	-	-	-
OTU_0316	0	0	0	24	0	0	5	0	0	0	0	0	0	0	0	0	0	0	CAAGGTCTCCGTTGGTGAACCAGCGGAGGGATCATTACAGAGTTATACAACTCCCATACCATCTGTTAACCTACCCAGTTATGCCTCGGCGTAAGCTCGGTTGGAGGCACCTGCAGCTACCCTGTAGTTGCGGACTGCCAACTCCAGCCGCGGCCCGCCGGCGGTACACTAAACTCTGTTTTATTTTATATTCTGAGCGTCTTATTTTAATAAGTTAAAACTTTCAACAACGGATCTCTTGGTTCTGGCATC	Eukaryota	Fungi	Dikarya	Ascomycota						-	-	-	-	-
OTU_0317	0	0	0	0	0	0	31	0	39	0	0	0	0	0	0	0	0	0	CAAGGTCTCCGTTGGTGAACCAGCGGAGGGATCATTATAGAGTTGTAAAACTCCCAAAACCCATGTGAACATACCTCTGTTGCCTCGGTGGCCTATCCGGTACCTACCCTGTAGTTACCCTGTAGTCCGCCGAAGGACCACCAAACTCTTGTTTTTTTTAATATCTCTGAGTCAAATATAAATAAGTTAAAACTTTCAACAACGGATCTCTTGGTTCTGGCATC	Eukaryota	Fungi	Dikarya	Ascomycota						-	-	-	-	-
OTU_0318	0	0	0	17	0	0	0	0	0	0	0	0	0	0	0	0	0	0	CAAGGTTTCCGTAGGTGAACCTGCGGAAGGATCATTAATGAATTGAGGGTTCCTTTCATTAGGGCCTGACCTCCATTTTCTAACACTTTGTGCACCAAAAAAAGTCCGCGAAACGGCCGAAAGGTCATAGTAGTAGACTTTTTATCATTTATTATACTCTACAAGTAACAGAATGTAACAAAAACCATAACAAAATAAAACTTTCAACAACGGATCTCTTGGCTCTCGCATC	Eukaryota	Fungi	Dikarya	Basidiomycota	Microbotryomycetes					-	-	-	-	-
OTU_0319	0	0	0	0	0	93	0	0	0	0	0	0	0	0	0	0	0	0	CAAGGTTTCCGTAGGTGAACCTGCGGAAGGATCATTAACACGTTTTCCAACGTTATTTGACCCATTCCATTTTCCGTGCACAAACACATGCGTCCGGCCTCCCAGCCGCCCGCCGGGTTTACTCGGTGTTGGCCTGTTGGGCGTCGTGCTCTTTGTTTTGTTGTAGTGTGTCCTTCACGGGACACCTCAGCAGACTGGGAGCAAGGCGTTGCCACCTCACCCAAACCCTTTAATCTAATCTATCTGAACTTTTAGTTGAAAAGGGGCGAGGCGCAAGCCTTTTCCTTTGACAACGACACGAAACAAACAACAACTCTTAACAACGGATATCTTGGTTCTCGCAAC										-	-	-	-	-
OTU_0320	0	0	0	0	0	179	0	0	0	0	0	0	0	0	0	0	0	0	CAAGGTAACCGTAGGTGAACCTGCGGTTGGATCATTACCAATCCTGACTCGCAAGAGTCTTCAACCCCATGTGCATTCATTATTGTTTCTGGGTGTCTCTCGAGATGCCCAACCATATAAACCTTACTATCAGTCTGATTTTATTTTAAATAATAAGAAACAACTTTTGACAACGGATCTCTTGGCTCTCGCAAC										-	-	-	-	-
OTU_0321	0	0	0	0	0	0	0	0	65	0	0	0	0	0	0	0	0	0	CAAGGTCTCCGTTGGTGAACCAGCGGAGGGATCATTACTGAGTTTTCTAAACTCCCAAACCCATGTGAACTTACCTTAGTTGCTTCGGCGGTCAGTGCCGCCCTGGGATGACTTACCCTGTAGCGTCTCGCGACCTACCCTGTAACGTCTTACCCTGGGCGTCTCCCGTCAAAGGACCTTATAAACTCTGTATTATTGTGGCACCTCTGAGGATGATTTTTTGAATCAGTTAAAACTTTCAACAACGGATCTCTTGGTTCTGGCATC	Eukaryota	Fungi	Dikarya	Ascomycota	Sordariomycetes	Xylariales	Diatrypaceae			Pathotroph-Saprotroph	Plant Pathogen-Plant Saprotroph	Microfungus	NULL	Probable
OTU_0322	0	0	0	246	32	17	0	0	0	0	0	0	0	0	0	0	0	0	CAAGGTAACCGTAGGTGAACCTGCGGTTGGATCATTACTAAATGATAATCGTCAGTCGGTTGAGGTTGCTTCGGCGACTTCCTGGCTGGTGGTTTAACAACCCTTTGTGCACTATAATGTTTTTTGGGTCGGGGATGTTAGCAATAGCATCAACGGCCCAGCAGTTTAACAAACCCCCTTTTAATTTGACTGAATTGTTTTTTAAGTAAAATTTTAAACAACTTTTGACAACGGATCTCTTGGCTCTCGCAAC	Eukaryota	Fungi		Chytridiomycota	Chytridiomycetes	Rhizophydiales				-	-	-	-	-
OTU_0323	0	0	0	0	0	0	4	0	0	4	4	0	0	0	0	48	44	66	CAAGGTTTCTGTAGGTGAACCTGCAGAAGGATCATTCATGAAGCCACCCCGAGAGGCTGTCTGGTCAAACAGGCAGTTTTGAAGGGAGCAACTACACACTGTGAACCTTAAACACGTTGGTGTCCATGTAGCGTTGGTGCAGGCTCTGCTTGCAACTTGTGCCAACCAAAAGCTGGATGCTGGGGGCTTAACTAACCATATTTTCATTATTGCCTAAAAACCCTTAATTATACAACCTTTAACAATGGATCTCTTGGCTCCTGCAAC										-	-	-	-	-
OTU_0324	0	0	0	0	0	18	0	0	0	0	0	0	0	0	0	0	0	0	CAAGGTTTCCGTAGGTGAACCTGCGGAAGGATCATTACAGTGTGATTGAGTTCTCTTCGGAGGATGAAACACCCGACCTCTTGTCATTTGTCACCGCTGGGGAAGGGAGATGTGGTCAAACTGCGGTTACCCGGAGACGGGTGGCTGGAGGGCGGTCCTCTCCGCCTTGGCGGATTTTCTTTCGGCGGAAGAGGTAGGCTTTGACCTGCCCGCCGCCGGCCGTAACCTTTTACTCTTACGAGAATCTGAAGTCTGAAGAAAACATAAAACGAAAAGCAAAACTTTCAACAACGGATCTCTTGGCTCTGGCAAC	Eukaryota	Fungi	Dikarya	Ascomycota						-	-	-	-	-
OTU_0325	0	0	0	0	0	0	0	0	266	0	0	0	0	0	0	0	0	0	CAAGGTTTCCGTAGGTGAACCTGCGGAAGGATCATTACCGCGAGGCGAGGGAGCGAAGCTCCCGAGTCTACCCTTTAAACCATAGCTTATGTGCCCTTATGTGACCCTAATTACATCTTATTAGACCCCCCTTAAAACCCACCCTCTGAATCAGACTAAAAATAGATATTCTAAAAATAGTACAAACCGCAACCAATGGATCTCTAGAGTCTCGCAAC										-	-	-	-	-
OTU_0326	0	0	0	0	0	74	0	0	0	0	0	0	0	0	0	0	0	0	CAAGGTTTCCGTAGGTGAACCTGCGGAAGGATCATTAGTTATTACCAACAAAGGGGCTCCAATGTAATTAATTTTACATACTGGATCTCCTTATGTTGATGAATGGGTGGTCTGTCACTTTATTGTGAATTGTGACCGCCTTCAACTTTATGTGAACAAGTACCAACCCAATTTTTATTATTGTCTGATGTTATTTTATGTTCTTTACTGAACAAATTAATTTTTAATATTAAATAACTTTTAACAATGGATCTCTTGGCTCTCGCATC										-	-	-	-	-
OTU_0327	0	0	0	0	0	0	0	0	0	0	0	0	0	0	0	13	6	53	CAAGGTTTCCGTAGGTGAACCTGCGGAAGGATCATTGCCACACTACGATCCAAGATCGACACTTTTAATTGTGAAATGGAGAAGAGTAGATTTGCGCATGTTCACTTGAGAGTCGCCACGGCTGCTGAGTTCTGCCCGATGATGACATCACTTGCTGCGCAAATATTTTTTTGTCGTAAACCACTTCAATCTAACTGAGAGAATTAAAGGAAAAAGAAACATCTTTCTAATCGGGAGATGTATCATTTTAAATTTATATACAACTTTCAGCAACGGATATCTTGGCTCTTGCAAC										-	-	-	-	-
OTU_0328	0	0	0	0	0	0	2	0	8	0	0	0	0	0	0	0	0	0	CAAGGTTTCCGTAGGTGAACCTGCGGAAGGATCATTACTGGGTTACGAGCGTCCGCGCTCACCCCCACCCTTTGCTTCGACCCGAAACGCGCTCGGCGCCGTGGCCCCCCTTGGGGGGTCCTGCCGGACCACAACCCTGAACAACTGTGAAGCCTGAAGTTAAAAGCAAACAGTTAAAACTTTCAACAACGGATCTCTTGGTTCTGGCAAC	Eukaryota	Fungi	Dikarya	Ascomycota	Dothideomycetes	Venturiales	Venturiaceae			Pathotroph-Saprotroph-Symbiotroph	Endophyte-Plant Pathogen-Undefined Saprotroph	Microfungus	NULL	Probable
OTU_0329	0	0	0	0	0	0	0	0	0	0	0	0	14	0	0	0	0	0	CAAGGTCTCCGTTGGTGAACCAGCGGAGGGATCATTACTGAGTTACCGCTCTATAACCCTTTGTGAACATACCTAACTGTTGCTTCGGCGGGCAGGGGGTCCCCTCGGGGACGCCCTCCCGGCCACGCCCTTCACGGGGCGAGGCGCCCGCCGGAGGATACCAAACTCTATTTTAACGACGTTTCTTCTGAGTGGCACAAGCAAATAATTAAAACTTTTAACAACGGATCTCTTGGTTCTGGCATC	Eukaryota	Fungi	Dikarya	Ascomycota	Sordariomycetes	Glomerellales	Glomerellaceae	Colletotrichum		Pathotroph-Symbiotroph	Endophyte-Plant Pathogen	Microfungus	NULL	Probable
OTU_0330	0	0	0	8	0	0	21	51	44	0	0	0	0	0	0	0	0	0	CAAGGTAACCGTAGGTGAACCTGCGGTTGGATCATTACCAATCCCAGACTCGCAAGAGTCTTTCAACACCATGTGCATTTGTTATTGTTTCTGGGTGATTAGTAGTGTTAAGTCGCTGCTGTCGCCCAACCAATTTATAAACCTGTATTTTACAAAGTCTGAATCTTATTTTAAATAATAAAAAACAACTTTTGACAACGGATCTCTTGGCTCTCGCAAC										-	-	-	-	-
OTU_0331	0	0	0	0	0	0	0	0	27	0	0	0	0	0	0	0	0	0	CAAGGTTTCCGTAGGTGAACCTGCGGAAGGATCATTATTGAATGAACTTGGAGTTGGTTGTCGCTGGCTGTCTTTGGCAGCATGTGCACGCCTTCTCCTTTCATCCACACACCCCTGTGCACTTGTGAGACTGGAGACCGTAAAAAAGTCTTCAGTCTGCTAAATTCATATACAAACTCATTTAATTGAACTGAATGTACTTGATGTAACACATCATTGAACTAAGTTTCAACAACGGATCTCTTGGCTCTCGCATC	Eukaryota	Fungi	Dikarya	Basidiomycota	Agaricomycetes	Cantharellales	Ceratobasidiaceae	Ceratobasidium		Pathotroph-Saprotroph-Symbiotroph	Endomycorrhizal-Plant Pathogen-Undefined Saprotroph	Corticioid-Microfungus	NULL	Possible
OTU_0332	0	0	0	0	0	23	0	0	19	0	0	0	0	0	0	0	0	0	CAAGGTTTCCGTAGGTGAACCTGCGGAAGGATCATTAACAAATTTTCCACACACCCCAACCAAACGCACTGTGAACTGTTACCCCACTCTGGCGAGCACTCTGGCCAGGCTGACGGGGACTGCGCGCACGCCCTCAACCAGCGTGCGTCAGGTCTCTGGAGGTCTTGGCCGGGACTCGCCTCTTGTTTACGCCTTGATTAAACTTTTTACTGAGCCTTTAATTTCACAATTAAAGACAACTTTTAGCAACGGATCTCTTGGCTCTCGCAAC										-	-	-	-	-
OTU_0333	0	0	0	0	0	14	7	0	66	0	0	0	0	0	0	0	0	0	CAAGGTTTCCGTAGGTGAACCTGCGGAAGGATCATTCAAAAGTAGACTAACATTGGTTTCAATGTTGATCTTCCCACCTTTGTGCAATGTAAATAACAATTTACTCAATTTTATAACATGACTGAAAAATTTTCATTAGTTTAATTGAACACTGTAAACAATTTTTTATTGTTTTCAGTCAGTAAATTGGATTGGAATTTTTATACAACTTTTAACAATGGATCTCTTGGCTCTCGCATC										-	-	-	-	-
OTU_0334	0	0	0	0	0	0	2	0	0	0	0	0	0	0	0	0	0	0	CAAGGTTTCCGTAGGTGAACCTGCGGAAGGATCATTACCTTTTATCGGGGAGCTGTAGTTTACTATATGCTCCTGTCTGGACCCATGTCTATTGCGTACTTATGTTTCCTCGGCGGACTTGTTCCGCCGATTGGACTCTTCAAAACCTTTTGTAATTGTAATCAGCGTCTGAAAAATATTTAATATTTACAACTTTCAACAACGGATCTCTTGGTTCTGGCATC	Eukaryota	Fungi	Dikarya	Ascomycota	Dothideomycetes	Pleosporales				-	-	-	-	-
OTU_0335	0	0	0	0	0	0	0	0	0	0	0	0	0	0	10	0	0	0	CAAGGTCTCCGTTGGTGAACCAGCGGAGGGATCATTGCTGGAACTGTGTCCGCAAGGACACAACCCCAGATACCCTTTGTGAACTTATTCTTATATCGTTGCCTCGGCGCTGAGCTGGGGGCTTCTTTCCAAGGAGCTCTCCCATGGTCTCTCGGGACGATGGAGCAAGCCCGCCGGCGGCCCTTCTAAACTCTTGTTTTTATTACGTATCTCTTCTGAGTTATTCAAAACAAAATGAATCAAAACTTTCAACAACGGATCTCTTGGTTCTGGCATC	Eukaryota	Fungi	Dikarya	Ascomycota	Sordariomycetes	Diaporthales	Schizoparmaceae			-	-	-	-	-
OTU_0336	0	0	0	0	0	44	0	0	0	0	0	0	0	0	0	0	0	0	CAAGGTTTCCGTAGGTGAACCTGCGGAAGGATCATTAACACGAATTTTATCCAATATCAAAACCAACCGTGAACTTTTCCCCTCCCTGTAAGTTGAAAGCTTCATCGCGATTAACTTACAGGCTAACCCCCTTTTTTAATTTTAACCCCTATTAACTCTTTGTTTTACCTATTCTTATAGGCCAAAACAACTAACTAAAAAATTGACTAAGACCCAACAATTTATTTGTTGTCCTCTTATTTATATTTTTTCTATTACGAAATAATATTTACTAAAGAACAACTCTTAACAATGGATATCTTGGTTCTCGCAAC										-	-	-	-	-
OTU_0337	0	0	0	9	0	0	0	0	0	0	0	0	0	0	0	0	0	0	CAAGGTATCTGTAGGTGAACCTGCAGATGGATCATTAAAGTAATTTGGGTCATACCAATATACTAGCATTGTGGCGAATTCCAGTCGAGGAGGGTGGGTTTGTAGTGTATCCGTGGATACCTATCAATTAGCCCAACTCGCTGGACTAGCATTTACAAACACTACACTTTGGATATTTATTAAATCACAACCTACCAATTGATATAACCTTTAACAATGGATCTCTTGGTTCCTGCAAC										-	-	-	-	-
OTU_0338	0	0	0	250	0	0	0	0	0	0	0	0	0	0	0	0	0	0	CAAGGTTTCTGTAGGTGAACCTGCAGAAGGATCATTAGTGAATTACTAGGACGTCCATTAAACCGGAGTCCGAACAACACTTTTAAACACCAAACCCCGTGAACCGTGTACACCCTTTTTTAAACGCGAAATAAGTAACAGAAAGTCCACTGCGCATGCAGTAAACAAACAAATAAAACTTTCAACAACGGATGTCTTGGCTCTCGCATC	Eukaryota	Fungi	Dikarya	Basidiomycota						-	-	-	-	-
OTU_0339	0	0	0	0	0	16	7	0	0	0	0	0	0	0	0	0	0	0	CAAGGTTTCCGTAGGTGAACCTGCGGAAGGATCATTATCGAGTTTTGAATCGGGGTTGTAGCTGGCCTTTCGGGGCATGTGCACGCCCTGCTCAATCCACTCTACACCTGTGCACTTATTGTGGGTTTCGGGGGGCTTTTTGCCACTCGTACCTATGTTTATTTACAAACGCTTCAGTAAAAGAATGTGTATTGCGATAACGCATCTATATACAACTTTCAGCAACGGATCTCTTGGCTCTCGCATC	Eukaryota	Fungi	Dikarya	Basidiomycota	Agaricomycetes	Polyporales	Polyporaceae	Neofavolus		Saprotroph	Wood Saprotroph	NULL	White Rot	Highly Probable
OTU_0340	0	0	0	0	0	0	0	0	0	103	105	236	0	0	0	0	0	0	CAAGGTTTCCGTAGGTGAACCTGCGGAAGGATCATTAACAATGATACACCTTTGTATGTGAACTTGGCGCCTCGGCGTCTTTCTTTGGTGGGATTCGTCCAGCCGAACCGGTATGGGTGCCTCGTGTGCCTATGCCCTTGGTTGGATGGCCCACCGCTTGTTTAACCACACGTTTTTTAACTTTAAACTGAAATCCAAAGAGTAAACAAGAGACAACTTTTAGCAATGGATCTCTAGGCTCTCGCAAC										-	-	-	-	-
OTU_0341	94	58	294	0	0	0	0	0	0	0	0	0	0	0	0	0	0	0	CAAGGTTTCCGTAGGTGAACCTGCGGAAGGATCATTGCCACACACGATCCAAGATCGACACTATATTGTGAAATGTTATTGTTATTTACTACTTGGGTATAGTAATATGGGGTGAAAGGGTTTGGGTAACTACTTCTCTTCGGAGATGTATGTTATTTAATATTCTGAACCTTTCTATACCTATTGTAGTACTTTATCTAAACACCACTTACAAACAAATATGAATTATGCATTGGAACAAAAAAAGTCATATTGTCAAGTTCGTCTTGATTATGACGCTAGATTGAAAATTGTAAAACAACTTTTAACAACGGATATCTAGGTTCTTGCAAC										-	-	-	-	-
OTU_0342	0	0	0	0	0	0	9	0	0	0	0	0	0	0	0	0	0	0	CAAGGTTTCCGTAGGTGAACCTGCGGAAGGATCATTAAAGAATTGCCCCGTCTTCTCGAAGATGGGTTCTATTCCAAACCGTGTTTACATACCTTTGTTGCTTTGGCGGGCCGCCGTTTCGGCGTTGGCTCCGGCTGACTGCGCCCGCCAGAGGACCACAACTCTTTTGTTTAGTAATGTCTGAGTACTATATAATAGTTAAAACTTTCAACAACGGATCTCTTGGTTCTGGCATC	Eukaryota	Fungi	Dikarya	Ascomycota						-	-	-	-	-
OTU_0343	0	0	0	0	0	81	5	0	0	0	0	0	0	0	0	2	0	0	CAAGGTTTCCGTAGGTGAACCTGCGGAAGGATCATTACATTCAGTAGCTTGCTACTGTTAGGGGGGTCTATTAGTCTGTATAGTATCACTACTGATGAGCAGCATGACCCTCTGTCTATACCCTTGTCTTTTGCGCACTCATGTTTCCTCGGCGGCTTGATACCCGCCGGCTGGATCATTCTATAACCTGTTTAATTTTCAATCAGCGTCTGAAAAACCTAATAATTACAACTTTCAACAACGGATCTCTTGGTTCTGGCATC	Eukaryota	Fungi	Dikarya	Ascomycota	Dothideomycetes	Pleosporales	Leptosphaeriaceae	Leptosphaeria		Pathotroph	Plant Pathogen	Microfungus	NULL	Probable
OTU_0344	0	0	0	0	0	84	0	0	0	0	0	0	0	0	0	0	0	0	CAAGGTTTCCGTAGGTGAACCTGCGGAAGGATCATTAATTGATCAAAGTGAAAAAAGGCTGTTTTTTATTCGCAAGAACAAGGAACGCCTTTTTTTATTCACTGTGAACTGTATTGTACTGTTGTAATCTTATTGTTTATTATTTTTTACCTTTTCACAAGGGTAAAAGACAAATAAAGACAACTTTCAGCAATGGATCTCTTGGCTCTTGCATC										-	-	-	-	-
OTU_0345	0	0	0	0	0	0	4	0	8	0	0	0	0	0	0	0	0	0	CAAGGTTTCCGTAGGTGAACCTGCGGAAGGATCATTATGAATTGTCTGTCTTTTTTTTGGTCTAAAAAAAAGACTTGCTTTTCTGTGAACTGGACTCTTTTTTTTTTAATCTGCTTTCTCCACGAGAGTGGTGGATGCAGATTGTGGGGGAGTTGCTTTATATTTGTTTTCTGTTGTTATTATTCTTATTACAAGTTTTCTTTTAATGAAAGACAACTTTCAGCAATGGATCTCTTGGCTCTTGCATC	Eukaryota	Fungi		Blastocladiomycota	Blastocladiomycetes	Blastocladiales	Catenariaceae	Catenaria		Saprotroph	Undefined Saprotroph	Microfungus	NULL	Probable
OTU_0346	0	0	0	0	0	70	0	0	0	0	0	0	0	0	0	0	0	0	CAAGGTTTCCGTAGGTGAACCTGCGGAAGGATCATTAGAAAGTTCGACGCCGAAAGGCGTCCCACCTTCAAACCACTGTGAAACCACCCGTTGCTTCGGCGGCGCTGGGAACCGCCCTCGCCGGCGGCCCCTCGTCAGTCCGCCAGAGGCTCCAAAACCAAAACTTTTCTGTAACCGTAGTCTGAACAAACTAAGATTTAATTCGTTAAAACTTTCAACAACGGATCTCTTGGTTCTCGCATC	Eukaryota	Fungi	Dikarya	Ascomycota						-	-	-	-	-
OTU_0347	0	0	0	0	0	0	0	0	16	0	0	0	0	0	0	0	0	0	CAAGGTCTCCGTTGGTGAACCAGCGGAGGGATCATTGCTGGAACAAACGCCCTCACGGGCGCCACCCAGAAACCCTTTGTGAACCTATAAAAAAAGTGTTGCCTCGGCACTGGTTGCTTCTATCGAAGCCCTGGCCCCCGCGCCAGGAGCCGACCGGCCGGCGGCCCCCTATAAACTCTTGTTTCCTAGTAAAATCCTCTGAGTAACAAAACAACTAAATGAATCAAAACTTTCAACAACGGATCTCTTGGTTCTGGCATC	Eukaryota	Fungi	Dikarya	Ascomycota						-	-	-	-	-
OTU_0348	0	0	0	0	0	0	0	0	23	0	0	0	0	0	0	0	0	0	CAAGGTTTCCGTAGGTGAACCTGCGGAAGGATCATTGCCACACACGATCCAAGATCGACACTTATTTGTGAACTGTTAAATGTTTGGTGCTTACTAGTGATATACCTCCGGTATGTTACCTGTTTGTACCCTCTTTTAAACACCATAAAAAAAACATGAATTATTCATAAGGAACTTAATGTTATTTAAAGTTCGTCTTTATTTAACGCTAGATTGAAAATTGTAAAACAACTTTTAACAACGGATATCTAGGTTCTTGCAAC										-	-	-	-	-
OTU_0349	0	0	0	0	0	0	0	0	7	0	0	0	0	0	0	0	0	0	CAAGGTAACCGTAGGTGAACCTGCGGTTGGATCATTACTGATTACTCTGTCAGGCCTTGATCTCCTCGGAGGTCGGCCGGCAGAAACACCCTCTGTGAAATGTATTGTCTTTTGGGTGTACTTACAAAGTATGCCCAGCAGTATTTAACATCTACTAATTTGTCTGAAACTAAGAGAAAAATCGTAACAACTTTTGACAACGGATCTCTTGGCTCTCGCAAC	Eukaryota	Fungi		Chytridiomycota	Chytridiomycetes	Rhizophydiales				-	-	-	-	-
OTU_0350	0	0	0	0	0	0	51	28	335	0	0	0	0	0	0	0	0	0	CAAGGTCTCCGTTGGTGAACCAGCGGAGGGATCATTACAGAGTTTTCTAACTCCCAAACCCATGTGAACTTACCATTGTTGCCTCGGCGGAGCCTACCCTGTAGCTACCCTGTAGGGTGGTTACCCTGTAGCGCCCCGCCGGTGGATTTTCAAACTCTTGTTATTTTATGTAATCTGAGCGTCTTATTTTAAATAAGTCAAAACTTTCAACAACGGATCTCTTGGTTCTGGCATC	Eukaryota	Fungi	Dikarya	Ascomycota	Sordariomycetes	Xylariales	Beltraniaceae	Beltraniella		Saprotroph	Undefined Saprotroph	Microfungus	NULL	Probable
OTU_0351	0	0	0	60	0	23	0	0	0	0	0	0	0	0	0	0	0	0	CAAGGTAACCGTAGGTGAACCTGCGGTTGGATCATTACAAAATGATTTTCCTTGGTTGTTGAGCTTTGGCATCACTGCTAAAGTTCCAATCAGGGGACTAACCCTTTGTGCACTCATTATTATTTTGGGCAGTATCAGTGGTTGAAAGATTACTGACTGTCCGACAGTATAACAAACCCCTTTAATTTGACTGACTATAATGTAAAAATTATAAACAACTTTTGACAACGGATCTCTTGGCTCTCGCAAC	Eukaryota	Fungi		Chytridiomycota	Chytridiomycetes	Rhizophydiales				-	-	-	-	-
OTU_0352	0	0	0	0	0	0	0	0	0	0	0	0	0	0	11	0	0	0	CAAGGTAACCGTAGGTGAACCTGCGGTTGGATCATTATAAAATAATGATGACAGGCCCACTTGAGAGCTTCGGTTCTCTAGAGGGAAGTCTCTTACACCTCTGTGCACTGTAATAGTATCGGGTCTAGGTAGAGCAGTCTTTCGGGATAGCAAAGCTTAGGCCCAAAAACGGTTTCGACCGTATAAACAACTTTTTAATTTTGACTGACTTTTGTTTCTAACGAATCAAAAACAACTTTTAACAACGGATCTCTTGGCTCACGCAAC										-	-	-	-	-
OTU_0353	75	130	55	0	0	0	0	0	0	0	0	0	0	0	0	0	0	0	CAAGGTTTCCGTAGGTGAACCTGCGGAAGGATCATTACTGTGTGATAAAAAAACTGTGTATGTGAACCAAGGCTGGCCGGAGAAGGGCGACGTGACCACGTCGTCGTTCTGTGGCCGGCTGTACTCTGGCGGCTTGTGCTGCATGTATATCCAGTCCAAAAAAGATTGGCTACGGCGGCATACCGTCAGACTCTAGTTATACCAACGCTGTCTGCTTTGTCTTCAGTGACTGACGTCTTATTACATACAGACATCAAACCAAAGACAACTTTTAGCAACGGATCTCTAGGCTCTTGCACC										-	-	-	-	-
OTU_0354	0	0	0	0	0	481	2	0	0	0	0	0	0	0	0	0	0	0	CAAGGTCTCCGTAGGTGAACCTGCGGAGGGATCATTACCGAGTGAGGGCCCCCGGCCCGACCTCCAACCCTTTGTTGACCGAAACCAGTTGCCTCGGGGGCGACCCGGCCTCCGCGCCGCGGCCCCCGGCGGACCAACCCAACTCTGTGTCCATGCGTCGGAGTGAATGATGAATCAATCAAAACTTTCAACAACGGATCTCTTGGTTCTGGCATC	Eukaryota	Fungi	Dikarya	Ascomycota						-	-	-	-	-
OTU_0355	0	0	0	0	0	0	0	0	0	0	0	0	113	27	0	0	0	0	CAAGGTCTCCGTTGGTGAACCAGCGGAGGGATCATTGCTGGAACAAACGCCTTCACGGGCGCTACCCAGAAACCCTATGTGAACTTATAAAAAAAAACGTTGCCTCGGCACTGGTCGCTTCTGTTCTTTCGGAAGCCCTGGCCCCCGCGCCAGGAGCCGACCGGCCGGCGGCCCCCTATAAACTCTTGTTTTTGTAAAATCCTCTGAGTAACAAAACAACTAAATGAATCAAAACTTTCAACAACGGATCTCTTGGTTCTGGCATC	Eukaryota	Fungi	Dikarya	Ascomycota						-	-	-	-	-
OTU_0356	0	0	0	11	0	15	0	0	0	0	0	0	0	0	0	0	0	0	CAAGGTAACCGTAGGTGAACCTGCGGTTGGATCATTAACAAATCCAACTAGTCTAGGCCAAGTTCGAAAGGACAAAGCCGACGACTACAAACACCCTGTGAACTAGTACTGTCTTTGGTAGGGCGATAACCCGCACTACCAATCTATTTACCCCATAATTTTTAACCTGAATTCTTTATACCTAGACCTTTGAAAGAAGGAATAGTCTTAATGAAAAACAACTTTTGACAACGGATCTCTTGGTTCTCGCAAC										-	-	-	-	-
OTU_0357	0	0	0	0	0	0	0	0	0	9	0	0	0	0	0	0	0	0	CAAGGTTACCGTAGGTGAACCTGCGGTAGGATCATTAGTGATTTGCTCTCCACTTTAGTGGTAGCTCAGATGCATTTGTCGTGGTGGGCAGAGCTTCTGCGATCTCCGATTGCTCGCTCTGTCCAGACCAGCAGTGAGCAGCTCGTCAGCTGCCATACTGAACAGCCAGGGGGCAGTGTCGTGGCCATCAGGTCTCCTCTGTCCCCTGATTGTAGCTCACCTGTGTTGGAATTATTTTCAACCCGTCTAGTTGTTGGCTAGCTCACACTCTGTTGTGACAATGGCTTTTGTCTGAAGTGACATAACTGCACAGTGGATCACTTGGCTCGGGGTTC										-	-	-	-	-
OTU_0358	36	80	14	0	0	0	0	0	0	0	0	0	0	0	0	0	0	0	CAAGGTTTCCGTAGGTGAACCTGCGGAAGGATCATTAACAAAATATACGAGTGTGAGGGATGCTAGTTGGTCTTCGGATTAGCTGGGATTCTTGCATTTGAGCCCGCTTCCGAAAGGGAGATGGATGCACACATACTCTTGTGTGTGTGTAATATAGAATTTAAATCATGACTTTTTTCAAATATAAATAATAACCAAAACTTTTAACAATGGATCTCTTGGCTCTTGCAAC										-	-	-	-	-
OTU_0359	0	0	0	0	0	0	0	0	0	0	0	0	0	0	0	228	334	361	CAAGGTTTCCGTAGGTGAACCTGCGGAAGGATCATTTCCAAAAAAACAAAACTATCAACCAACTTTGTGAAATGTTAAAATCATTTTCAATTTTACTCTGGAAGAAGTGGTTCTCTTTCCCCCCCTTTTGGGGGAGGGCAAAGAGCTCTCCATGCTATTCCAGAGGCCATGATGAACTACCTCTTTGAGGTTGATGTCCAATTTATATTCATTTTAAAATGAGAAATTGACATGACAACTTTTAACGGTGGATCTCTTGGCTCGTGCATC										-	-	-	-	-
OTU_0360	5	0	0	42	4	0	0	0	0	0	0	0	0	0	0	0	0	0	CAAGGTCTCCGTTGGTGAACCAGCGGAGGGATCATTACAGAGTTATACAACTCCCATACCATTTGTAAACTTTACTCAGTTATGCCTCGGCGTCAGCTCAGTAAGGAGGCAGAGTGGTGTTACCCTGTAGCCTACCCTGTAGGTTACCCTGTAGCGCTACCCTGTATCAACTCCTGCTGCGGCCCGCCGGTGGTACACTAAACTCTTGTTTTATTTTATATTCTGAGCGTATTATTTTAATAATTAAAACTTTCAACAACGGATCTCTTGGTTCTGGCATC	Eukaryota	Fungi	Dikarya	Ascomycota	Sordariomycetes	Xylariales	Apiosporaceae	Arthrinium		Saprotroph	Undefined Saprotroph	NULL	NULL	Probable
OTU_0361	0	0	0	141	9	0	0	0	0	0	0	0	0	0	0	0	0	0	CAAGGTAACCGTAGGTGAACCTGCGGTTGGATCATTACAAAATGAACGTTGGGCTAGAGTGATCCTCCTCTCGGGGAGTTGAGCATTCGAACCCGGCGACCAACCACTGTGAATTATTCTTGTCTTTTTGGGTGTAGCTTATGACCGTACGGTTGTAAGAGCCGCCCAAGTATACAAACCCATGAATCTTAGTCTGAACCTTTTTTAATATAATTAAAAACAACTTTTGACAACGGATCTCTTGGCTCTCGCAAC	Eukaryota	Fungi		Chytridiomycota	Chytridiomycetes	Rhizophydiales				-	-	-	-	-
OTU_0362	0	0	0	0	0	0	5	0	223	0	0	0	0	0	0	0	0	0	CAAGGTATCTGTAGGTGAACCTGCAGATGGATCATTAAAGTACTTGGCTAAAACCAATATACTAGCACTTGAGCGAATTCCAGTCGAGAAGGGTGGGTTTGTAGCTGTATCCGTGGATACCTACAAGCAATCACCACCCAACTCACTGGACTAGCAATTACAAACACTACACTTTGGATATTTATTAAACCAACTATTACCAATTGATATAACCTTTAACAATGGATCTCTTGGTTCCTGCAAC										-	-	-	-	-
OTU_0363	0	0	0	0	0	0	29	0	164	0	0	0	0	0	0	0	0	0	CAAGGTTTCCGTAGGTGAACCTGCGGAAGGATCATTAACAACGTATCCACGTTAACCAACCAGTGGACGATTCTAAAATACACCAAGTGGTGAATTTCTTGAGTCCTTTTTTTGACGTTAGAGAAATTATTCTGTGATGCCGCAGAGCTATGGTTATGGACGCTGTTTTTACAGTGAACCTACCAGGTAATTCCTTGTAAGAATCCAAACCATTGAAAACTGTTAGCAATGGATATCTTGGTTCTCGCAAC										-	-	-	-	-
OTU_0364	0	0	15	0	0	0	0	0	0	0	0	0	0	0	0	0	0	0	CAAGGTAACCGTAGGTGAACCTGCGGTTGGATCATTACTGAATTTGTTTATTGGGTTGAGGACTATCTCTATAGGCAGACCTCCTCAATGAACGATCAACACTTGTGCACCATAAATGTTTTTTGGGTGTGTTACTCTTGAGTGAGTAGCTGCCCAACAATATTATAGAACAACAATTGATTTGACTGAAGTATTTTATGTAAATAGAAACAACTTTTGACAACGGATCTCTTGGTTCTCGCAAC	Eukaryota	Fungi		Chytridiomycota	Chytridiomycetes	Rhizophydiales				-	-	-	-	-
OTU_0365	0	59	0	0	0	0	0	0	0	0	0	0	0	0	0	0	0	0	CAAGGTTTCCGTAGGTGAACCTGCGGAAGGATCATTAACACGTTTAATAACCCTCCAAAACCCCCTCTGTGCACTCGTTTAAACCTTTTTTCGCACTCGAAAAAAAACCCAACCCCCTTTACTCTAACTTGCTCTGAACCGAAATAGTTTCTGCACTGCTGCTTGGGTTCGCGCCCTCGCTGCTACTGTCGAAACGAAAAAACAATCGAAAAAACAACTCTTAACAACGGATATCTTGGTTATCGCAAC										-	-	-	-	-
OTU_0366	0	0	0	9	0	0	0	0	0	0	0	0	0	0	0	0	0	0	CAAGGTTTCCGTAGGTGAACCTGCGGAAGGATCATTATTGAATTTATTCAATTACGTATGTGAACCAGCTGAACCACATGAAGGGGCCGGTCTTGGTGCTGAGCACTTGTGCTTGGGACTGAGGTTGGCTCTGTGGGTAGGCGTAACCACTGACGGACTTTGAGCCGTCAGTCTTTTTAACCAACCCTTAATCTTTGACTTTGACTGAATCTCTTTAAATATTAAAGACAACTTTTAGCAATGGATCTCTAGGCTCTCGCAAC										-	-	-	-	-
OTU_0367	0	0	0	0	0	0	0	0	20	0	0	0	0	0	0	0	0	0	CAAGGTTTCCGTAGGTGAACCTGCGGAAGGATCATTAGCTTTTTTTGACCGAGGCCGTCAGGCCGAAGGTCATTTTGTGACCCAAGGCCGCAAGGCCGAAGGGTCATTTTTTTAAGTCCCATTGTAATCCATTTGGGAGATCACAGACTTGAATTTAGTTTCAAGTCCTCGCTCTCCTTTTTTTTTAAACCCCCCAAACAAAAACTAACAAAAAAAAAAGAATCGAAAGATTATTACGAAATGTTTTGAACAACTCTTAACAACGGATATCTTGGTTCTCGCATC										-	-	-	-	-
OTU_0368	0	0	0	0	0	0	9	0	37	0	0	0	0	0	0	0	0	0	CAAGGTTTCCGTAGGTGAACCTGCGGAAGGATCATTACTGGGCTACGAGCGTCCGCGCTCACCCCCACCCTGTGCTTCGACCGAAACGCGCTCGGCGCTGTGGCCCCCCTTGGGGGGGGTCCTGCCGGACTACAACCCTGAACAACTGTGAAGCCTGAAGTTAAAAGCAAACAGTTAAAACTTTCAACAACGGATCTCTTGGTTCTGGCAAC	Eukaryota	Fungi	Dikarya	Ascomycota	Dothideomycetes	Venturiales	Venturiaceae			Pathotroph-Saprotroph-Symbiotroph	Endophyte-Plant Pathogen-Undefined Saprotroph	Microfungus	NULL	Probable
OTU_0369	0	0	0	0	0	0	0	0	82	0	0	0	0	0	0	0	0	0	CAAGGTTTCCGTAGGTGAACCTGCGGAAGGATCATTGCCACACACGATCCAAGATCGACACTTTTTGTGAACCGTAAACGTGTTTTGTGATTGTTTGGTTTATACTAACCAATCACATATACCAACCACCATTATAAGTAACACATGATTTATCATTGGAATTATAATGTTACCAAGAGGTTTTTAACCTTCTTGTAACGCTTAGATTATTAATTGTAATACAACTTTTAACAACGGATATCTAGGCTCTTGCAAC										-	-	-	-	-
OTU_0370	0	0	0	0	0	0	0	0	0	0	0	0	0	0	0	0	0	94	CAAGGTTTCCGTAGGTGAACCTGCGGAAGGATCATTGCCACACACGATCCAAGATCGACACATTATTTGTGAACTGTTTTACTGTTATAGAAGTTGAGAGGATGAATGTGTTTGGTTGCCTAGTGCACACCATATGCTTTGTCTTTCTCGCTTTCCCAAATTTTACACCAACTGTTTTAACATTGATGTATACACTGGAACATAAAATGAAATTGCAAGTTTAACTTGTATATTTCACTAGATATAAATTGTAAACAACTTTTAACAACGGATATCTAGGTTCTTGCAAC										-	-	-	-	-
OTU_0371	0	0	0	0	0	0	0	0	0	0	0	0	29	0	0	3	0	0	CAAGGTTTCCGTAGGTGAACCTGCGGAAGGATCATTAACAAATCATTGCGGGCTTCGGCCCACATAAACCCGGCCGCGAGGCCAGGTCTTGTAGACCGGTGTGGGGAGGATCGCAAGTGAATCTCCACATGCAGGTCAACATTAACGCTTGTATGTTTGACTGTTTGATGGATCAATAAAATGACAACTTTTAACAATGGATCTCTTGGCTCTTGCAAC										-	-	-	-	-
OTU_0372	0	0	0	0	0	0	0	0	0	0	0	0	0	0	0	5	0	0	CAAGGTATCTGTAGGTGAACCTGCAGATGGATCATTAAAGTACTTGGCTAAAACCAAAATACTAGCACTGACGCGAGTTCCAGCTAATGAAGGTGGGTTTGTAGTGTATCCGTGGATACCTACAGCTTAGCTTCACGCTGGACTAGCACTTACAAACACTACACTTTGGATATTTATTAAATCACGCTAACCAATTGATATAACCTTTAACAATGGATCTCTTGGTTCCTGCAAC										-	-	-	-	-
OTU_0373	0	0	0	6	0	0	0	0	0	0	0	0	0	0	0	0	0	0	CAAGGTTTCCGTAGGTGAACCTGCGGAAGGATCATTCTTTGTGGTTGTTGTGGGTGTGTTGGGGTGTGCTGTGTGGCTTTGGTTGCACAGCGTTCTTGATTCCGCCGCCTGACAATTTCTTTTTTTACCGTTGTGAGAATTGTGTGAGATTGAAAAAGTTCTTTTTTTACCCCTTTTAAAACCAAACCCAATAGAAAACAACCAACCAACAAAAAGACTGAACACCAAAAAAAACCAAAATATCAACAACCCGCAACAACGGATATCTTGGCTCTCGCGAC										-	-	-	-	-
OTU_0374	0	0	0	35	20	10	0	0	0	0	0	0	0	0	0	0	0	0	CAAGGTTTCCGTAGGTGAACCTGCGGAAGGATCATTAACAAATTCCAAAACTCGTCTTTTGACACTTATTCGGGTATCTGCTACTGTGGCGCTTTACAGTGTCATAATAGTGGGTTGAGAATGGTGTCAAGGATAAAACAAACATTACAATTATTGACAACTAATGGAGAACCAAACGAATAATTAATCGTTGAAACAACTTTTAACAATGGATCTCTCGGCTCTTGCAAC										-	-	-	-	-
OTU_0375	13	61	27	0	0	0	0	0	0	0	0	0	0	0	0	0	0	0	CAAGGTTTCCGTAGGTGAACCTGCGGAAGGATCATTAACAAAGATACACCCTAGTATGTGAACCTTGAATGCTTAGCATTCTTCCCTTGGTGTTCTCGGAACAGCAAGCATGTCTGTTCCACTCTTGGAGCAGATGTGTGTTGTTCTGGCTCACCGTTTGTTTGAACACAATCTTGTATTTGAATCATGATTACTGAAATATTCGAGCGTAACAGCTCAAGAGTTGAAAACCATAGACAACTTTTAGCAATGGATCTCTTGGCTCTCGCAAC										-	-	-	-	-
OTU_0376	5	7	37	0	0	0	0	0	0	0	0	0	0	0	0	0	0	0	CAAGGTTTCCGTAGGTGAACCTGCGGAAGGATCATTGCCACACACGATCCAAGATCGACACTTTATTGTGAAACGTTAAATGTTTGATTGGTTGAAGGACTTGTCCTGTAGTGTTCTAGCTGTGATCTTCGGACTATATGATAGGCACCACAAGCAATCTCTCTCCTCTCTACCTTTACTGCACCTTAACCCTATGATTTATCACTGGAAATAGAAAAATGTTACTATTGATTAACGTCGATACGTAACGCTTAGATATAAATTGTAAACAACTTTCAACAACGGATATCTAGGTTCTTGCAAC										-	-	-	-	-
OTU_0377	0	0	0	0	393	0	0	0	0	0	0	0	0	0	0	0	0	0	CAAGGTTTCCGTAGGTGAACCTGCGGAAGGATCATTAATGAAATGCACCCTCGGGGGGTTGTGCTGGCGCTCCGGCGCAATGTGCACGCCCCCTCTGGCGTTCAGACCCCTTCACACCTGTGCACGAACCCGTCGGACGGGAGTGGTGCCTCACGCGCCCTCCGGTCTGGCCCTTCACATCAGCTTATTACCGTATGTCGAATGCATCACTGCGCACGCGCAACCGAAATACAACTTTTAACAACGGATCTCTTGGTTCTCGCATC	Eukaryota	Fungi	Dikarya	Basidiomycota	Agaricomycetes	Cantharellales	Botryobasidiaceae	Botryobasidium	Botryobasidium subcoronatum	Saprotroph	Undefined Saprotroph-Wood Saprotroph	Corticioid	NULL	Probable
OTU_0378	0	0	0	0	0	0	0	0	0	0	0	0	0	0	0	11	183	6	CAAGGTAACCGTAGGTGAACCTGCGGTTGGATCATTAATGAATTTTAATGAGAAAATCAGTGCAGAGTTTACTCTAATCTGATCTTTCAAACCAACTATGTGAATTTGTATATTGTCTCTGGTGGGCCTAACGAGTTCCTTATTTATAAGGCGCTTCCCACTGTAATTAAACTATGTATATTTGAAGTCTATATTTCATATTATTTTATAATAAGAAACAACTTTTGACAACGGATCTCTTGGCTCTCGCAAC										-	-	-	-	-
OTU_0379	0	0	0	0	0	0	0	0	0	7	0	0	0	0	0	0	0	0	CAAGGTAACCGTAGGTGAACCTGCGGTTGGATCATTACTAAATGAACTCTTCTGTAGACGCATTCGTGCTCTATTAGAAGTTTAACACCTATGTGCACGCATTCTGTCTATGGCTTAGTCTCGTACTAGGCCAAACATAAACCACATTATTAATTGAACTGAATTATTTTGCTTTCTTTGAAAGATAAAATGATAAACAACTTTTGACAACGGATCTCTTGGCTCTCGCAAC										-	-	-	-	-
OTU_0380	0	0	0	0	5	23	0	0	0	0	0	0	0	0	0	3	0	0	CAAGGTTTCCGTAGGTGAACCTGCGGAAGGATCATTAACACGTATCCACGTATCAACTCCGTGCATTTTATATGACAACTCGTCGGCGAGCTTGTAGAACTTGGGAGATCGCAGAAGTTGTGTGAGGCTGGATGATGGGTCTCCTCTGCTGATCGCCTGACCAAGTTCCGAAGCGTTTGAGCCGTCATCATTACTTCAAACTTTAAAACCCCATAACTTTTACCTGTCTGAACTTAATTGTTCCTTGATCCCTCTTGTTAGGGTGATGGAATGATGAAAATACGAAACTAAGAACAACTCTGAGCAACGGATATCTTGGTTCTCGCAAC										-	-	-	-	-
OTU_0381	0	0	0	0	0	0	5	0	44	0	0	0	0	0	0	0	0	0	CAAGGTTTCCGTAGGTGAACCTGCGGAAGGATCATTACTGAGTTATGGGAATCTTTTTGGTAGTCTTCTCGACTGCTGAACTGGTTCTTTTATTCTCTTCACCCTTTGTTATTATTTATCAGTTGCTTTGGTAGCTACCGACTTCGGTTGGTCTACCAAGGGTTTACTTTAACTACTTGTTTTACAGTATCACTGGCAATTAGTCTGATTTTTAAAATAATTTTTTAAAACTTTCAACAATGGATCTCTTGGTTCTGGCATC										-	-	-	-	-
OTU_0382	0	0	0	0	0	61	0	0	0	0	0	0	0	0	0	0	0	0	CAAGGTTTCCGTAGGTGAACCTGCGGAAGGATCATTAAAGAGTTTAGAGACTTCGGTCTACTACTCCACCCTTTGCTTACAATACCATTGTTGCTTTGGCAGGCCCGTCGCAAGACAACCGGCTTCGGCTGGTCAGCGCTTGCCGAGGACCTAAAACTCTTGTTTACATTATCGTCTGAGTACTATATAATAGTTAAAACTTTCAACAACGGATCTCTTGGTTCTGGCATC	Eukaryota	Fungi	Dikarya	Ascomycota						-	-	-	-	-
OTU_0383	0	0	0	0	0	0	3	0	0	0	0	0	0	0	0	0	0	0	CAAGGTTTCCGTAGGTGAACCTGCGGAAGGATCATTATCGAGTTTTTTCCATTGCGGATTTGTGCATTCACTTGCACGCCACAATTGGAATTCACTTATACACACCTGTGCACCTTTGACAAAACCTGACACTTGTCCACCTCTCGGGGTGGGATCTTGAGCGCTGCGGTCATAGCTCGCTCAGAGTTGAAGGCTTAGTCTCTTTTTTACACCTTTTTGTATGTTCTTGAAAATCTTGATTGCGCCGTAATGGAGTAATCTTTAAAATAAATACAACTTTCAGCAACGGATCTCTTGGCTCTCCCATC										-	-	-	-	-
OTU_0384	0	0	0	0	0	0	14	37	144	0	0	0	0	0	0	0	0	0	CAAGGTTTCCGTAGGTGAACCTGCGGAAGGATCATTATCAACGTTATCCACGTATAAACCAATTATCGTGAACTGTCACATTCTTTTTCTTTATTAACTACCTAGAAAAATCCTTAGCGATTTGACAGAGTTAATGAGTCTTATGATTATCGGAACTGATTATATGGAAACAACCGTTTTTCGCTTTAATCGGCGAAAGATCTGTTTCTTTCATTTTACGAAATTATTCGAACAACTCTTAGCAACGGATATCTTGGTTCTCGTAAC										-	-	-	-	-
OTU_0385	0	0	0	7	0	0	17	0	178	0	0	0	0	0	10	0	0	8	CAAGGTTTCCGTAGGTGAACCTGCGGAAGGATCATTGCCACACACGATCCAAGATCGACACTTTTTGTGAACCGTAACTGTTTGAGCTTGTTGAATCTTGAGTGTCTTTATGACATGAGAGGCGTTCAATGAGTACATTATTACACCACCTTTAAACCAAAATGAATTATCATTGGAACATAAATGTTGTATGCAAGTTCGTCTTGTTACAACGCTAGATTGAAATTATCAAAACCTCTGACAACGGATATCTAGGTTCTTGCAAC										-	-	-	-	-
OTU_0386	0	0	0	0	0	0	0	0	0	0	0	0	0	60	0	0	0	0	CAAGGTATCCGTAGGTGAACCTGCGGATGGATCATTAACACATCCTAAAACCTGTTCCCTCGAGGTAGTCTTTTTTTGGGACTACTAAGAGGTGGACAATTCAACCCAACATTGCGAACTTGTCAACGGGGGGAGCGATTCTCCCGTTCGTTTTTTCTCACTCTTTCACTTTTTTTACTTATTCAACACATTTCCTTAAGTGGAATTGCGAACTTTACTAAATTTGACTAAGAAAAAAGTCATTAGAAAGGGAACTCTTCGGAGTTGTTTTTTTCTCTTGGCGAACAAAACATCAACAAAAAAATACAACTTTTAACAACGGATATCTTGGCTCTCGTAAC										-	-	-	-	-
OTU_0387	0	0	0	0	0	0	5	10	16	0	0	0	0	0	0	0	0	0	CAAGGTCTCCGTTGGTGAACCAGCGGAGGGATCATTAAAGAGTTGAAAATACTCCCAAAACCCCCTGTGAACTCATACCTTTGTCGTTGCTTCGGCGGGCCCTAAAGCCCGCCGGAGGTACTAAAAACTCCTTTTTTTAAGACCTTAAATCTCTGAGCAAAAACACAAATAAAAGTCAAAACTTTCAACAACGGATCTCTTGGTTCTGGCATC	Eukaryota	Fungi	Dikarya	Ascomycota	Sordariomycetes	Magnaporthales	Magnaporthaceae			Pathotroph	Plant Pathogen	Microfungus	NULL	Probable
OTU_0388	0	0	0	0	0	0	0	0	0	0	0	0	0	0	7	0	0	0	CAAGGTCTCCGTAGGTGAACCTGCGGAGGGATCATTGAAGAGTTAGGGCCTCCGGCCCGACCTCCAACCCTTTGTACTTGATACCATGTTGCCTCGGGGGCGACCCTGCCGTCCGCGGTCTGGGGCCTCCGGTGGACCACTCAACCCTGCATCTTTGCGTCTGAGTAAATTTGTAAATTAAACAAAACTTTCAACAACGGATCTCTTGGTTCTGGCATC	Eukaryota	Fungi	Dikarya	Ascomycota	Dothideomycetes	Capnodiales	Teratosphaeriaceae	Capnobotryella		Saprotroph	Undefined Saprotroph	NULL	NULL	Probable
OTU_0389	0	0	0	44	0	0	0	0	0	0	0	0	14	9	11	0	0	0	CAAGGTCTCCGTTGGTGAACCAGCGGAGGGATCATTATAGAGTTTTCTAAACTCCCAACCCATGTGAACTTACCATTGTTGCCTCGGCAGAAGCTGCTCGGTACACCCTACCTTGGAACGGCCTACCCTGTAGCGCCTTACCCTGGAACGGCTTACCCTGTAACGGCTGCCGGTGGACTACCAAACTCTTGTTATTTTATTGTAATCTGAGCGTCTTATTTTAATAAGTCAAAACTTTCAACAACGGATCTCTTGGTTCTGGCATC	Eukaryota	Fungi	Dikarya	Ascomycota	Sordariomycetes					-	-	-	-	-
OTU_0390	0	0	0	0	0	0	0	0	0	0	0	0	0	0	136	0	0	0	CAAGGTTTCCGTAGGTGAACCTGCGGAAGGATCATTATTGAATTCCAATCGGATGAGATAGCTGCTGGCTTTCGAGCATGTGCGCATCTCGTTCATTGACCTCTCACCTCTGTGCACTTTTCATGGAACAATCGGTGGCTGTTGGCTTTATGGCCAATGATCGCAGGTTGCTTCTGTGTGTTTCATAAACTTCAGAATCAGTTTAGAATGTAATCTGTGTACCTACACATTCGAATACAACTTTCAGCAACGGATCTCTTGGCTCTCGCATC	Eukaryota	Fungi	Dikarya	Basidiomycota	Agaricomycetes	Corticiales	Corticiaceae	Phlebia		Saprotroph	Wood Saprotroph	Corticioid	White Rot	Highly Probable
OTU_0391	0	0	0	0	0	0	0	0	0	0	0	0	0	0	0	200	0	0	CAAGGTTTCCGTAGGTGAACCTGCGGAAGGATCATTATAAATACTTTGGGATACCATTGTGTATTCCTGAACACAAACCTCTCTGCGTATTACTCCATGTTGCTTCCACAGGTTAAGCTATCATGCTGGCACCTGTGGGAGATCTTCACATTAACAGAGTACTTGATTATGCTGTCTGAGCTGGCCATGTGTCAGATTTACTGAAGTGAAAACTTTCAACAACGGATCTCTTGGCTCTCGCATC	Eukaryota	Fungi	Dikarya	Ascomycota	Pezizomycetes	Pezizales	Tuberaceae	Tuber		Symbiotroph	Ectomycorrhizal	Gasteroid	Hypogeous	Probable
OTU_0392	0	0	0	0	0	0	5	0	13	0	0	0	0	0	0	0	0	0	CAAGGTTTCCGTAGGTGAACCTGCGGAAGGATCATTAACACAATAATATCCAAAACCTTTTGGATCAACCCAACCTTAGTGAACTGTTTCTCTTAAACATCAATCTAAATTTACTTAAACTCAATCTGATTTGTTTTATGTCTGATCTTTTTTTTCTCGAATAACTTTGAGGAAAATAAAATTCTAACGTAATACAACTCTTAACAACGGATATCTTGGCTCTCGCAAC										-	-	-	-	-
OTU_0393	0	0	0	14	15	48	36	0	361	0	0	0	0	0	21	0	0	0	CAAGGTCTCCGTTGGTGAACCAGCGGAGGGATCATTACAGAGTTGCAAAACTCCCAACCCTTTGTGAACGAACTAAACAGTTGCCTCGGCGGAGCGCCTCCCAGGGGGCCGACCGCCGGCGGAATCTAAACTCTTTATATTTTGTATCTCTGAGTACTTATTCAATAAGTTAAAACTTTCAACAACGGATCTCTTGGTTCTGGCATC	Eukaryota	Fungi	Dikarya	Ascomycota	Sordariomycetes	Sordariales	Lasiosphaeriaceae			Saprotroph	Undefined Saprotroph	Microfungus	NULL	Probable
OTU_0394	0	0	0	14	0	21	0	0	7	0	0	0	0	0	0	0	0	0	CAAGGTCTCCGTTGGTGAACCAGCGGAGGGATCATTAAAGAGTTGCAAAACTCCCTTACACCATCGCGAACGTTACCTCATAACCGTTGCTTCGGCGGGCAGGCCAACCCCTCACGGGGCGTCTCCCCGGCCCCCTCGCGGGGCGCTCGCCGGAGCGGCACAACCAAACTCTTATAATTATTGGCCTCTCTGAGTAAGATTTTTTAAATAAGTCAAAACTTTCAACAACGGATCTCTTGGTTCTGGCATC	Eukaryota	Fungi	Dikarya	Ascomycota						-	-	-	-	-
OTU_0395	0	0	0	10	0	14	0	0	0	0	0	0	0	0	0	0	0	0	CAAGGTTTCCGTAGGTGAACCTGCGGAAGGATCATTACAGTAATGTAAAGATGATTAGGGACTAAATATTTGGCGTGCATATAGCTTTTAAGCAAGTTGCAGCTAGTGGCCTATTAAGTTAGGTGTCCCTGCCATCACCAAACCATGTTAATATAACTTAAACGTAACCTTGGTAGATGTAAATCTGCCAATGGATTTATTAAACTCTTTTTTAAATAAGCTTAACTTCATAACAAAAGTCTGAACATAAGTTAATATTATTAAAACTTTCAACAACGGATCTCTTGGTTCTGGCATC	Eukaryota	Fungi	Dikarya	Ascomycota	Dothideomycetes				Dothideomycetes sp.	-	-	-	-	-
OTU_0396	0	0	0	0	0	35	0	0	0	0	0	0	0	0	0	0	0	0	CAAGGTTTCCATAGGTGAACCTGCGGAAGGATCATTACGTTATTACACGTTTTAAACGTAAACATTCGTGAACCTATTATTTTTTTTAAGGGAAAAAATATTTTTTTTACCACTCTCAACAATCTCAATGATTTCATTATCATTGTAGTTGTTTTTTATGTACATTCAATGTACCCATTTATTTTCATTGAATTATTTATTTCCTTCATGGAAATCAAATATATTCAATAACAAACACAATACTATTCTTAGCAACGGATATCTTGGTTCTCGCAAC										-	-	-	-	-
OTU_0397	0	0	0	0	0	17	0	0	0	0	0	0	0	0	0	0	0	0	CAAGGTTTCCGTAGGTGAACCTGCGGAAGGATCATTAGAAAGTTCGACGCCGAAAGGCGTCCCACCTTCAAACCATTGTGAAACTACCCGTTGCTTCGGCGGCGTTGGGCCCGCCCCTCGTCAGTCCGCCGGAGGCTCCAAAACCAAAACTTTTCAGTAACCGTAGTCTGACAAACCAAAGATTTAATTCGTTAAAACTTTCAACAACGGATCTCTTGGTTCTCGCATC	Eukaryota	Fungi	Dikarya	Ascomycota	Orbiliomycetes	Orbiliales	Orbiliaceae			Saprotroph	Wood Saprotroph	Microfungus	NULL	Probable
OTU_0398	0	0	0	0	0	0	14	12	176	0	0	0	0	0	0	0	0	0	CAAGGTTTCCGTAGGTGAACCTGCGGAAGGATCATTAACACCAAATCCAATACAAACAACGGTCACTGGAATCGTCCCCTTCTCTTTTTTATTATCAAAAACCACTCCCACAATTCATGCTGAACCAACTAGTTGCAATCTTTTTGATTTCTCTAGAAACAAAACGAAAACAACTCTTAACATTGGATATCTTGGCTCTCGTAAC										-	-	-	-	-
OTU_0399	0	0	0	0	0	0	0	0	0	106	19	30	0	0	0	0	0	0	CAAGGTAACCGTAGGTGAACCTGCGGTTGGATCATTAGAAATATGATTTACATCATCCACACCGTGTGCACTGTAGTGTGACTGGGCTCTGCCCACGATTGAACCTAGCATTAGCCTGAATCATGTTGAAAAAAACAACTTTTGACAACGGATCTCTTGGCTCTCGCAAC										-	-	-	-	-
OTU_0400	0	0	0	0	0	0	0	0	24	0	0	0	0	0	0	0	0	0	CAAGGTTTCCGTAGGTGAACCTGCGGAAGGATCATTCAAGCTAAATTTAATTGGCTACCTTCTCTGTTAACTAGTCTTTTATGTTTTTGTTGGCTGCTATTTTCTATTTTTCTGGCTAAGCTTGTTTAGACGATTTCTTGTGGTAGTTACTTAAGAACCTCACATTGGAAAGTTGACTCTAGATATAGTATACGCAGTAAGACAATAAATGAAAAATGCTACCTAAGTTATACCTTTATGCTTAATCTCTTGTTAAATCTTTACCAGAAAATGTTAAAAACATTACAACTTTCAACAATGGATCCCTCGGCTCTCACTTC										-	-	-	-	-
OTU_0401	0	0	0	0	0	0	0	68	0	0	0	0	0	0	0	0	0	0	CAAGGTTTCCGTAGGTGAACCTGCGGAAGGATCATTACCAAATCCAAAAAAAATACCCAAACCCCATGTGAACTATTGTATAGTCTGTCTTTGGGAGTAGGTAGTTTTTTGTTTATTCAAAATTCTCCCTCTCCCAATAGAGTCCAGATCTCATCTTTTATCGGAAGTGATCTAGATTCGAAACCCCCCTTTTAAACCACTTGATTTTATGTTGGAATTTTACTTTTATTAATTTAATAAAGGACAACTTTTAACGGCGGATCTCTTGGCTCGTGGATC										-	-	-	-	-
OTU_0402	0	0	23	0	0	0	0	0	0	0	0	0	0	0	0	0	0	0	CAAGGTTTCCGTAGGTGAACCTGCGGAAGGATCATCAACAAATCTATAGTATACTACTACCCTTTGGGTATGTGTATACATTAACCAATGTGAATAAGGGAAGGTCAAACTTCTCTATGATATAAACGAGTATAAAAGAGTCTGTTTAAAAAATATAATTAAAAACAACTTTTAACAATGGATCTCTTGGCTCTTGCAAC										-	-	-	-	-
OTU_0403	0	0	0	0	0	13	0	0	0	0	0	0	0	0	0	0	0	0	CAAGGTTTCCGTAGGTGAACCTGCGGAAGGATCATTAATAAATGCTTCATTGCATCCACCTTTTGTGCACTGTAAATATTTCACTTGAATTTTGTCTGATTAATCTTTGTTCTGGAAGGAACATGAATTATAATCTAATACAACTTTTAACAATGGATCTCTTGGCTCTCGCATC	Eukaryota	Fungi					Olpidiaceae	Olpidium		Pathotroph	Plant Pathogen	NULL	NULL	Probable
OTU_0404	0	0	0	29	0	16	0	0	0	0	0	0	0	28	0	0	0	0	CAAGGTTTCCGTAGGTGAACCTGCGGAAGGATCATTTAAAAGTAAATCTGCATCGCAGATCTGGCTGGGCTGCCGGGGGAGCAATTCCCAGGAGTCCATGCAAGCACATTGTGAACTGGGTCGAAAGATCAACCATTTTTAAACATGAGAAATTAGTTGGAAAAAAATACAACTTTTAGCAATGGATCTCTAGGTTCCTGCATC										-	-	-	-	-
OTU_0405	0	0	0	0	0	28	0	0	0	0	0	0	0	0	0	0	0	0	CAAGGTTTCCGTAGGTGAACCTGCGGAAGGATCATTACTGAGTTCATGCCCTCACGGGTAGATCTCCACCCTTGAATACTATACCTTTGTTGCTTTGGCAGGCCGCTTCGGCCACTGGCTCCGGCTGGTGAGTGCCTGCCAGAGACACTCCAACTCTGAATTATTGTCGTCTGAGTACTATACAATAGTTAAAACTTTCAACAACGGATCTCTTGGTTCTGGCATC	Eukaryota	Fungi	Dikarya	Ascomycota	Eurotiomycetes	Chaetothyriales	Herpotrichiellaceae	Heteroconium		Saprotroph	Undefined Saprotroph	NULL	NULL	Probable
OTU_0406	0	0	0	0	0	24	0	0	0	0	0	0	0	0	0	0	0	0	CAAGGTCTCCGTAGGTGAACCTGCGGAGGGATCATTACCAGAGTGAGGGCCGCTTCGGCGCCCGACCTCCCAACCCTTTGTCTGACCAAAACCTCTGTTGCCTCGGGGGCGACCCGGACGCTTCGGCGCCCGGGGCCCCGGCGGACCCAACCAAAACACTGCATCCGTGCGTCCGAGTCAAAACGAAAAATCAAACAAAACTTTCAACAACGGATCTCTTGGTTCTGGCATC	Eukaryota	Fungi	Dikarya	Ascomycota						-	-	-	-	-
OTU_0407	0	0	0	0	36	0	0	0	0	0	0	0	0	0	0	0	0	0	CAAGGTTTCCGTAGGTGAACCTGCGGAAGGATCATTACAGAGAACATGCCCTTCGGGGTAGATCTCCCACCCTTTGTTTACAAATCTTTGTTGCTTTGGCAGGCCTGCCGCAAGGCTGCCGGCTTCGGCTGGACCGCGCCTGCCAGAGGACCTAAAACTCTTTTGTTTAATGTCGTCTGAGTACTATTTAATAGTTAAAACTTTCAACAACGGATCTCTTGGTTCTGGCATC	Eukaryota	Fungi	Dikarya	Ascomycota	Leotiomycetes					-	-	-	-	-
OTU_0408	0	0	0	0	0	0	0	0	60	0	0	0	0	0	0	0	0	0	CAAGGTTTCCGTTGGTGAACCAGCGGAAGGATCATTACAGAGTTCATGCCCTTCGGGGTAGACCTCCCACCCTGTGTTATTTTAGCAGGTCCGGAAAAGTATGCGAAAGCCGTAGCAATACGGTGGACGTCTGCTGGAACGGCCTGCGACTTGTTGCTTTGGTCGGTCAGCCTTCGGGCCCCGGCCAGAGACCCAAAATTCTATGTTTTTATGTCGTCTGAGTACTATATAATAAGTTAAAACTTTCAACAACGGATCTCTTGGTTCTGGCATC										-	-	-	-	-
OTU_0409	0	0	0	0	0	0	7	0	0	0	0	0	0	0	0	0	0	0	CAAGGTAACCGTAGGTGAACCTGCGGTTGGATCATTATAAAATGATAGGGATGCTTGTAGATTTCTATATAGAAATCTCGTATCTCTTTATACCCTTTGTGCACCGTAAATGTTTTTCGAGTTTTTAGGTTGTTTTTATATAGAGTCTGTTTAATTTTTATACGGTCTCTATATAAATTATGGTCTAGAACTCGGCAGTGTTTAACAACCCTTTTATATAATTTGACTGAATTTTTTCTATATGAAATTATAAACAACTTTTGACAACGGATCTCTTGGCTCTCGCAAC										-	-	-	-	-
OTU_0410	0	94	174	0	0	0	0	0	0	0	0	0	0	0	0	0	0	0	CAAGGTTTCCGTAGGTGAACCTGCGGAAGGATCATTACCATATCCAAAACAAAATACCCACCCACTGTGTGAATTGTGCTAATTCGTCGGTACGGTCAGAGTATTTTCTTTCATGTTGTTTTTGCGAAAAAAGAACTTAGGAGGAAATATAAACGGCGTGCCGCGAGTTAAACTTTATAAAAATCAACCCCTTATCAAACCTGACGGTGGTGTTACAGCCCCGTTCTCAACTGATGCTGGCCTTTAAAACGCCAACAAACAAAAAAACAAAACCAATAGACAACTTACAACGGTGGATCTCTTGGCTCGTGCATC										-	-	-	-	-
OTU_0411	0	0	0	0	0	0	0	0	0	0	0	0	25	0	19	0	0	0	CAAGGTAACCGTAGGTGAACCTGCGGTTGGATCATTAGTGAAATTGATGGGCTCTACTGAGAGTCTTGAAATTGGGAGGCCTAACTAGTTTACTAGCCTAGGTAGTACCTATCACTTTTTGTGAACTGTTGAATGTCTTTGGCTAGTATCCTTAGCTTAACCTCTAACGAGGTCAACCTAAGGTCTAGCCATAATCTTGAACCTAAGGTCTCATCAAAGTCTAATACTCTATTAAAATAGAATACAACTTTTGACAATGGATCTCTTGGCTCTCGCAAC										-	-	-	-	-
OTU_0412	0	0	0	42	143	7	0	0	0	0	0	0	0	0	0	0	0	0	CAAGGTCTCCGTAGGTGAACCTGCGGAGGGATCATTACTGAGTTTACAACTCTCAAACCATGTGAATCTACCACTGTTGCCTCGGTGGATGGTGCCTCTCACGAGGTGCCGCCGCCGGTGGACCACTAAACTCTTGTTAATATACGTCATTCTGAATCATAACTAAGAAATAAGTTAAAACTTTCAACAACGGATCTCTTGGTTCTGGCATC	Eukaryota	Fungi	Dikarya	Ascomycota	Sordariomycetes	Xylariales				-	-	-	-	-
OTU_0413	0	0	0	16	0	0	0	0	0	0	0	0	0	0	0	0	0	0	CAAGGTTTCCGTAGGTGAACCTGCGGAAGGATCATTAAAGAGTTTATAGACTTCGGTCTACTACTCCACCCTTTGTTTACAATACCATTGTTGCTTTGGCAGGCCTGTCGTAAGACAACCGGCTTTGGCTGGTCAGTTGCCTGCCAGAGGACCTAAAACTCATGTTTATATTATTGTCTGAGTACTATATAATAGTTAAAACTTTCAACAACGGATCTCTTGGTTCTGGCATC	Eukaryota	Fungi	Dikarya	Ascomycota	Leotiomycetes	Helotiales	Leotiaceae			-	-	-	-	-
OTU_0414	0	0	0	0	0	0	2	0	18	0	0	0	0	0	0	0	0	0	CAAGGTTTCCGTAGGTGAACCTGCGGAAGGATCATTAATGAGTTCGGGTCCTCCAGGCCCCCACTCCAACACGTGTCTATCTACCTCGCGGCCTGGACTGATCTGCCCCTTGGGGGAGGAAATCTGTTCCTCACGTCGCCGAGACACCCTCTCGCGCCCGCCTGGCTTCCGGGCGGGCGCCGACACCAAAACTTTCAACAACGGATCTCTTGGCTCCGGCATC										-	-	-	-	-
OTU_0415	0	0	0	0	0	0	0	0	0	0	0	0	39	0	0	0	0	0	CAAGGTTTCCGTAGGTGAACCTGCGGAAGGATCATTAACAAATTCAAAAATTCGTGTTTGATCATTAATTTGAGCTTTTCATTAAACTTTCTTTTCCTTAAGGAGGGATTCTTGAGAGGGTAAAAATAATGGTCATCTTAAAAACACAAAAATTAACATTAATTTGGGAGAGGAAAACATTATTAAAAATCGTTAAATCGAATACAACTTTTAACAATGGATCTCTCGGCTCTTGTAAC										-	-	-	-	-
OTU_0416	0	0	0	111	0	199	0	0	0	0	0	0	0	0	0	0	0	0	CAAGGTTTCCGTAGGTGAACCTGCGGAAGGATCATTACTGGGTTACCGAGCGCTTCGGCGCTCACCCCCACCCTCCAGCTTCCCGCCCCATGATCGGCGTCAGGCGGGCCCCTCTACGGGGGCCCTCCGGCCGAAACGCAAACCCTCGGCAACACTTTGCAGCCTGAAGTTAAAAAGCAAATAGTTAAAACTTTCAACAACGGATCTCTTGGTTCTGGCAAC	Eukaryota	Fungi	Dikarya	Ascomycota						-	-	-	-	-
OTU_0417	0	0	0	0	0	0	2	0	13	0	0	0	0	0	0	0	0	0	CAAGGTTTCCGTAGGTGAACCTGCGGAAGGATCATTACCGAGTAAGGGTCTTCATGGCCCGACCTCCCACCCTTTGTTGTCGAACAAAAATTGTACTGCCTTGACGGGGCTGCTACCTGGTCTTGCACCAGGAAAGCGTCCGTCAGGGTATACCTTTAAAACACTTTGTTAAAAACTTTTGTCTGAGTCTAATGATAAATTATCAAAACTTTCAACAACGGATCTCTTGGTTCTGGCATC	Eukaryota	Fungi	Dikarya	Ascomycota	Eurotiomycetes	Chaetothyriales	Herpotrichiellaceae		uncultured Herpotrichiellaceae	Pathotroph-Saprotroph	Animal Pathogen-Fungal Parasite-Undefined Saprotroph	Facultative Yeast-Microfungus	NULL	Probable
OTU_0418	0	0	0	0	0	0	14	0	40	0	0	0	10	0	93	0	0	0	CAAGGTCTCCGTTGGTGAACCAGCGGAGGGATCATTACCGAGTTTACAACTCCCAAACCCCTGTGAACTATACCATTTGTTGCCTCGGCGGCGTCCTGCTTCACGGCGGGCCCGCCAGAGGACCCAAACTCTTGTATTTGAATTGAGTCTTCTCTGAGTGATACAAGTAATAAATCAAAACTTTCAACAACGGATCTCTTGGTTCTGGCATC	Eukaryota	Fungi	Dikarya	Ascomycota	Sordariomycetes	Hypocreales	Nectriaceae	Aquanectria		Pathotroph-Saprotroph-Symbiotroph	Animal Pathogen-Endophyte-Fungal Parasite-Lichen Parasite-Plant Pathogen-Wood Saprotroph	Microfungus	NULL	Possible
OTU_0419	0	0	0	0	0	0	0	0	0	0	0	0	0	0	9	0	0	0	CAAGGTTTCCGTAGGTGAACCTGCGGAAGGATCATTAATGAAGTAAGCTCTGTAATGGGGTCTTGTACTATTAGTAGTACTATACTTGTGTGCAACTGACTGTCGTTGGTGGGAGTCCTGTGAGGTGAAGTTGAACTGGGGTGATTTTGGGGACTGAGGAGACTTGACCATTTGACTCGCTCTGGTTAAATTTCTGAGGAACTTGATTGACCCCGACGAGGCTAACCTTGAGGACAAACACCAACAACCGTGAACAAACTTTACCATCAATTGATATCACTACACAACAGTCGACTTCATAGTCCTCTGGTTATGGGAAAAACAACTTTTAGCAATGGATCTCTAGGCTCTCGCAGC										-	-	-	-	-
OTU_0420	0	0	0	0	137	0	0	0	0	0	0	0	0	0	0	0	0	0	CAAGGTCTCCGTTGGTGAACCAGCGGAGGGATCATTACAGACGCGGCCTCGGGGTGCCCTTCGGGGCACTCCCGTCAGTCGAAACCCACTGTGAACCCTACCAAGTCGTTGCCTCTACGGCGGGCGGTCCCCTGGGAGGGGACCAGTGCCTCTTCGCTGAGGCGTCCGCCGGGGCACAACAGCCTAAACCCTTCTGTATCTCAGCGCATCTCTGAGCACTAAAGAAAATAAATCACAACTTTCAACAACGGATCTCTTGGCTCTGGCATC	Eukaryota	Fungi	Dikarya	Ascomycota	Sordariomycetes					-	-	-	-	-
OTU_0421	0	0	0	26	48	22	0	0	0	0	0	0	0	0	0	0	0	0	CAAGGTTTCCGTAGGTGAACCTGCGGAAGGATCATTACTGCATTGTATGATCAAATCATAGAAAATATTGAAAAAACCATACAACTGAGTTCTACAATGTATGCACATGTAATCTTTGGGATTATGTTTTACATTAAAGATTCAAGTAATTTCGCTCAGTACCTGGTAACTTGTTATTATTGCTAAAGAAAAACAAAACCTAAATAACTCTTAGCGGGGATCACTAGGCTCGTGGGTC										-	-	-	-	-
OTU_0422	0	0	0	6	0	12	0	0	0	0	0	0	0	0	0	0	0	0	CAAGGTTTCCGTAGGTGAACCTGCGGAAGGATCATTAGTGAATTTTAGGGTGCTCTCTCGTCGCTTCCTTAACTTGGAGCGTGCGTAGAGAGGCCTGACCTCCACTTTCTACCCTGTGCACTATTTCTTTCACTAGGTCTCTGCTTTTCTTGCCTTCATTGGCTTGCAAAGGCGTGACCTGGTGTCATATTATTAAACACGAGTTTAAGAATGTTAATAAACCATAACAAAAAAAACTTTCAACAACGGATCTCTTGGCTCTCGCATC	Eukaryota	Fungi	Dikarya	Basidiomycota	Microbotryomycetes		Chrysozymaceae	Chrysozyma	Chrysozyma griseoflava	Saprotroph	Undefined Saprotroph	Yeast	NULL	Probable
OTU_0423	0	0	0	0	0	0	6	0	0	0	0	0	84	0	0	0	0	0	CAAGGTCTCCGTTGGTGAACCAGCGGAGGGATCATTACCGAGTTTACAACTCCCAAACCCCTGTGAACATACCTTAATGTTGCCTCGGCGGATCAGCCCGCGCCCCGTAAAACGGGACGGCCCGCCAGAGGACCCAAACTCTAATGTTTCTTATTGTAACTTCTGAGTAAAACAAACAAATAAATCAAAACTTTCAACAACGGATCTCTTGGTTCTGGCATC	Eukaryota	Fungi	Dikarya	Ascomycota						-	-	-	-	-
OTU_0424	0	0	0	0	0	0	2	0	8	0	0	0	0	0	0	0	0	0	CAAGGTTTCCGTAGGTGAACCTGCGGAAGGATCATTGCCACACACCGATCCAAGATCGACACTTTATGTGAAATTGTTTACTGTTTTGTTGTTTGTGAAGGAGCCAAGATATATGGTCTCTATCAACACAAATTTTTACACCAAATAAAAATACACTGAATTTTCAACGGAATATAAAAACAGTTGCTATTGTCCACAATAGATCAACGTTTAGAAAAAGTAATTATAAAAAACTTACAGCAACGGATGTCTTGGTTCTTGCAAC										-	-	-	-	-
OTU_0425	0	0	0	7	0	20	0	0	0	0	0	0	0	0	0	0	0	0	CAAGGTAACCGTAGGTGAACCTGCGGTTGGATCATTACAAAATTTGACGGTCTGCCGTCGATAGGCCGAAAGGCCATTACCTTTGTGAACTGTTTTTGACCCTGGCAAGATTGCTTCGGCGCTTGCCGGTTATATACTTTTATTTGTCAAGTCGTCTTATCAAAAGCATAATAAAAACAACTTTTGACAACGGATCTCTTGGCTCTCGCAAC										-	-	-	-	-
OTU_0426	0	0	0	31	0	205	0	0	0	0	0	0	0	0	0	0	0	0	CAAGGTAACCGTAGGTGAACCTGCGGTTGGATCATTATAGAAAAATGATTTTATTGAGGGATTTCACTTTTAGTGAATCACTCTTTACCCAAATCTTTGCTAATTTGTATAATAGTGTTTGCTACTTCTTTATGAAATAGTATTCACCTTCACATAAACATTTATTTTACTCTTATTAGTATAAAATCTAAAAAGAAAACAACTTTTGACAACGGATCTCTAGGCTCTCGCAAC										-	-	-	-	-
OTU_0427	0	0	0	28	0	99	0	0	0	0	0	0	0	0	0	0	0	0	CAAGGTTTCCGTAGGTGAACCTGCGGAAGGATCATTATTATAATAGGCTATCATAGTCTAGGCTATACGCCAAATAACCATGATAAATTTAACTATATTGTTAAAATTCGGCAAGTTTTGCTTGCTGGAAACTTTAAACTCTTTAACTTAATCTGTATATTAAATTACTGTCTAATTAATTTTTTAATAAAATTAAAACTTTCAACAACGGATCTCTTGGTTCTGGCATC										-	-	-	-	-
OTU_0428	0	0	0	0	0	0	3	0	0	0	0	0	0	0	0	0	0	0	CAAGGTATCTGTAGGTGAACCTGCAGATGGATCATTAAAGGAACATACAATAGGGAGGAATCATGTTTAGGATGATTGTTCTGATCACACTAACACCTCTTTATTTATTATCCTGTTAACCATGAAGCATACATAATAATATGTTTTATAATTTAAACCCTTAACCAATTTATCATATCACATTATATAACCAAAATTTATATAACCTTTAACAATGGATCTCTTGGTTCCTGCAAC										-	-	-	-	-
OTU_0429	0	0	0	0	0	0	14	82	21	0	0	0	0	0	0	0	0	0	CAAGGTTTCCGTAGGTGAACCTGCGGAAGGATCATTAATGAAATTCTGACTGAGGTTGTAGCTGGCGCCCTACCCGCGCATGTGCACGCCTCTTTCACAATCCACTCACACCTGTGCACCTTCGCGTGGGTCCGGGGTAACACCTGGGCTCGCGTCCCTTTTTACAAACTCTTTTGTATGTCCTCAGAATGTACATCATTGATGTCTTTAAAACGCATCTAATACAACTTTCAACAACGGATCTCTTGGCTCTCGCATC	Eukaryota	Fungi	Dikarya	Basidiomycota	Agaricomycetes	Russulales	Stereaceae	Stereum		Saprotroph	Undefined Saprotroph	NULL	White Rot	Probable
OTU_0430	0	0	0	33	0	0	0	0	0	0	0	0	0	0	0	0	0	0	CAAGGTTTCCGTAGGTGAACCTGCGGAAGGATCATTACAGTAACTTGCTGTAGACCTGATGTCCTGGATTAAAACTGCGGTATGAATAAGATCTGCTGTATGGCCCAATAACCTTGGGCATCCAACATCGCCTAACCATGTTAATATAACTGAAAACCGTAGCCTTGGTGAATTTAATTTTGCCAGTGGAAGCATTAAACTCTTTTATTAAACTTGAGCTCTATTATCATAATTATTAGTCTGAAAATAAGTTAATTATATTAAAACTTTCAACAACGGATCTCTTGGTTCTGGCATC	Eukaryota	Fungi	Dikarya	Ascomycota	Dothideomycetes					-	-	-	-	-
OTU_0431	0	0	0	0	0	7	0	0	0	0	0	0	0	0	0	0	0	0	CAAGGTTTCCGTAGGTGAACCTGCGGAAGGATCATTATTAATACTTGGTTTATACCATCCATTATTGTGCAACTTACTGACGGCTTGTCGGCCTTTGTTCTTGCCCTTGGGCACACAATACCGGCAGCCAACTAACTTTTACCTATGTTTTAACAATCTTAAATATCCGTCACCACACAAGTGTCCACAATGTGGCCTATCTGTTGGTTGACTCAAAGGGTTAAAACTTTTAGCAACGGATCTCTAGGCTCTCGCAAC										-	-	-	-	-
OTU_0432	0	0	0	0	0	123	0	0	0	0	0	0	0	0	0	0	0	0	CAAGGTTTCCGTAGGTGAACCTGCGGAAGGATCATTATTAATACTTGGTTAACACCAACATTTTATGTGCAACTATCCCTGATGCTGCTAGGTCTTGCCTAGTGGATGCCTTCGGGCTATACTAGTCATACCTAGCAGCAGTTCCACTGTTTACAGTGGGGCAACCCGGTTTCCCCAATGCCTTGGCAAAAGGGATTCCGAAACCTTTATACCCCAGTCTTAAATCCGTCATCAGGTAATAGCCGCAAGGCATGACCTGCTCTGACTTAAAAGGGTAAAAAACTTTTAGCAACGGATCTCTAGGCTCTCGCAAC										-	-	-	-	-
OTU_0433	0	0	0	0	0	0	0	0	0	92	39	8	0	0	0	0	0	0	CAAGGTTTCCGTAGGTGAACCTGCGGAAGGATCATTACCATTGAAAAAGGAAAAAAAAAACGACAAGTCTTTCTTTTGCCTTTGCGGAAGGGGAAGTACTTGGAGTTTTTTTCTTCTTTCTAAACCCCATGTGAACATGTTATGCCGTCCTTGTGAGGCCGTGTACTTGGTATTTTTTTTTCAAAGTTGCATGCCCCCAAAAAGAGCTTGAAACTTGTTAAAGAAATAGTTAGGTCTCAAGGCCTCACATCCCACTTTGCCAAACCACTTTATTGAATACCAAACCCTGTTGTGGTGGATTTTGAAAACATAAACATAAAAGACAACTTTTAACGGCGGATCTCTTGGCTCGTGCATC										-	-	-	-	-
OTU_0434	0	0	0	0	0	0	0	0	11	0	0	0	0	0	0	0	0	0	CAAGGTTTCCGTAGGTGAACCTGCGGAAGGATCATTATCCTATCCACTGGTTTTTATATCCTATACCCAAAGGTGTAAATCCATTGTTGTTTTATCTCATATTTCTGTGATTTTTATATTGAACCCACTGATTAAATGACTGATTGTGTGTCGCGGATGAAAGTCGGACACCTTGTTTCCGTAAAACGAAACTAAATTTTTTAATACAACTCTTAGCAACGGATGTCTTGGTTCTCGTAAC										-	-	-	-	-
OTU_0435	0	0	0	0	0	0	0	0	0	0	0	0	0	0	54	0	0	0	CAAGGTTTCCGTAGGTGAACCTGCGGAAGGATCATTCTTGTATCTTACCACTTTCAGTGGCCAACTCTGTGAACTAAACCTCTGCTGTAGTGTAGCAACTATGGCGGGCAAATTTGGCGTAAGCGATGGTGCTGAATGCTCTTTCGGGAGCTTTACAGTATCATGCGCAACGCCATTTATGTTTCGCCCAGTTGCTGCTCTCATCACCTAACACAACATCAACCATCAAACTTACTTTATTTAAATACTAAATACAACTTTTAGCAACGGATCTCTAGGCTCTCGCAAC										-	-	-	-	-
OTU_0436	0	0	0	0	0	0	6	0	34	0	0	0	0	0	0	0	0	0	CAAGGTTTCCGTAGGTGAACCTGCGGAAGGATCATTATTGAATTGAATGTAGAGTTTGGGTTGTCGCTGGCCATCTGATTAATTTCGGGTGGCATGTGCACGCCTACTCTTTCATCCATATACACCCCTGTGCACTTGTGAGACTGTGGGGAACTGTAAAAAGTCCCTCAGTCTGCTAAATTAATACACAAACTCATTTTATTGAACCGAATGTAATTGATGTAACGCATCATTGAACTAAGTTTCAACAACGGATCTCTTGGCTCTCGCATC	Eukaryota	Fungi	Dikarya	Basidiomycota						-	-	-	-	-
OTU_0437	0	0	0	0	0	0	0	0	10	0	0	0	0	0	0	0	0	0	CAAGGTAACCGTAGGTGAACCTGCGGTTGGATCATTAACAAAAAATTGGAAGGCTTTTCTGAATACTCTTTGGGAAAGCCTTTTAAAAACACCAATTGTGAACTGTATTATTGTTTCTTTTCTGTGGTTTTATCATGAACTAGCACCGCTGGTTTTTGGTAGCCCAGAAAAAACCCTTTTAAACTAAAGAATTATACTATTTTGACCATTAAATAAAAGTTTGAAATTTTTTTTAAACATTAAATAAATTAAAAAAACAACTTTTGGCAACGGATCTCTAGGCTCTTGCAAC										-	-	-	-	-
OTU_0438	0	0	0	0	0	0	4	0	19	0	0	0	0	0	0	0	0	0	CAAGGTAACCGTAGGTGAACCTGCGGTTGGATCATTAGTAAAAATTTAATTATTTTAACTAAATAATAAACCCTTGTGCATTTGTTGATTGTTAAGCCACTAGTGGTAATTCTTTTTCTTTTTGTTGGGTGACCAATGAAGGAAAAAAAAATACCTTAGTGGTAATAGTTAAACCCAACAGTTTTTTAATTTTTTGTTATGATTTTTTATTCTCATTTTCTTAAGCAATTAAGGAAAGGAAAATATAATTAATTGACAACTTTTGACAATGGATCTCTTGGCTCTCGCAAC										-	-	-	-	-
OTU_0439	0	0	0	0	0	0	3	0	35	0	0	0	0	0	0	0	0	0	CAAGGTCTCCGTTGGTGAACCAGCGGAGGGATCATTACAGGGTCTTCGACTGCCCAAAAAACAACTGTGAATCTTTACAAGAAACCGACTGCGGCGGGTGGCTCGCTGGAGGAGCCGCCAAAAGCCCGCCGGAGTCGCCGCTGAAGCTGTTGCGCCGAGACAAATCTTCAGGCTCGATGGCGGCCCCTGCTTAGGCGGGGCCCGAATCTGATCACAACCCATAACAATGGATCTCTTGGCTCCGGCATC	Eukaryota	Fungi	Dikarya	Ascomycota	Sordariomycetes	Savoryellales		Savoryella		Saprotroph	Undefined Saprotroph	NULL	NULL	Probable
OTU_0440	0	0	0	0	0	0	0	0	71	0	0	0	0	0	0	0	0	0	CAAGGTTTCCGTAGGTGAACCTGCGGAAGGATCATTATCATAATCGGGGGCTTCGGCCCTGTCAGAACCCTTGTCTTTTGCGTACTTGTTGTTTCCTCGGCGGCTTCGGCCGCCAACAGGACACCATAAACCCCCTTTGTAATTGCAATCAGCGTCAGAAAAAAACACAATAGTTACAACTTTCAACAACGGATCTCTTGGTTCTGGCATC	Eukaryota	Fungi	Dikarya	Ascomycota	Dothideomycetes	Pleosporales				-	-	-	-	-
OTU_0441	6	20	6	0	0	0	0	0	0	0	0	0	0	0	0	0	0	0	CAAGGTTTCCGTAGGTGAACCTGCGGAAGGATCATTAACACGTATCCCCTTTACGTACAAACCCCTACTTCACAAACACAACCATAATTACTTTAACTTTACAAAAAACACCCGTTTGAACTAAACCACAAAGAAACCGAATCTTCGGTATCTATTACAATCAATAAAAGTCGAACAACTTTTAGCAATGGATATCTTGGTTCTCGCAAC										-	-	-	-	-
OTU_0442	0	9	0	49	0	0	15	0	25	0	0	0	22	0	0	0	0	0	CAAGGTCTCCGTTGGTGAACCAGCGGAGGGATCATTAATGAGTTTTCTAAACTCCAAACCCTTGAGAACATACCTAGTTGCCTCGGCGGACTTGCCCTGGGACGACCTACCCTGCAGCGAGTTACCCTGTAACGAGTTGCCCTGTAGGGACCTGCCCTGTAGCCTGCTCGCCGGCGGCCAACCTAAACTCTGTTTTATTGTGGCACTTCTGAGGATTATTCTAAATGAATTAAAACTTTCAACAACGGATCTCTTGGTTCTGGCATC	Eukaryota	Fungi	Dikarya	Ascomycota	Sordariomycetes	Xylariales	Diatrypaceae			Pathotroph-Saprotroph	Plant Pathogen-Plant Saprotroph	Microfungus	NULL	Probable
OTU_0443	0	0	0	0	0	0	27	0	0	0	0	0	0	0	0	0	0	0	CAAGGTTTCCGTAGGTGAACCTGCGGAAGGATCATTAGTGAATATAGCGCATCTCTTTTGAGAGCGTGACCTCCACTTCTAACTCTGTGCACTATTTGGCGGATTTGAAAAGACTTCGTGTCTGGAAGAATCCGCGGCTCATTTTTAAACACTAGTTAAAGTATGTAACGAAATATCGAAACAAAAAAAAACTTTCAACAACGGATCTCTTGGCTCTCGCATC	Eukaryota	Fungi	Dikarya	Basidiomycota	Microbotryomycetes	Leucosporidiales	Leucosporidiaceae	Leucosporidium	Leucosporidium fellii	Saprotroph	Soil Saprotroph-Undefined Saprotroph	Yeast	NULL	Probable
OTU_0444	0	0	0	37	0	0	0	0	0	0	0	0	0	0	0	0	0	0	CAAGGTCTCCGTAGGTGAACCTGCGGAGGGATCATTACTGAGTGAGGGATGCCTCCGGGCGCCCGACCTCCAACCCCATTGTGAACCGACCCGGTTGCCTCGGGGGTGACCCGGCCCTGTGCCGGGGCCCCCGGTGGACCCCATCAAAACACTGCATCCATACGTCCGAGTCTGATATGAATCAATCAAAACTTTCAACAACGGATCTCTTGGTTCTGGCATC	Eukaryota	Fungi	Dikarya	Ascomycota						-	-	-	-	-
OTU_0445	0	0	0	0	0	0	0	0	47	0	0	0	0	0	0	0	0	0	CAAGGTTTCCGTAGGTGAACCTGCGGAAGGATCATTACAGAGTTCATGCCCTCACGGGTAGATCTCCCACCCTTGAAATTCGTACCTTTGTTGCTTTGGCGGGCCGCATCGCTACCGGCCCCGGCTGGTATGTGCCCGCCAGAGGACCCCAACTCTTGTTTTTAGTGATGTCTGAGTACTATATAATAGTTAAAACTTTCAACAACGGATCTCTTGGTTCTGGCATC	Eukaryota	Fungi	Dikarya	Ascomycota						-	-	-	-	-
OTU_0446	0	0	0	0	0	0	0	0	0	0	0	0	0	0	10	0	0	0	CAAGGTTTCCGTAGGTGAACCTGCGGAAGGATCATTACCGAGATTTCTTTTCTTTTTTTAAAATTATATTTTTCTTAAGAAAATCTCCCACCCTTTGTGTATATATAAAAAAATTTATACTTTGGTGAAGCGTTTATGAGATATTACTTTGTAATATCAAGTAACCAGTGGCTTTTTTTATTTTTGAAAAGCGGCTGTGTCTTGGCCAAAGGAAAAAACCCACAACTCTTTTATTTTTACTTATTGTCTGAGTTTATAAATTTTAAATAAACAAAACTTTCAACAACGGATCTCTTGGTTCTGGCATC										-	-	-	-	-
OTU_0447	0	0	0	7	0	0	22	0	192	0	0	0	52	0	20	0	0	0	CAAGGTTTCCGTAGGTGAACCTGCGGAAGGATCATTTCCATAGCCAAAGATGCAAGTCTTTGCAATTCTGTGAACTTTGTCGCGCCGTAACAAGCGTGGTATGCCATATGTAATTTACTTGAAACTGTTTACACTTGGTACAGCTTGCTGTGCTAAACCAAACTATATACAACTTTTGGCAATGGATCTCTTGGCTCTTGCATC										-	-	-	-	-
OTU_0448	0	0	0	0	0	0	0	0	0	0	0	0	0	0	42	0	0	0	CAAGGTTTCCGTAGGTGAACCTGCGGAAGGATCATCAGCATATAAGGTTCTCTATCCTTTGTGATAGAGAGCTGCTGTTTGTGAACTGGGTTTCATCATTGAAACTGTAAAACATATCTTAACATTGTGATAAAGAGACGCGCAGGGTAGACGGCGTCTATAAATAACAGTCACCTAGCCATATACAACATTCAGCAATGGATCTCTTGGCTCCTGCATC										-	-	-	-	-
OTU_0449	0	0	0	67	0	0	0	0	0	0	0	0	0	0	0	0	0	0	CAAGGTCTCCGTAGGTGAACCTGCGGAGGGATCATTACCGAGGCGCGGGCCCCCCGGGGCCCGTCGTTACCACACCTGCGCGCGCCCCCTAGTTGCCTCGGGGGTCGCCGTCCCGCGGCGGCCCCCGGTGGACGCCCGAACCCCCGTCGAACCGGCGTCGGACCACGAAGCGAAACGCATCAAAACTTTCAACAACGGATCTCTTGGTTCCGGCATC	Eukaryota	Fungi	Dikarya	Ascomycota						-	-	-	-	-
OTU_0450	0	0	0	0	0	0	0	0	0	0	0	0	0	0	13	0	0	0	CAAGGTTTCCGTAGGTGAACCTGCGGAAGGATCATTACCGAAGTACAGGCCCTCTCGTAGGGCTAAACTTCCACCCTTTGTGAACTACACTTTGTTGCTTTGGCGAGACGCCCTCGTGGCCACCGGCTCCGGCTGGTGCGCGCTCGCCAGAGAAAACCCAAACCCAAACCATATTTAGTGATTTGTCTGAAAACAAGTTTAATTATTTAAAACTTTCAACAACGGATCTCTTGGCTCTGGCATC	Eukaryota	Fungi	Dikarya	Ascomycota	Leotiomycetes	Helotiales			uncultured Chalara	Pathotroph-Saprotroph-Symbiotroph	Endophyte-Plant Pathogen-Wood Saprotroph	Microfungus	Soft Rot	Probable
OTU_0451	0	0	0	0	0	0	0	0	12	0	0	0	0	0	0	0	0	0	CAAGGTATCCGTAGGTGAACCTGCGGATGGATCATTATCACGTATCCACGTATCAACCATTGTGAACTGTTTTTACCTCTGATAGGATTTAGTGAAAAGGCTTCGGTCTTTCTTATCAGTTGTAATCACTTTTTTATTAACAATTTAAACCTTAACTTTAAACTTTTGAACTGATTTATTTTATACTCTTCGGAGATAAAATTCATTACGAAACAAAGAACAACTCTTAGCAACGGATATCTTGGTTCTCGTAAC										-	-	-	-	-
OTU_0452	0	0	0	0	0	0	0	0	0	0	0	0	12	0	0	0	0	0	CAAGGTTTCCGTAGGTGAACCTGCGGAAGGATCATTCTTGATATAATTATAGCATTAGCTATCATTAACATTGTGCATCGTTAAAGCCATTTGGCGGCTGAAAGGTCGTCATTTGGTAAATATTTATAATATACATTATAATTTAAAAGTACATGCAATTTAATAAATTTATGACAACTTTTAGCAATGGATCTCTAGGCTCTCGCATC										-	-	-	-	-
OTU_0453	0	0	0	0	0	0	0	0	0	0	0	0	39	0	0	0	0	0	CAAGGTTTCCGTAGGTGAACCTGCGGAAGGATCATTAACACAAAAAACAATCCGTTTATCCACCCCATACTCTTAGTATTATCACTATGATTATTATCAATTCTCTTCTTTATAATAACCCCATTTTTTCGCATCTTTACACAAGTTTACAGCTTGGGTACTGGTGTGGGGGAATGTGGAACCATTTTTTACCCCAACCAAAACAACAATTTATGCGATAGACTGATATGACAAGATTCTGTTTGTAAGAAAACAATCAAAAAACAACTCTTAGCAACGGATATCTTGGCTCTCGCAAC										-	-	-	-	-
OTU_0454	0	0	0	46	0	0	0	0	0	0	0	0	0	0	0	0	0	0	CAAGGTTTCCGTAGGTGAACCTGCGGAAGGATCATTATTGAATTGTTTGTTTGAATTGGCTTAAAACCCCAATTCAACATCCATATCCATAACACCTGTGCACTGTTGGATGACCTGACTTGCAAGAGTCTGGAAGTCCACTTTTACACCAAACAATTTGTAACAAATGTAGTCTTATTATAACATAATAAAACTTTCAACAACGGATCTCTTGGTTCTCGCATC	Eukaryota	Fungi	Dikarya	Basidiomycota	Tremellomycetes					-	-	-	-	-
OTU_0455	0	0	0	0	0	0	0	0	0	0	0	0	0	0	122	0	0	0	CAAGGTTTCCGTAGGTGAACCTGCGGAAGGATCATTAAAGTATTCTTCTCGGAAGGGAGGCCAGTCCAGCTCCGGTCCCCCCAAAGGGCCGTGCAGCGGGCGAACCTCCTGACCGGAAACCCCCACAAACCCCGTGCACTTTCCGACGGCGGAGGGAGACTGGGCGAGAGCTCGGGATCCTGAAGCCGCCGACTCACAAACACCTGTTAAAGAATGATATAGCGGCCCTTGCGTCGCCTAACTTAACTAAACAACTTTCAACAACGGATCTCTTGGCTCTCGCATC	Eukaryota	Fungi	Dikarya	Basidiomycota	Agaricomycetes					-	-	-	-	-
OTU_0456	0	0	0	0	0	0	0	0	0	0	0	0	18	0	0	0	0	0	CAAGGTTTCCGTAGGTGAACCTGCGGAAGGATCATTAACAAATTCCAAAACTCGTGTTTGATCAGGTGCGGGTGACATATGTAGTCGTTGTAGTGTGAGAAAAGGTTGCCGAATGAACGTGATGTCCCCATGCGGGCCATCATGTCGGCAATATTTTATGATGCTATAACTGGCTGTGCATGTCATCGCTCTGGTCAGTCTACAACACACAACACTCACTTTCATAAACAGACAACCAAGAGTAACCAAAAACGTTATTAAATCGAAACAACTTTTAACAATGGATCTCTCGGCTCTTGCAAC										-	-	-	-	-
OTU_0457	0	0	0	0	0	0	0	0	0	0	0	0	0	6	0	0	0	0	CAAGGTTTCCGTAGGTGAACCTGCGGAAGGATCATTAACTATACATGTGTGGACGCTAGTCGTCTGCAACATTTGCCCGGGATCGCAAGATCCCAAGGCTACATATGCGCGTGTTTGTATGACTGTTTTGATGTAAAATAACTTTTACAACTTTTAACAATGGATCTCTTGGCTCTTGCAAC										-	-	-	-	-
OTU_0458	0	0	0	0	0	0	5	0	114	0	0	0	0	0	0	0	0	0	CAAGGTTTCCGTAGGTGAACCTGCGGAAGGATCATTACAGTGTTCCCTGCCCTTCGGGGTAGGATCGCCACCCTTGATTATTTTATGAGTGTTGCTTTGGCGGGCCTCGCGGCCTGGCCGCGCCCCGGCTCCGGCGGGGGAGCGCCCGCCAGAGGCTTCTACAAACCTGTGTATTAGTGTCGTCTGAGTACTATATAATAGTTAAAACTTTCAACAACGGATCTCTTGGTTCTGGCATC	Eukaryota	Fungi	Dikarya	Ascomycota	Leotiomycetes	Helotiales	Helotiaceae	Tricladium	Tricladium splendens	Saprotroph	Undefined Saprotroph	NULL	NULL	Probable
OTU_0459	0	0	0	0	0	0	4	0	0	0	0	0	0	0	0	0	0	0	CAAGGTCTCCGTTGGTGAACCAGCGGAGGGATCATTACCGAGTATCTTACTCCAAACCCCTGTGAACTTACCATTGTTGTTGCTTCGGCGGGCCGCGCCTCGCGATGGCGCCCTCCCCTCCGGGGGCGGGGCTGCGTCCGGGGCGCGCTACGGCCCGCCGGGGGTCCCAAACTCTCTATTATAACGGATCTTCTGAGGTAGAAATACAAATAAATCAAAACTTTTAACAACGGATCTCTTGGTTCTGGCATC	Eukaryota	Fungi	Dikarya	Ascomycota	Sordariomycetes					-	-	-	-	-
OTU_0460	0	0	0	0	0	0	0	0	13	0	0	0	0	0	33	0	0	0	CAAGGTTTCCGTTGGTGAACCAGCGGAAGGATCATTACTGAGATCATGCCCTCACGGGTAGACCTCCCACCCTGTGTATTATACCTTTGTTGCTTTGGCAGGCCCGCCCCTCGGGGCACTCGGCTCCGGCTGAGCAGCGCCTGCCAGAGGACCCCAACCCTAATGTTTACGTGTCGTCTGAGTACTATATAATAAGTTAAAACTTTCAACAACGGATCTCTTGGTTCTGGCATC	Eukaryota	Fungi	Dikarya	Ascomycota						-	-	-	-	-
OTU_0461	0	0	0	0	0	0	0	0	0	0	0	0	0	0	0	4	0	21	CAAGGTTTCCGTAGGTGAACCTGCGGAAGGATCATTAATAATAACCTGTTTGAGAAGCAATTCTCTTACTAACAACACCTTGTGAACTAGTAACGTTCTTTGAACGGCCTCTGGCAACAGTCGTTGCCTTTGGATATTTTATACCTTGTCATCTTTGTAGACTTAATAAACAAACTTTATACAACCTTTAACAATGGATCTCTTGGCTCCTGCAAC										-	-	-	-	-
OTU_0462	0	0	0	0	0	0	0	0	0	0	0	0	34	8	0	0	0	0	CAAGGTTTCCGTAGGTGAACCTGCGGAAGGATCATTAAAAGAGCGAGGGGATGGCTGCCGGTCTCGACCGCTCGTCATCCCCCACTCCCTTCTCAACCCCAAATGTCTACAGTCGCAGTTGCTTCGGCGGGCCTGTCCCCAAGCCTCACGGCTCCGCCCTCACTCGCCCCTAAAGGCGATTTGGGGGGGCCAGCGAGGGGGCTGCCGGTCCGCCCCGGTGGGGGGACTGGATCGAGCCCGCCGGAGGCCCCCAAACGCAAAACCCGCATCGCGTAAAACCGTATGCCTCGTCTGACCTCGCCCGTGACACGGTGAGAATGTGATTGAGAATGAATCAAACAAAACTTTCAACAACGGATCTCTTGGTTCCGGCATC										-	-	-	-	-
OTU_0463	0	0	0	0	0	0	0	0	0	0	0	0	0	0	0	18	53	18	CAAGGTAACCGTAGGTGAACCTGCGGTTGGATCATTAATAAATTTAATGAAAAAAAGAGAGTGGGGATCTACTCTAAACAAGTTTTTCTCCCTCTCTTTTTTTAAACCAACCTGTGAACTCTATAATTGTCTCTGGTGGGCTTAACGAGGGTTGTTAACTCAACTCTTCCCACTGAATTTATAAACTACTTTACAGTCTTTTGTTTGTCTCAAAACCTTTTATTAAATCAATAATAAAAAACAACTTTTGACAACGGATCTCTTGGCTCTCGCAAC										-	-	-	-	-
OTU_0464	0	0	0	0	0	0	22	0	67	0	0	0	0	0	0	0	0	0	CAAGGTATCCGTAGGTGAACCTGCGGATGGATCATTAAAGTAAAACGGGAAAGGACCGCGAAAGCTCTCCTTTAACAACCCGCCCACACTTTGTGAACTGTTTCCTGTCTCTGGCAGGCGGCATTTTGGGGTGTCTTGTACGAAGCCAGCTTGTCTTTGTCTGGCCCCCTTTGTGTCCCAACCTGCCAAACTTTTATTCAACTCTTGTGTCTTAACTCCACATAGACTGAACCAATTTTTTGAATACAATTCAAAAACAACTTTTGACAACGGATCTCTTGGCTCTCGCAAC										-	-	-	-	-
OTU_0465	0	0	0	15	0	9	2	0	0	0	0	0	0	0	10	0	0	0	CAAGGTAACCGTAGGTGAACCTGCGGTTGGATCATTACTGATGTATTGGGATGTTCAGTTGAGCTCTTTAGTGAGCTCGCAGTTCCCCCCTTCTACACCATGTGCACTATATTGTTTTTTGGGCATGAATTAATTTTCAGCCCTGCCAAATAAACCTCTGTTAATTAGTCTGACTTGTTTATTGTAGTAAACGATAACAACTTTTGACAACGGATCTCTTGGTTCTCGCAAC	Eukaryota	Fungi		Chytridiomycota	Chytridiomycetes	Rhizophydiales				-	-	-	-	-
OTU_0466	0	0	0	47	6	0	0	0	0	0	0	0	0	0	0	0	0	0	CAAGGTAACCGTAGGTGAACCTGCGGTTGGATCATTACTGATACTTGGTCTATGAGTTGATACCGAAAGGAGTCCTCATAGCCAAATTCACCTCTTGTGCACTATATTGTCTTTTGGTAGTTTATACCTTGGTATAGGCTGCCAAACTTTATAACAAACCATAGAAACTTGTCTGAAATTATTATTAAATATAAACAACTTTTGACAACGGATCTCTTGGCTCTCGCAAC	Eukaryota	Fungi		Chytridiomycota	Chytridiomycetes	Rhizophydiales				-	-	-	-	-
OTU_0467	0	0	0	0	0	0	4	22	7	0	0	0	0	0	0	0	0	0	CAAGGTAACCGTAGGTGAACCTGCGGTTGGATCATTACCAATGTTTTCTTTTTTATCCGTATTGGCCCCACAGTTTTTTTTGAAGTTTTTGTTTGCTTCCAAAAGAAATAAGTATTAACTCTTGGAAACTGTGAAGCCCGTATGTGATGAAAAAAGATCACACTCCATGTGCACCTGCAATAGTAATTTGGCGGCTGTCCAGTGCTTTGTGCTGGACTTGCATTGAATTGCAAAGGTCGTCAATGAATAAACTGGATTATTCCTTTCTTTCTTTTTTTATTATAAATTGAGACTTTCTTGTTCTATTCTCTCTCGTGGAGAATTAAGAATAATTTTGAACCAAGAACAACTATTAACAATGGATCTCTTGGCTCTCGCAAC										-	-	-	-	-
OTU_0468	0	0	0	0	0	0	0	0	28	0	0	0	0	0	0	0	0	0	CAAGGTAACCGTAGGTGAACCTGCGGTTGGATCATTACAAAATGAACGTTGGGCTAGAGTGATCCTCCCCTGGGAGTTGAGCATTCGAACCCGGCGACCAACCACTGTGAATTATTCTTGTCTTTTTGGGTATGAGCTTATGGCCGTACGGCTGTAAGAACTGCCCAAGCATACAAACCCATGAATCTTAGTCTGAACCTTTTTTAATATAATTAAAAACAACTTTTGACAACGGATCTCTTGGCTCTCGCAAC										-	-	-	-	-
OTU_0469	0	0	0	0	0	0	2	0	14	0	0	0	0	0	0	0	0	0	CAAGGTAACCGTAGGTGAACCTGCGGTTGGATCATTAATAAATCTAGAAGATCTTCAAGATCTCTCTATACATCTTGTGAATCGTTTATGTCTCTGGCAGGCTCTGTCTGCCGAGTAAACTTTGTATTATATTTCGTCTTTAAAAATTATAAAAGTAATTAAAACAACTTTTGACAACGGATCTCTAGGCTCTCGCAAC										-	-	-	-	-
OTU_0470	0	0	0	0	0	0	2	0	0	0	0	0	0	0	0	0	0	0	CAAGGTTTCCGTAGGTGAACCTGCGGAAGGATCACTAAAGTAAACGCCCTCCGGGGCTCTCTTTATTCACACACCCCTGTGCACTTTGGCCACCTGCCGCGCTTCACTGCGTTAGTAGGTGTGTCTTTATAATTATACCCACATACACAAGTCATTGAATGTAAAATCGTTATAAACTAATATAACTTTCAACAACGGATCTCTTGGTTCTCGCATC	Eukaryota	Fungi	Dikarya	Basidiomycota	Tremellomycetes	Cystofilobasidiales	Cystofilobasidiaceae	Cystofilobasidium		Saprotroph	Leaf Saprotroph	Yeast	NULL	Possible
OTU_0471	0	0	0	6	0	0	0	0	0	0	0	0	0	0	0	0	0	0	CAAGGTTTCCGTAGGTGAACCTGCGGAAGGATCATTAACAAATCATGTAGTCACTTGCTGTTTAATTATAGTGAGTGATTATTAGTGCGGTGCAGCAATGCACTGTATATTTGCGCTTGTATGTTTGACCGAGTAATGTTACTATTATAAAGAGACAACTTTTAACAATGGATCTCTTGGCTCTTGCAAC										-	-	-	-	-
OTU_0472	0	0	0	0	0	0	0	0	0	0	0	0	16	0	145	0	0	0	CAAGGTCTCCGTTGGTGAACCAGCGGAGGGATCATTACTGAGTGTAAAAACTCCCAAACCCACTGTGAACCCTACCACTGTTGCTTCGGCGGACACGCCCCGGGCGCCCCCTCGCGGGGTGGTGCCCCGGACCCAGGCGCCCGCCGGAGACTACCATAACCTCTGTATTTATCCATGGGTATCTCTGAGTGTGATTTGACACAAATCAACGTTAAAACTTTCAACAACGGATCTCTTGGCTCTGGCATC	Eukaryota	Fungi	Dikarya	Ascomycota						-	-	-	-	-
OTU_0473	0	0	0	0	0	0	0	0	0	0	0	0	169	22	147	0	0	0	CAAGGTCTCCGTTGGTGAACCAGCGGAGGGATCATTACAGAGTTATACAACTCCTACACACTTCGTGAACCTTACCGTCGCGGTTGCTTCGGCGGGTGGCCCCGGGGAGGGGCCGCTGCCGGTGGGGGGGCGCCCCGCCGAAGCTCCGGACTCTATAACCGTATCGTTATCTCGTACCTCTGAGCTACAAAACAAATAAGTCAAAACTTTCAACAACGGATCTCTTGGCTCTGGCATC	Eukaryota	Fungi	Dikarya	Ascomycota				Lunulospora	Lunulospora curvula	Saprotroph	Undefined Saprotroph	NULL	NULL	Probable
OTU_0474	0	0	0	0	0	0	2	0	0	0	0	0	0	0	0	0	0	0	CAAGGTTTCCGTAGGTGAACCTGCGGAAGGATCATTACCAAATCCAAAAAAACTTTATCAACACCCCAATGTGAACTATGAATGGTTTCGTTCCCTCGAACAGATTTTTGGAACTCTAACGAGCTCCTGAGCCTGCGAGAGGGAATGTTATAATTTTCAACCCCTTTACAACTATACAACTATTATTTATGCTGAAAGCAAAAACAAACGAAACATGAGACAACTTTTAACGGTGGATCTCTTGGCTCGTGCATC										-	-	-	-	-
OTU_0475	0	0	0	0	0	0	0	0	7	0	0	0	0	0	0	0	0	0	CAAGGTATCCGTAGGTGAACCTGCGGATGGATCATTACCAAAGATCTCTTTCTTTACGTACTGTGAACCGTTCTGAACCTCTGGCTGGCTTTTCTTTGATGGAGACCTTCTTGGTCTTCAGAGAGGGTCTGGAAGTTCAGTCAGAAACCTACTAAACGTACCTATCATATACTTAGACTAAAGTAAAAAGTTGCTTGAATCATAAACAACTTTTAGCAATGGATCTCTTGGCTCTCGCAAC										-	-	-	-	-
OTU_0476	0	0	0	0	0	12	0	0	0	0	0	0	0	0	0	0	0	0	CAAGGTTTCCGTAGGTGAACCTGCGGAAGGATCATTAATGATATTTATATCATAGTATGTGAACCAAAGGTTGATGATTGCAGCGTCTATGTACCCAAGTATATTGTCGATGTGGATCTGAAACTCGTCCCCTGGCGACACCGTAGCTCGCTACTGTTCTGTATTTTCAGGGCAGCAGTTTTGAGCTGTCGTCAGATTTTTTAACCTTCTTAATACTAATTTACTGAACAAAAACATAATAATCGTACAACTTTTAGCAACGGATCTCTAGGCTCTTGCAAC										-	-	-	-	-
OTU_0477	0	0	0	0	0	124	0	0	0	0	0	0	0	0	0	0	0	0	CAAGGTTTCCGTAGGTGAACCTGCGGAAGGATCATTACTGGGCTACGAGCGTCCGCGCTCACCCCCACCCTGTGCTTCGACCGAAACGCGCTCGGCGCCGCGGCCCCCCCTTGGGGGGTCCTGCCGGACTCTAACCCTGAACAACGTTGATGCCTGAAGTAAAAAGCAAACAGTTAAAACTTTCAACAACGGATCTCTTGGTTCTGGCAAC	Eukaryota	Fungi	Dikarya	Ascomycota	Dothideomycetes	Venturiales	Venturiaceae			Pathotroph-Saprotroph-Symbiotroph	Endophyte-Plant Pathogen-Undefined Saprotroph	Microfungus	NULL	Probable
OTU_0478	0	0	0	70	0	18	0	0	0	0	0	0	0	0	0	0	0	0	CAAGGTCTCCGTTGGTGAACCAGCGGAGGGATCATTACAGAGTTGCAAAACTCCCTACCATTGTGAATTTACCTCACCGTTGCTTCGGCGGGTAGCCCACTGAATGTGGGCTGCGCAGGCTCTGTCTTCAGGGCCGGCACCCCGTCAGAAGACCTAAACTCTTTGTTTTTATAGGCCTCTCTGAGTAACTTATACAATAAGTCAAAACTTTCAACAACGGATCTCTTGGTTCTGGCATC	Eukaryota	Fungi	Dikarya	Ascomycota	Sordariomycetes	Sordariales	Lasiosphaeriaceae			Saprotroph	Undefined Saprotroph	Microfungus	NULL	Probable
OTU_0479	0	0	0	17	0	0	0	0	0	0	0	0	0	0	0	0	0	0	CAAGGTTTCCGTAGGTGAACCTGCGGAAGGATCATTATTGAATAAATCTGGCTTGGTTGATGCTGGTCTTTTCGAAGACATGTGCACACCTTGTCATCTTTATATCTCCACCTGTGCACCTCTTGTAGACCTGGATTCAACTTTCCGAGGAAACTCGGTTGTGAGGAATTGCTTAATAGGCTTTCCTTGTTCGTTTCCAGGGCTATGTTTTCATATACACCTTATGAATGTAACAGAATGTCATTATTAGGCTTAATTGTCTTATAAACTATATACAACTTTCAGCAACGGATCTCTTGGCTCTCGCATC	Eukaryota	Fungi	Dikarya	Basidiomycota	Agaricomycetes	Agaricales	Strophariaceae	Hypholoma	Hypholoma fasciculare	Saprotroph	Undefined Saprotroph	Agaricoid	White Rot	Probable
OTU_0480	0	0	0	0	0	0	0	0	7	0	0	0	0	0	0	0	2	0	CAAGGTCTCCGTTGGTGAACCAGCGGAGGGATCATTACTGAGTACTACACTCTCTACCCTTTGTGAACTATTATACCTGTTGCTTCGGCGGCGCCCGCAAGGGTGCCCGCCGGTCTCATCAGAATCTCTGTTTTCGAACCCGACGATACTTCTGAGTGTTCTTAGCGAACTGTCAAAACTTTTAACAACGGATCTCTTGGCTCCAGCATC	Eukaryota	Fungi	Dikarya	Ascomycota	Sordariomycetes	Glomerellales	Plectosphaerellaceae	Plectosphaerella	Plectosphaerella cucumerina	Pathotroph-Symbiotroph	Endophyte-Plant Pathogen	Microfungus	NULL	Probable
OTU_0481	0	0	0	70	0	0	0	0	0	0	0	0	0	0	0	0	0	0	CAAGGTTTCCGTAGGTGAACCTGCGGAAGGATCATTACAGAGTTCGTGCCCCTCGGGGTAGACCTCCCACCCTTGTGTGTTATTACTTTGTTGCTTTGGCGGTGCCGCGTGGTTCAGGCCACGCCTCCGGCCCTCGAGCTCGAGTGCGCCCGCCAGAGGATACCGAAACTCTGAATGTTATTGTCGTCTGAGCACTATGTAATAGTTAAAACTTTCAACAACGGATCTCTTGGTTCTGGCATC	Eukaryota	Fungi	Dikarya	Ascomycota	Leotiomycetes	Helotiales				-	-	-	-	-
OTU_0482	0	0	0	0	0	0	0	0	0	0	0	0	0	0	15	0	0	0	CAAGGTTTCCGTAGGTGAACCTGCGGAAGGATCATTTCCTATATAGCTCTCTGAGCGTAACATTGCGGGTCTTGCAAATAAAAACAAAAACGGTTTGCACGTGTAAACGAGGAGTGGGTCGCTGTCATGTTTTTGCTGGGTCAACTGGTCCAATTCGTCTGTGAGTAAATGAACTCGCGGACGAATTGGGGCTTCAAACTGCCAGAAGACTACCGAAAATGTCGACAACCCATAAGAACCGTTTCAAAACAAGCAAGTTTGAACAAAACACCAAACTAACAATCTTTACTTATGATAGAGTTTTTGTGACAGCACCAGAAAGATATTTCTCTGTAGGTGTTGCACCAGGACTCTCACGTTTAATAACGCTTTTACAACTCTTAGCAATGGATATCTTGG…										-	-	-	-	-
OTU_0483	0	0	0	0	0	0	0	0	39	0	0	0	0	0	0	0	0	0	CAAGGTTTCCGTAGGTGAACCTGCGGAAGGATCATTAGTGGAGAGATTAAAAATCTCTTGAGAACCCCTTGTGTGCACCTATTGAAAATATGCTTTGGGAAGTAAGGTCCATCGTGAAGCCCCACGAAAGGCCCCTTCCCAGAGTCTTGTCTCATTCATGCTTTAATTTTCAGGCTGAGAAAAAACAAACACAAATTTGAAATCTAATACAACTTTCAACAACGGATCTCTTGGCTCTCGCATC										-	-	-	-	-
OTU_0484	0	0	0	273	0	0	0	0	0	0	0	0	0	0	0	0	0	0	CAAGGTTTCCGTAGGTGAACCTGCGGAAGGATCATTAAAAATTATCGTGTTCTTTGGAACATTTGTGCTCGGGACTTCTTCGGGAGTCCTGACGATCACCCGTATATGTGTTTGACTGTGAATTTTATTGAAAAAGAAATAGACAACTTTTAACAATGGATCTCTTGGCTCTTGCAAC										-	-	-	-	-
OTU_0485	0	0	0	35	0	0	0	0	0	0	0	0	0	0	0	0	0	0	CAAGGTTTCCGTAGGTGAACCTGCGGAAGGATCATTACAAATCCATCACGTCTCATTTTTTGAGACCACGTTGAACTGTTCCTCAATCAAGGTCAAGTCTCTCTTTGGAGTGCCTTGTACCTTGATTGAGCTGTTAAAACTAGTGTTTCCTTTATGTTGCTCAATTGTATAACTTAGTATATTCTCTTTGGGGAATAGAAAAGAAACAACAACTTGTACAACTTATAACAATGGATCTCTAGGCTCTTGCATC										-	-	-	-	-
OTU_0486	0	0	0	0	4	0	0	0	0	0	0	0	0	0	0	0	0	0	CAAGGTTTCCGTAGGTGAACCTGCGGAAGGATCATTATTAATACTTGGTTTAACACCAACATTTCATGTGCAACTATCCCTGACGCTCCTAGCACTTGCCTAGTGGATGCCTGCGGGCTATACTAGTCATACCTAGCAGCAGTTCCACTGTTTACAGTGGGGCAACCCGGTTTCCCCAATGCCTTCGCAAAAGGGATTCCGAGACCTTTAACATCAGTCTTAAATCCGTCATCAGGGAATAGCCGCAAGGCATGACCTGCTCTGACTTAAAAGGGTAAAAACTTTTAGCAACGGATCTCTAGGCTCTCGCAAC										-	-	-	-	-
OTU_0487	0	0	0	0	0	104	0	0	0	0	0	0	0	0	0	0	0	0	CAAGGTCTCCGTAGGTGAACCTGCGGAGGGATCATTACATGAGACACGTCCCCTCCGGGGGACCCCTCTCCAACCCTTTGTGTGCCGACTCTGTTGCTTCAGGGGTGACCGTCACCGGGCCCCTAGAAGTCACCTTCAAACTCGTTGCAACCGGTCGTCTGAGTTAAACGAAATGAAACAAAACTTTCAACAACGGATCTCTTGGTTCTGGCATC	Eukaryota	Fungi								-	-	-	-	-
OTU_0488	0	0	0	0	0	0	0	0	53	0	0	0	0	0	0	0	0	0	CAAGGTTTCCGTAGGTGAACCTGCGGAAGGATCATTACATAATACATAGATAGGTTGTATGCGCAAGCATCAACTCACTCTTAATCCTTGTGAACCGTAATTGACACCTTTGGTGTATACGCCTCGGCGTGTGCGCCAAACGGTACAACTCAAAAAACACTTGTCAACAACATTCAGACTTATACAAACTAATAATCTAATTATTATACAACTTTTAACAATGGATCTCTTGGCTCTTGCAAC										-	-	-	-	-
OTU_0489	0	0	0	0	0	44	0	0	0	0	0	0	0	0	0	0	0	0	CAAGGTTTCCGTAGGTGAACCTGCGGAAGGATCATTATCCATCCAAAACCAGGTGCGGTCGCGGCCTCCGGGAGATAACCTGGGTGGTTTCGCGCCGCATTCCTGCACCCTTTTTTTACGAGCACCTTTGTTCTCCTTCGGCGGGGCAACCTGCCGCTGGAACTTAATAAAACCTTTTTTGCATCTAGCATTACCTGTTCTGATACAAATAATCGTTACAACTTTCAACAATGGATCTCTTGGCTCTGGCATC	Eukaryota	Fungi	Dikarya	Ascomycota	Dothideomycetes	Pleosporales	Didymosphaeriaceae	Paraphaeosphaeria		Saprotroph	Undefined Saprotroph	NULL	NULL	Probable
OTU_0490	0	0	0	141	0	46	0	0	0	0	0	0	0	0	0	0	0	0	CAAGGTTTCCGTAGGTGAACCTGCGGAAGGATCATTAATTGCCGACCAATATTTGTCGGTCTGAGGGCATGGAAATTTTGAAAGCTTGGGTACGCCCACTTTTAAAAGAGTACATTCCTTTCTACCCTTGTTCTTTTGCGCACTCATGTTTCCTCGGCAGGTTAGCCTGCCGATTGGACAATTAAAACCCTTTATTTCTCAATCAGCGTCTGAAAATAATAAATATTTACAACTTTCAACAACGGATCTCTTGGTTCTGGCATC	Eukaryota	Fungi	Dikarya	Ascomycota	Dothideomycetes					-	-	-	-	-
OTU_0491	0	0	0	0	0	0	0	0	0	0	0	0	0	0	7	0	0	0	CAAGGTCTCCGTTGGTGAACCAGCGGAGGGATCATTACAGAGTTATCTAACTCCCAAACCCATGTGAACTTACCTTTGTTGCCTCGGCAGTAGTTGCTGGGCGAGCCTACCCGGGAAATCCTGGGACGACTTACCCTGTAACGCCTGCCGGTGGACTACTAAACTCTTGTTATTTTTAAGTAATCTGAGCGTCTTATTTTAATAAGTCAAAACTTTCAACAACGGATCTCTTGGTTCTGGCATC	Eukaryota	Fungi	Dikarya	Ascomycota	Sordariomycetes	Xylariales	Bartaliniaceae	Bartalinia	Bartalinia robillardoides	-	-	-	-	-
OTU_0492	0	0	0	0	0	19	2	0	36	0	0	0	0	0	0	0	0	0	CAAGGTCTCCGTTGGTGAACCAGCGGAGGGATCATTACAGAGTTTTCTAAACTCCCAAACCCATGTGAACTTACCATTGTTGCCTCGGCGGAGCCTACCCTGTAGCTACCCTATAAGGTGGCTACCCTGTAGCGCCCCGCCGGTGGATTTTCAAACTCTTGTTATTTATAGTAATCTGAGAGTCTTATTTTAAATAAGTCAAAACTTTCAACAACGGATCTCTTGGTTCTGGCATC	Eukaryota	Fungi	Dikarya	Ascomycota	Sordariomycetes	Xylariales	Beltraniaceae	Beltrania		Saprotroph-Symbiotroph	Endophyte-Undefined Saprotroph	Microfungus	NULL	Probable
OTU_0493	0	0	0	21	0	0	0	0	0	0	0	0	0	0	0	0	0	0	CAAGGTAACCGTAGGTGAACCTGCGGTTGGATCATTAACAAAAATGTTATTCTGCCGCGCTTCTTGGGGGGTTGCTTCCTTTGGAGTGCGGTAGGGTAAAAACACCATTTTGTCAACTGTTACGGTAGTCTAGTACTATCATTTTTCAACTACTCTTATTGTAATACCATACCAAATACTTTAATAAACAACTTTTGGCAACGGATCTCTAGGCTCTTGCAAC										-	-	-	-	-
OTU_0494	0	0	0	0	0	13	0	0	0	0	0	0	0	0	0	0	0	0	CAAGGTTTCCGTAGGTGAACCTGCGGAAGGATCATTAATGTATTTATACTATAATCGATTCTTTAAGCTCTGTATGTAGTATTTAATTATATTGCATATGGGGTTAGGTAAAGGAAAGGAAACAAAACCCTAGGTATTAGCTGTCAAGTGTATGTTTACATGCATTTGATTAATTAATAAAGGTTCTCGCCTAGGTATCTCTACTTTTTATGCAATGAAACCCATGTTTCATTAATATATAAAACTGTTGGTATTAAGGTATTGGATATGTGATATTAAATTACAAAATTTTAACCCTAGACAGGGGATCACTAGGCTCATGGGTC										-	-	-	-	-
OTU_0495	0	0	0	0	0	0	0	0	0	0	0	0	18	0	0	0	0	0	CAAGGTTTCCGTAGGTGAACCTGCGGAAGGATCATTACCAAATTTTAAAAATATCCAACCCAAACCTGTGAACAAAAACAAGTTTATTTGGAAAGTAAATTTACTTTACTTTCTCCAAACTAAATAAATCTCACAAACGCTTTTAATTTTTATATTTTTTACAACCTTCTTTTTTTTTTAATGAAAAAAGAATAAAATAATTTATATACAACTTTCAGCAACGGATCTCTAGGCTCTTGCATC										-	-	-	-	-
OTU_0496	0	0	46	0	0	0	0	0	0	0	0	0	0	0	0	0	0	0	CAAGGTTTCCGTAGGTGAACCTGCGGAAGGATCATTTAAGTATCTAATAGGGTCGGCCATTTGAGGAAACTCATTGAAGCCTTCCTTGTTATACGAGAGAATGTGGTTTAAATGAAGGCTCTTTTTGGCTTCTTTTTAATTAAAGAAGCCAACTGAGCCCTGTATTCATTACTATTAACAATGGTTACTACTTTATGATTCAAAAAACTAATGGTTTAGTTTTCTTGTATCTTGTATACGAGGAATCTCATCCATAACAAAAAAATAAAACAACACAACTGTCAACGGTGGATCTCTTGGCTCGTGTATC										-	-	-	-	-
OTU_0497	0	0	0	0	0	0	4	0	0	0	0	0	0	0	8	0	0	0	CAAGGTCTCCGTAGGTGAACCTGCGGAGGGATCATTAATGAGGACTTGCCCTAACGGGTAGATCTCCCACCCTTTGTTAACCAAACATTGTTGCTTTGTCTGGCCCGACCCTCGGGTCCGCCGGCCTTCGGGCTGGTCAGCGCCGGACAGAGGAAACTAAAACCTTTATCACTGTCGTCAGAGTACTATATAATAGTTAAAACTTTCAACAACGGATCTCTTGGTTCTGGCATC	Eukaryota	Fungi	Dikarya	Ascomycota	Leotiomycetes					-	-	-	-	-
OTU_0498	0	0	0	7	7	21	0	0	0	0	0	0	0	0	0	0	0	0	CAAGGTTTCCGTAGGTGAACCTGCGGAAGGATCATTAGTAAATGAACCAAAGCAATTCGTTGCTTTTTCTCCTATGAGCATGAGATCTCGTTCAGTTGGGCCATTTCGGTTGTCCTCTGAATTTGAGAAGTGAAACTGTTCTACCCATCCCTGTAAACCCCAGTGTATCTTTTTTGGATGCATTGTTTCTTGGCTTGAAGCGCAAAAGTTTATATAAAATAAAACTTTCGACAACGGATCTCTTGGCTTGTTCATC										-	-	-	-	-
OTU_0499	0	0	0	0	0	88	0	0	0	0	0	0	0	0	0	0	0	0	CAAGGTCTCCGTTGGTGAACCAGCGGAGGGATCATTACCGAGTTATTCAACTCATCAACCCTGTGAACATACCTAAACGTTGCTTCGGCGGGAATAGACGGCCCCGTGAAACGGGCCGCCCCCGCCAGAGGACCCTTAACTCTGTTTCTATAATGTTTCTTCTGAGTAAAACAAGCAAATAAATTAAAACTTTCAACAACGGATCTCTTGGCTCTGGCATC	Eukaryota	Fungi	Dikarya	Ascomycota	Sordariomycetes	Hypocreales	Nectriaceae	Fusarium		Pathotroph-Saprotroph-Symbiotroph	Animal Pathogen-Endophyte-Lichen Parasite-Plant Pathogen-Soil Saprotroph-Wood Saprotroph	Microfungus	NULL	Possible
OTU_0500	0	0	0	18	0	0	22	0	6	0	0	0	0	0	15	0	0	0	CAAGGTCTCCGTTGGTGAACCAGCGGAGGGATCATTATAGAGTTGTAAAACTCCCAAACCCATGTGAACATACCTCTGTTGCCTCGGTGGCCTATAAGGTTCCTATCCTGTAGTTACCCTGTAGTCCGCCGACGGTCTATACAAACTCTGTTTTTTTAATATCTCTGAGTCAACTATAAATAAGTTAAAACTTTCAACAACGGATCTCTTGGTTCTGGCATC	Eukaryota	Fungi	Dikarya	Ascomycota						-	-	-	-	-
OTU_0501	0	0	0	0	0	0	0	0	29	0	0	0	0	0	0	0	0	0	CAAGGTCTCCGTTGGTGAACCAGCGGAGGGATCATTACAGAGTTATCTAACTCCTAAACCCATGTGAACTTACTTATGTTGCCTCGGCGGGGAAGACCTACCCGGTACTTACCCTGTACTTACCCGGGAGCTACCCTGTAGCTAAGGTAATATCCGCCGGTGGACTCTTAAACTCTTGTTATCAATGTGTTACTCTGAGTAATTACTATAATAAGTTAAAACTTTCAACAACGGATCTCTTGGTTCTGGCATC	Eukaryota	Fungi	Dikarya	Ascomycota	Sordariomycetes					-	-	-	-	-
OTU_0502	0	0	0	0	0	47	0	0	0	0	0	0	0	0	0	0	0	0	CAAGGTCTCCGTTGGTGAACCAGCGGAGGGATCATTATAGAGTTTTCAAAACTCCCAAACCCATGTGAACTTACCTATGTTGCCTCGGTGGGAGCCTACCCTGTACCTACCCTGTAACGGGTTACCCGGGAGCGGCCCCACCGGTGGACTTTTTAACTCTTGTTATTTTATGTAATCTGAGAGTCTTATTTTAAATAAGTCAAAACTTTCAACAACGGATCTCTTGGTTCTGGCATC	Eukaryota	Fungi	Dikarya	Ascomycota	Sordariomycetes	Xylariales				-	-	-	-	-
OTU_0503	0	0	0	0	0	0	0	0	0	0	0	0	0	0	27	0	0	0	CAAGGTAGCTGTAGGTGAACCTGCAGCTGGATCATTTTCCGATGATCAAAAAAACAAAAAACAAAACCCCGCATCCGGGCTCACCCCCGTGGTGCAATCAAAACCCCTTCGAAACTTTATTGTTTTTGCCGCTTGATCTCTTGCTTGTCGGGGGCCATCCCCTCCTCCAGCATCAGATTGAAGCACGGCTTTCACAACGTGTCGCGATGGATGACTTGGCTTCCTATTTC										-	-	-	-	-
OTU_0504	0	0	0	0	0	0	0	0	0	0	0	0	0	0	0	0	2	0	CAAGGTATCCGTAGGTGAACCTGCGGATGGATCATTAAAAATTGAATTTTCTATAAATTCATTTTTTACGTTTTTGTGCTCCTTAATTTCACTCACTTAAGTGAGAGAAAATCTTTCATTTCCTCTGAATCTTTAAATTTTAATTTTTTGGAGGAATGTTTTTTTAGTTTGCGGTTTGCTGCAAATTTTTTTTATAAACCCCAACATAATTTTGTACCACAGTTGTTAACAATGTTATAAAACATCAAAAAACAACTTTTAGCAACGGATCTCTAGGCTCTCGCAAC										-	-	-	-	-
OTU_0505	0	0	0	0	6	87	0	0	0	0	0	0	0	0	0	0	0	0	CAAGGTTTCCGTAGGTGAACCTGCGGAAGGATCATTACCTAGAGTTGCGGGCTTTGCCTGCCATCTCTTACCCATGTCTTTTGAGTACCTTACGTTTCCTCGGCGGGTCCGCCCGCCGACTGGACAATTTAAACCACTTGCAGTTGCAATCAGCGTCTGAAAAAACTTAATAGTTACAACTTTCAACAACGGATCTCTTGGTTCTGGCATC	Eukaryota	Fungi	Dikarya	Ascomycota	Dothideomycetes	Pleosporales	Didymellaceae			Pathotroph-Saprotroph	Animal Pathogen-Plant Pathogen-Undefined Saprotroph	Microfungus	NULL	Possible
OTU_0506	0	0	0	0	0	0	0	0	0	0	0	0	0	0	0	20	17	27	CAAGGTTTCCGTAGGTGAACCTGCGGAAGGATCATTAACAGTTTTACCCAAAACTTTCCACCCCCCTGTGCACTGTGGCAACTTCCAGTTGTGGAGGAAGAGAGAGAGAAAGTGGATAGCGTGCGCAATCTCTCCTATTTTGGGGAGCGCGTGTGTGTTGTCTGCCAACTCTGTTATTTTCCCCCACAGTATTTTGACCTGCAAAGGCACAAAAATCCCCCAACTTCTGTCTACTGAACTGAGAAAATCTTCGCCAGCTCTTGTTGTGTATCGGGTAGGCCGCTTGTGCTTATCTGGTGCACTCGAAGGTCGGGGAAGTACAACGTAAACACAAAAAACAACTGTTAACGATGGATATCTTGGCTCCCGTAAC										-	-	-	-	-
OTU_0507	0	0	0	23	0	0	0	0	0	0	0	0	0	0	0	0	0	0	CAAGGTTTCCGTAGGTGAACCTGCGGAAGGATCATTAGTGAAATATCGTCGGCTGTGCGCCTTCGGGCCGCACGCCGTCGCTCCACACATTCGTGCACCTTCGACGGGAGGGGGAGACCTCTCTCGTCGCTTCATTAACAAGTCAGTCTCGAATGTAAACATATCATAAAAATACAACTTTCAGCAACGGATCTCTTGGCTCTCGCATC	Eukaryota	Fungi	Dikarya	Basidiomycota	Agaricomycetes	Auriculariales	Exidiaceae			-	-	-	-	-
OTU_0508	0	0	0	0	0	0	0	0	0	0	0	0	0	0	10	0	0	0	CAAGGTTTCCGTAGGTGAACCTGCGGAAGGATCATTACCGTTGGAGGTCAACTCCAATTGGGATAGACACCCTTGCCTTTGAGTACCTTTTCGTTTCCTCGGCGGGCTCGCCCGCCGGTGGACACCTAAAAAACCCCTTGTAATAGCAGTATCTTCTGAATAAAAAGCAAATAGTCAAAACTTTCAACAACGGATCTCTTGGTTCTGGCATC	Eukaryota	Fungi	Dikarya	Ascomycota						-	-	-	-	-
OTU_0509	0	0	0	0	0	0	0	0	40	0	0	0	0	0	0	0	0	0	CAAGGTCTCCGTTGGTGAACCAGCGGAGGGATCATTACAGAGTTTACAACTCCCAAACCCCTGTGAACTTACCATGTCGTTGCCTCGGCGGTGTCTTGCTTCGGCGAGCCCGCCAGAGGACCCAACAAACTCTTGTTTTTTTAGTATTATCTGAGTGACAAGTTTAATAAATCAAAACTTTCAACAACGGATCTCTTGGTTCTGGCATC	Eukaryota	Fungi	Dikarya	Ascomycota						-	-	-	-	-
OTU_0510	0	0	0	0	0	7	3	0	0	0	0	0	0	0	0	0	0	0	CAAGGTTTCCGTAGGTGAACCTGCGGAAGGATCATTACCAATTGTAAACTGTGGAGATGGCGTCAGCTGTCTCTGCTAACCCACACCCTTGTGCACGCGTACCTATCTGAATTTGTTTTGGGTGATTTTTCTCGCAAGAGAGCCCGTTCTCACAACAAACTTGTTTTGTTTCGAGGATGGTGGTCGCCCAAACACTATCAAAAACACCGTATTATCATGTCTAAACTGTATTGGGTTAATATGTTATAACTTTTAACAACGGATCTCTTGGTTCTCGCAAC										-	-	-	-	-
OTU_0511	0	0	0	0	0	19	0	0	8	0	0	0	0	0	0	0	0	0	CAAGGTTTCCGTAGGTGAACCTGCGGAAGGATCATTACTAATCCTACTGTGTAGGTCTTTATTGACCTATCACACGTATGTACCTCGTGTACATGCATACCGGTGTGCAAATTGTCTGCTGTTGGTGGAAACTTGAGGACTTCTGGACTGGCATTGACTCGCTCTGCCGGCCTGGTTGTCTGACAGTGAACACCAACAAATTGTTTAACTAATTTTACCATCAATTGAACTACTCTGAGGCGACTTTTAACCGGGTTGTCTCTAGGGAAAACACAACTTTTAGCAATGGATCTCTAGGCTCTCGCAGC										-	-	-	-	-
OTU_0512	0	0	0	0	0	0	0	0	0	0	0	0	0	0	11	0	0	0	CAAGGTTTCCGTAGGTGAACCTGCGGAAGGATCATTTAAGTTTTTACTTTTTTTTTGTGTTGACCTTGCAAAAGGGAAACCAAAGAAAAATAAAAAAAGAGAGAATGTGGTTTTAATGCGAGACTTGTTCGGATAGATTCTCTCTTTTTAATTAAATTGAGTTTTTATCCAACAGTTTCACTTTTTTTTAATTACCAAAAACAATGTTTACAATTCTTGTTTAAAACAATATGTTTGCCTTGATTTTCCTTTCACAAGGAGAAAAAAGAAAAACAAAACAAAAAAAAATTAACACAACTGTCAACGGTGGATCTCTTGGCTCGTGTATC										-	-	-	-	-
OTU_0513	0	0	0	0	0	203	0	0	0	0	0	0	0	0	0	0	0	0	CAAGGTAACCGTAGGTGAACCTGCGGTTGGATCATTACCAAATCCAAACCTGGTGCTTTGGCGCGCCCTCTCTCTTCACTCCCTTTCCGGGGAGCGGAGGGGGGCGTGTCTCTGTGCCTTCCACCCCCTGTGCAATGTTATACTGGGCGGTGTGCGCGCGGCCCTCGCGGGTCGGGCGCGCACTCCCTTTCACAACCATGTATTCTCCAATCACCTGACGTTACCCCTCGTGGATGGCGGTGTGTGCGCTTGCGCACGTGCCGTGCAGCCATTAGAGCTTAACGAAAAAACAACTTTTGACAACGGATCTCTTGGCTCTCGCAAC										-	-	-	-	-
OTU_0514	0	0	0	139	0	33	0	0	0	0	0	0	63	0	20	0	0	0	CAAGGTTTCCGTAGGTGAACCTGCGGAAGGATCATTAACAAAATTGCGGAGGTAAGCAGGGCTCGCAAGGGACCTGTGAAGCCGCCAATACACCTTTGTGAATCGGGTCGGGCATTTCGGTGCTCGGCTTAGAAGGGATGGGCGTTTGATTGTGGGATGGAAGGCAGTTGTTGGCGCAAGCGAGCAGCCCGTCCTCTTGCAATCAACTTATATTAAAGTCTAATATTCTGTCGAAAGACAACTAATACAACTTTTAACAATGGATCTCTAGGCTCTTGCAAC										-	-	-	-	-
OTU_0515	0	0	6	0	0	0	0	0	0	0	0	0	0	0	0	0	0	0	CAAGGTTTCCGTAGGTGAACCTGCGGAAGGATCATTACCACAGCCTTCAAAAAAACAATTGGAAATGAGAGTGATCTCATATCCTTTTGCGTCACGCGAACCGAAAACTTTTTTAGCTAGTAGCATCTAGTGCCTCGGCACGACGATCCTCTAGTTCTTTTTAATCCGTTTCTCCACTAGTAATAGTGTGTGATTCAACCATTTGACAATAACTTATCACAGGATGTCTCTAACAAGCATCCAATGAAAAAACAAAATCAACACTTTCAGCAATGGATGTCTTGGCTCCCACAAC										-	-	-	-	-
OTU_0516	0	0	0	19	0	0	2	0	0	0	0	0	0	0	0	0	0	0	CAAGGTTTCCGTAGGTGAACCTGCGGAAGGATCATTAACAAATCATTTGGTGGCTGGATGGGCAACCATCCAAGCACTATATTAACCCGAACCTGTGCCTTTTAGGCCAGGCTAGGTGTGGGTACACCAAATCTCCTTTGGGAGATGCGGTATACTCGCGGTGAAGACGCAAGTCGGATCCACATAGACGCTTGTTTTTGTTTGACAGATTTCAATTGTATCCAAAATTAAATGACAACTTTTAACAATGGATCTCTTGGCTCTTGCAAC										-	-	-	-	-
OTU_0517	0	0	0	0	0	0	0	0	0	0	0	0	0	0	0	8	4	19	CAAGGTAACCGTAGGTGAACCTGCGGTTGGATCATTACAGAAAATGTCGGATATGCAAGGCCCGAATGGGCATGCATATACTGCACATATACCCCCCTTGTGAACCGTTGTACTGTATCTTGGCGTTGTTTTGCATGCCTGGCTCCGGATTGGCCGCTCACCGTTTCGACGCGTGAATGCGCTGCTGGAGACGAGCAATGTAAGGCGACGTCAACACAAACCTGTAAACCCACGTATTTATATAACCAATGTAACCACATGTGTCACCCAACAGATTCCAACAAGAATCTTGTTATTTTATTATAAATAAAACAACAACTTTTGACAACGGATCTCTTGGCTCTCGCAAC										-	-	-	-	-
OTU_0518	0	0	0	0	0	0	5	0	69	0	0	0	0	0	0	0	0	0	CAAGGTTTCCGTAGGTGAACCTGCGGAAGGATCATTACAGAGTTCATGCCCTTCGGGGTAGACCTCCCACCCTATGTATACATTACCTTTGTTGCTTTGGCGGGCCGCCATTTGGCCACCGGCCCCGGCTGGTGCGCGCCCGCCAGAGACCCCACAAACCCTGTCTTACAGTGTCGTCCGAGTACTATATAATAGTTAAAACTTTCAACAACGGATCTCTTGGTTCTGGCATC	Eukaryota	Fungi	Dikarya	Ascomycota	Leotiomycetes	Helotiales				-	-	-	-	-
OTU_0519	0	0	0	0	0	0	10	0	17	0	0	0	0	0	0	0	0	0	CAAGGTATCCGTAGGTGAACCTGCGGATGGATCATTAAAGTAAAACGGGAAAGGACCGCGAAAGCTCTCCTTTAACAACCCGCCCACACTTTGTGAACTGTTTCCTGTCTCTGGCAGGCGGCATTTTGGGGTGTCTTGTACAAAGCCAGCTGGTCCTTGGGGCACGTGTTGCCTTTTGGAACTGCCTGACTTTGGCTGGCCCCCCCTTTGTGTCCCAACCTGCCAAACTTTTATTCAACTCTTGTGTCTTAACTCCACATAGACTGAACCAATTTTTTGAATACAATTCAAAAACAACTTTTGACAACGGATCTCTTGGCTCTCGCAAC										-	-	-	-	-
OTU_0520	0	0	0	0	0	13	0	0	0	0	0	0	0	0	0	0	0	0	CAAGGTTTCCGTAGGTGAACCTGCGGAAGGATCATTACACGATAGCGCAGGCCCTAAGCGTAGAATCAACTATGCGGACGGGTCATGTCTATTACCCTTGTTTATTGAGCACCTAGTTTCCTTGGTAGGCCTGCCTGCCAAAAGGACACCCTTTTAAACCTTTTTATTTTCAATCAGCGTCTGAATAAAAATAATAATTACAACTTTCAACAACGGATCTCTTGGTTCTGGCATC	Eukaryota	Fungi	Dikarya	Ascomycota	Dothideomycetes	Pleosporales	Phaeosphaeriaceae	Ophiosphaerella		Saprotroph	Undefined Saprotroph	NULL	NULL	Probable
OTU_0521	0	0	0	0	0	0	0	0	8	0	0	0	0	0	0	0	0	0	CAAGGTCTCCGTTGGTGAACCAGCGGAGGGATCATTACAGGGTCTGACGACTGCCCAAACCAAACCGTGAACTATTCCGCGAACCATATGCTTCGGCGGGCCGCTCGCTGGGGGAGCCGCGGCCGGCTTTTGTCGGTGGGCCGCCGAAAGCATGCAAACCTAAACTCTGAGAACTGCTCTGAGAAATATCTTTTCCAATGGAATAAATTACAACTCATAACAATGGATCTCTTGGCTCTGGCATC	Eukaryota	Fungi	Dikarya	Ascomycota	Sordariomycetes	Pleurotheciales	Pleurotheciaceae	Pleurotheciella		Saprotroph	Undefined Saprotroph	NULL	NULL	Probable
OTU_0522	0	3	0	0	0	0	0	0	0	0	0	0	0	0	0	0	0	0	CAAGGTTTCCGTAGGTGAACCTGCGGAAGGATCATTAATAAATAATCCACACCCCAGTATGTGAACCATTTGCAGGTGGACTTATAGATAAGCGCTGAGGAGGAAACTCCAAAGTGTTTGATATATATGGGAAAGCTTGCTCGTCCACTGACAGTACGGTCAGCTTGCGGTTCGGTTCTCGAATCGTAGGTGTGCTGTCAGCCATTTGTATATACACCTTTACTTAATTATTTGTTTTATCTGAATAAACACTTTAAGCTTAATGCTCAAAGACAACTTTTAGCAATGGATCTCTAGGCTCTTGCAAC										-	-	-	-	-
OTU_0523	0	0	0	24	0	0	0	0	0	0	0	0	0	0	0	0	0	0	CAAGGTTTCCGTAGGTGAACCTGCGGAAGGATCATTAACAAAAAATCTGAAGCCACCAGTGGGCGCAAGCCTGCCGGTCGGTTTTCAACAACCTTCTACCTTGTGAATTGTGAACAACTGTGAGTGCCTGCATGCTGGTCGGCTAGGCCGGCGTGCGGGAACCCCTTTATAAACATTAAAGTCTAATTTTACACTGTCTGCAAAGATAGCTAACAAATACAACTTTTAACAATGGATCTCTTGGTTCCTGCAAC										-	-	-	-	-
OTU_0524	0	0	0	0	0	0	0	0	13	0	0	0	0	0	0	0	0	0	CAAGGTATCTGTAGGTGAACCTGCAGATGGATCATTAAAGTAATTTGGGTCATACCAATATACTAGCATTGTGGTTAGTTCCAGGGGAAGATGGTTAGGTAATTGTTGTGTATCCGTGGATATCATCAACTCCAAACCCATCTGACGCTGGACTAGCAATTACAAACACTACACTTTGGATATTTATTAAAATAACAACTACCAATTGATATAACCTTTAACAATGGATCTCTTGGTTCCTGCAAC										-	-	-	-	-
OTU_0525	0	0	0	19	0	0	0	0	0	0	0	0	0	0	0	0	0	0	CAAGGTAACCGTAGGTGAACCTGCGGTTGGATCATTAATAATTACACTTGTTGTAATGATAATGCAATTTGTCGTTGGAGTAGTGCGATGAGAGGTAGTAATTGTGGTTAATTTCGCAGTAACAGTGACCTTGAGTGCTATAACAACAAGCTTTTGTCTTTGTGGTTGAAGTTTACCACGTCAAGTGGGAAGCTTTAGTCTATCATGACTACTATTTTGATGTCCCAGTAGTTGTGGTGCTTTTTTGCCAAAGACAATTGACGAGTACCATTTTTATAAACTTGACTGATTGAAAAAAGAGTATAACTTTAGACAACGGATCTCTAGGCTCTCGCATC										-	-	-	-	-
OTU_0526	0	0	0	93	0	0	0	0	0	0	0	0	0	0	0	0	0	0	CAAGGTAACCGTAGGTGAACCTGCGGTTGGATCATTATTGAAATCCAATCTTGAGGCGTGTTCAGGCGCAAGCCCGACACACTCGACACCCCAAAACCTTACGCAAGCTTGTCTTGTATGTGAACCTTTTGTTGCATATTGCAGCGTCCTGTTCTTGGTCGTGAGTCCGCTCTCGGCCTCCAGGTGCGTTGTCAGTGTGCAGCTTACCCTAGATAAACATTTGTTATTTTGCCTTTTTTTTGTAAAACAAAAAAGAAAAACAACTTTTGACAATGGATCTCTAGGCTCTCGCAAC										-	-	-	-	-
OTU_0527	0	0	0	0	0	0	10	0	0	0	0	0	0	0	0	0	0	0	CAAGGTTTCCGTAGGTGAACCTGCGGAAGGATCATTAACGAGTTTATATTGGTTGTCAAAGACCAAAACTCCCACCCTTTGTTTATTTTTGGTGAATATAGCTTTGGCAGGACAATCCCTAAAAAAGATTGACCAGATTGACTATAAAAAATCAACTGGTTTTGTTGCCTGCCAGAGTATCAAACAAACTCTTGTTTTCAAACCTATAGTCTGAGAATATTTTGAAAATAAATCAAAACTTTCAACAACGGATCTCTTGGTTCTGGCATC	Eukaryota	Fungi	Dikarya	Ascomycota				Triscelophorus		Symbiotroph	Endophyte	NULL	NULL	Highly Probable
OTU_0528	0	0	0	14	0	37	0	0	6	0	0	0	0	0	0	0	0	0	CAAGGTAACCGTAGGTGAACCTGCGGTTGGATCATTACTAAATGATGGACCAAGGCGCAAGCCAAGGTCTTTTCGACCCCATGTGAACACTTTTTTTGGTGGTTGCACTTGTGCAGCTGCCGATTAAACCCCTTTAAAATACTTGGATGATTCTTATGAACCAATCTAAAACAACTTTTGACAACGGATCTCTTGGCTCTCGCAAC										-	-	-	-	-
OTU_0529	0	0	0	0	0	111	0	0	0	0	0	0	0	0	0	0	0	0	CAAGGTTTCCGTAGGTGAACCTGCGGAAGGATCATTAACACTCCAAAACTCTCATAGCTCTGGGAAACCAGAGTTTATGAAACCCTATTCACATTAGCGAACCCGGCGGGAAATGCAGTGGCGGCCGTAAAAAAGCCAAAGCTACATTTCTTAGCTACTTTCTTTTGTCCATTTTTTACTTTAAACCCCAATCATTTCTTTTTATGTCTGACTGGAAGACCTAGTCTTCCGTTGCTCTTTACTCTAACCGGTAGAGGCAATGAAAACTACTTAAAAAAACAAAAAAACAACTCTTAGCAACGGATATCTTGGTTCTCGCAAC										-	-	-	-	-
OTU_0530	0	0	0	0	0	0	4	0	36	0	0	0	0	0	0	0	0	0	CAAGGTTTCCGTAGGTGAACCTGCGGAAGGATCATTATTTGAAGAGGGGTTTGTTGAGGGGGGGTTTTTGACTCTCTCCTTGGCTTCCTTCTCTCTGCCTTTACAGAATGCCGTTTCATTTCGTTTTCCATTACCTCTTTTCAACCCTTTTTAGAACCTCATCCCTAAAAGACTTAAAACGAACTTCAGAAGAAAAAACAACAACCTGCAACCAACGGATCTCTAGGCTCTCGCGAC										-	-	-	-	-
OTU_0531	0	3	22	0	0	0	0	0	0	0	0	0	0	0	0	0	0	0	CAAGGTTTCCGTAGGTGAACCTGCGGAAGGATCATTAACACGTATCCACGTATCAACCCTCTGTGCACTATAGTGTAAGCTGTTCGGTGGCTTGAGTAGGCAGGACAAACAACGGTCAGGTTATAAGGACTAGGCTGTTGTGGGTTCTCCCCTCTTGAGCAGTAGGCCAAAACAATGGACAGGTTTTAAGGACTATTTGTTGTTTCGGTTCTCTCACCGATCGGTGAACTTTTTTACCCCTTTTCTTAACTTTGTGCTAACATTTTTTGTCGTCGGTTGACTCCGAACCAACAAAAAAAATACGAAACGTTGAACAACTCTTGACAACGGATATCTTGGTTCCAGTAAC										-	-	-	-	-
OTU_0532	0	0	0	0	0	10	0	0	0	0	0	0	0	0	0	0	0	0	CAAGGTTTCCGTAGGTGAACCTGCGGAAGGATCATTATTGAATTAAAGGTTGTGCTGGTTCTTACAAGTGCACGCCTTATCAATTTCTTACACCTGTGCACCTTTGTGGGTTGGGGAAACCCAGCCCATTTTTATATACCCCTTTTTATTGTCTTTGAATGTCTAATCTCGAAAGAGATATAAACTATACAACTTTAAGCAACGGATCTCTTGGCTCTCGCATC	Eukaryota	Fungi	Dikarya	Basidiomycota	Agaricomycetes					-	-	-	-	-
OTU_0533	0	0	0	0	0	16	0	0	0	0	0	0	0	0	0	0	0	0	CAAGGTTTCCGTTGGTGAACCAGCGGAAGGATCATTACAGAGCGTCGGCCCCTCGCGGGGTACACCTCTCACCCTGTCTAAACCCCATTGTTGCCTTGGCAGGCCTGCCCTCGGGCTCCCGGCGTCAGCTGGGTCGCGCCTGCCAGCGCCCCCCAACCTCTGCTGTCTTGGCTGTCTGAAAACACTAAATCATTAAAACTTTCAACAACGGATCTCTTGGCTCTGGCATC	Eukaryota	Fungi	Dikarya							-	-	-	-	-
OTU_0534	0	0	0	0	0	0	0	59	0	0	0	0	0	0	0	0	0	0	CAAGGTAACCGTAGGTGAACCTGCGGTTGGATCATTAATGAATACTTTCCCTTGGAAGCAATTCCTTGGGAATAAACACTAGCGCACTAAATTAATAACTTTGCTGGGCATAAGGGGAGTAATTTCCTTATCTCAGCAGCCATTTCAAACCTTTTTCTATTTGTATGACTTATTCTTTTGATAACTGTTCGCAGTTTGATAAAACATTAAACAACTTTTGACAATGGATCTCTTGGCTCCCATAAC										-	-	-	-	-
OTU_0535	0	0	0	0	0	16	0	0	0	0	0	0	0	0	0	0	0	0	CAAGGTTTCCGTAGGTGAACCTGCGGAAGGATCATTTGTGTTTTCTTGCAACGCAACGAAACGTCTCTTGTGTGGAACATGCTGGTCTTCTGCTAGTGTTCCTTAAAGGTTCTTTAAGGACGCCAAGCAGGGATTTTTTTTGTATTTACAAGTGTTGCCAAATCGTTGTTTGGGGCTGATAGTCAATGTTAAACATTTTTAATGAAACAAAAAAAACACAGTTTTAACGGTGGATCTCTAGGCTCGTGCATC										-	-	-	-	-
OTU_0536	0	0	0	14	0	0	0	0	0	0	0	0	0	0	0	0	0	0	CAAGGTTTCCGTAGGTGAACCTGCGGAAGGATCATTCTTGATACCTGTCTGAGCGTAAGCTTGGGCAAACCATGTGTGAAACAGATTTACTTCTTCCCTTTGGAAGCGTTGCGAAAGTGACGTGAAAATTGGGGCATTGCTTTTGCAATAATATGATAATAGCAGGGAACTCAAATGGTAACAATATACAACTTTTAGCGATGGATCTCTTGGCTCTCACACC										-	-	-	-	-
OTU_0537	0	0	0	0	0	0	0	0	0	0	0	0	0	0	0	0	0	5	CAAGGTAACCGTAGGTGAACCTGCGGTTGGATCATTACAAAATCCAACTTCCTTCTTGCTCTGTTCTATTTTGAAGAGGGGGTTTTACCCTCTTTTCAGATTGACGGGCAAGGGGAAATCACACCCTTGTGAACCTATAAATGTATTTTGGCAGTTCCAATTTAAAGGTGATCTTCTGTTTTTGAGCAAGTTTTTGCTTGACAGGAGGAGATCGCTGGGAGCTGTCAGCCTTATAACATACACCAAGTTTTCCTGTATCTAGTCTTATACCAAAGAGAAACAATGAGAAACAACTTTAGACAACGGATCTCTTGGCTCTCGCAAC										-	-	-	-	-
OTU_0538	0	0	0	0	0	0	0	0	30	0	0	0	0	0	0	0	0	0	CAAGGTATCCGTAGGTGAACCTGCGGATGGATCATTAACACGTATCCCACGTTATCCAAACCCCAAACCCGCGAACCTATTGAAACCCGTTCCGGCACGGATCGAGAAGGCTCTGTCTTATCTTTCCGTCGCCCTTTTTCAACTTTTCCAAAACCCTTTGCAACTGCTTTTCCCCTTTTTTATCGTTTCGATCTCTATTCCCTTTCTAAGGGGACAGGGCGCGAAAAGACTGTAAAGAAACCAAAAGAACAACTCTTAGCAACGGATATCTTGGTTCTCGCACC										-	-	-	-	-
OTU_0539	0	0	0	0	0	0	0	0	19	0	0	0	0	0	0	0	0	0	CAAGGTCTCCGTTGGTGAACCAGCGGAGGGATCATTACCGAGTTTACAACTCCCAAACCCATGTGAACATACCTATCGTTGCTTCGGCGGGATCGCCCCGGGCGCCTTGTGTGCCCCGGATCCAGGCACCCGCCGGGGGACCTTAACTCTTGTTTTATTTAGAATCTTCTGAGTAGTTTTTACAAATAAATAAAAACTTTCAACAACGGATCTCTTGGTTCTGGCATC	Eukaryota	Fungi	Dikarya	Ascomycota	Sordariomycetes	Hypocreales	Bionectriaceae	Clonostachys		Pathotroph	Plant Pathogen	NULL	NULL	Probable
OTU_0540	15	30	42	0	0	0	0	0	0	0	0	0	0	0	0	0	0	0	CAAGGTATCTGTAGGTGAACCTGCAGATGGATCATTCGTGTAATAAGAGTTGGGTCCTCGAAAGGGGACCTATACTTAACACCTTTATCAACCTTTGTGAACCAATAACGTCATTAGTGACCTAGTAAAAAGCGTTGGTGCCTTTCAACTCCCTAGGGAGAGGGGGGTGCCAAACGTAAGCAGGCACTCGGAGCTTTGTTTAACCAAACTTAATACCTTTAATGCCTAATATCTAACGTTAAAATCATACAACCTTTAACAATGGATCTCTTGGCTCCTGCAAC										-	-	-	-	-
OTU_0541	0	0	0	0	0	19	0	0	0	0	0	0	14	0	102	0	0	0	CAAGGTCTCCGTTGGTGAACCAGCGGAGGGATCATTACTGAGTTGTAAAACTCCCAAACCCATGTGAACATACCTCTGTTGCCTCGGTGGACCTACCCGGGAGCTACCCTGTAGTTACCCTGTAGCCCACCGACGGACCACAAAACTCTGTTTTTTTACTATCTCTGAGTCAACTATAAATAAGTTAAAACTTTCAACAACGGATCTCTTGGTTCTGGCATC	Eukaryota	Fungi	Dikarya	Ascomycota						-	-	-	-	-
OTU_0542	0	0	0	0	0	0	2	40	0	0	0	0	0	0	0	0	0	0	CAAGGTTTCCGTAGGTGAACCTGCGGAAGGATCATTATTGAATTCCAAGTAGAGTTGTTGCTGGCTCCCCGGAGCATGTGCACACTCTACACATATTCAACCACCTGTGAACTTATTGTAGACCTGAGTTTCATTCTCAAGGCAACTTGGATGTGGGGTTGCGGGTCTCTTAGAGATCAGCTTTCCTTGTGATCCTTAGGTCTATGTTTTACAAACCCTTTAAAAAGTTTAGAATGTCATTAATGGCTTCACTGCCTTTAATATAATACAACTTTCAACAACGGATCTCTTGGCTCTCGCATC	Eukaryota	Fungi	Dikarya	Basidiomycota	Agaricomycetes	Agaricales	Tricholomataceae	Resupinatus	Resupinatus sp. TENN F-63042	Saprotroph	Undefined Saprotroph	Corticioid	White Rot	Probable
OTU_0543	0	0	0	0	0	14	0	0	10	0	0	0	0	0	56	0	0	0	CAAGGTTTCCGTAGGTGAACCTGCGGAAGGATCATTCATGTGATTTTTCAAACACCCAACTTTTTTGTTAACTATTAGTTAAAACTAAAAGTGCTTTATAGTTTCTGTGTTTTTCTTTTGTTGGCTGCGTTTTCTTTCAACTTTCACTCTATTTTCAAATGCACTAAAAAAAACATTCAAGAAAATAGGAAAAGAAATGATAAATGCTACCTTTTTATACTTTATAAAATTTTACCCACAAAACATTTTACCATAAAACACCAAAAATTTATTACAACTTTTAACGATGGATCCCTCGGCTCTCACTTC										-	-	-	-	-
OTU_0544	0	0	0	0	0	29	0	0	0	0	0	0	0	0	0	0	0	0	CAAGGTTTCCGTAGGTGAACCTGCGGAAGGATCATTAACAAATCATGTTGTGTGCCGCAGCTTGCTGTGCGCACATATACACCCGAACCCGCGCAGCAATGCCGGGCTAGGTGCAGTTAAGAGACTTTGAGCATTAATGCTCTTGGTCTCCTGGCTGCGGCGGCGAGTCTCACGATTCGGCGCCACATAGACGCTTGTATGTTTGACTGTTTTTGTGTGTGAAAACATGAAAAAAGACAACTTTTAACAATGGATCTCTTGGCTCTTGCAAC										-	-	-	-	-
OTU_0545	0	0	0	0	0	0	0	0	8	0	0	0	0	0	0	0	0	0	CAAGGTTTCCGTAGGTGAACCTGCGGAAGGATCATTAACATATTCCAAAACTCGTCTTGATAAGAGGAAAGCTTGCTACTTACTACCTACCACCACCCTACGAAAGGAAGGTGGCGGTGAGTGGTGGTGGTGTGGGTGGAACTCTTGTCGTTACAGACAAACTTACATTTACCACGTTATAATACAACCAATGGAGAACCACGCGCTTATGCTCTTCTGACATAATACCATACCATACCACACACACACTGTGTTGTTTGTTATATTATATTAGGGTTAGTATATACGCTATGTAAAAAACGTTTAAACAACTTTTAACAATGGATCTCTTGGCTCTTGCAAC										-	-	-	-	-
OTU_0546	0	0	0	0	0	0	0	0	0	0	0	0	0	0	0	62	131	233	CAAGGTTTCCGTAGGTGAACCTGCGGAAGGATCATTGCCACACACGATCCAAGATCGACACATTATTGTGAAACGTTAAATGTTTGATTGTGAAGGATGTGTCTATTGTAATAGAAGGTAGTCTTTCGGACTGTTGGATAAAGCAAAGCACTCTCCTTCCTCTCTACCTTTATTGCACCTTCTTAACCCTTTGATTTATCACTGGAAATAGAAAAATGTTACTCTTGATTAACGTCGACAGTAACGCTTAGATATAAATTGTAAACAACTTTCAACAACGGATATCTAGGTTCTTGCAAC										-	-	-	-	-
OTU_0547	0	0	0	0	0	0	3	0	80	0	0	0	0	0	0	0	0	0	CAAGGTTTCCGTAGGTGAACCTGCGGAAGGATCATTAAAAAACAGCACCTGTCTTTTGGGACTTTAGTCTAAACTAAAGCAGGAAGCTATCCAACCATTTGTGAATTTGTAAAACATTTTTTTTACCAACTGACTGTTAGCGAAGTCTGATTCAAACAACTTGTCGGTGCTCAAAGGCACTAATACAATTATTGAAACAACTTTTGGCAACGGATCTCTTGGCTCTCGCAAC										-	-	-	-	-
OTU_0548	0	0	0	15	0	0	0	0	0	0	0	0	0	0	0	0	0	0	CAAGGTTTCCGTAGGTGAACCTGCGGAAGGATCATTACAAATCCATCACGTCTCCTTATCCGAGACCACGTTGAAATGTTCCCCAGCAGCGTGAGCGAGGAGGCAGCTTGTCTGTCTGTGTCGCACTGCTGGGCTGATAAACTAGTGTTTCCTTGTTGCTCAATTGTATGCTTGTGCACGGGTGCGCATCGGTGACGGTGTTGCTGCTCTGGTCACATGAAAACAACTTAGTACAACTTATAACAATGGATCTCTAGGCTCTTGCATC										-	-	-	-	-
OTU_0549	0	0	0	0	0	78	0	0	0	0	0	0	0	0	0	0	0	0	CAAGGTCTCCGTAGGTGAACCTGCGGAGGGATCATTACCGAGTGAGGGCCTCTGGCCCGACCTCCAACCCTTTGTCGACCGAAACCTGTTGCCTCGGGGGCGACCCGGCCTTCGTGCCGGGGCCCCCGGTGGACCGACCCAACTCTGTGTCTGTACGTCGGAGTACTTGATGAATCAATCAAAACTTTCAACAACGGATCTCTTGGTTCTGGCATC	Eukaryota	Fungi	Dikarya	Ascomycota						-	-	-	-	-
OTU_0550	0	0	0	0	0	29	0	0	0	0	0	0	0	0	0	0	0	0	CAAGGTCTCCGTTGGTGAACCAGCGGAGGGATCATTACTGAGTCGTAAAAAACTCCCAACCCATGTGAATTTACCTTTGTTGCCTCGGCAGGACCTACCCGGTATCTACCCTGTAGCCTGCCGATGGACTATTCAACTCTTGTTATTTTATATATATCTGAGCGTCTTATTAAATAAGTCAAAACTTTTAACAACGGATCTCTTGGTTCTGGCATC	Eukaryota	Fungi	Dikarya	Ascomycota	Sordariomycetes					-	-	-	-	-
OTU_0551	0	0	0	0	0	0	0	0	0	0	0	0	15	0	0	0	0	0	CAAGGTCTCCGTAGGTGAACCTGCGGAGGGATCATTACAAGAACGCCCGGGCTTCGGCCTGGTTATTCATAACCCTTTGTTGTCCGACTCTGTTGCCTCCGGGGCGACCCTGCCTTCGGGCGGGGGCTCCGGGTGGACACTTCAAACTCTTGCGTAACTTTGCAGTCTGAGTAAACTTAATTAATAAATTAAAACTTTTAACAACGGATCTCTTGGTTCTGGCATC	Eukaryota	Fungi								-	-	-	-	-
OTU_0552	0	0	0	0	0	0	70	0	0	0	0	0	0	0	8	0	0	0	CAAGGTCTCCGTAGGTGAACCTGCGGAGGGATCATTACAGAGTTATCCAACTCCTAAACCATTGTGAACTTACCACTGTTGCCTCGGCGGCGGTTCTCTTTTCACGAAGAGACAGCCGCCGGTGGACTAACTAAACTCTTGTTAATTTTGTTATTCTGAATAAAAAACTTAATAAGTTAAAACTTTCAACAACGGATCTCTTGGTTCTGGCATC	Eukaryota	Fungi	Dikarya	Ascomycota	Sordariomycetes	Xylariales	Microdochiaceae			-	-	-	-	-
OTU_0553	0	0	0	0	0	0	2	0	13	0	0	0	0	0	0	0	0	0	CAAGGTTTCCGTAGGTGAACCTGCGGAAGGATCATTATTGTTTTGGGGGGTTAACCGCCCCTTTGCAACGATGCAACCCTTTGTTCTTGCCGTAACGTTTGTTTCCCTTGGCACCTCCGGGCGCCGGATGGGACCCCACAACCCTTTGCAATCCAGTATTTTCAGTCGCAGAAATGATCAAAACTTTCAACAATGGATCTCTTGGCTCTGGCATC	Eukaryota	Fungi	Dikarya	Ascomycota						-	-	-	-	-
OTU_0554	0	0	0	0	0	0	0	0	0	0	0	0	0	0	0	0	19	0	CAAGGTTTCCGTAGGTGAACCTGCGGAAGGATCACTGCCGATGCCATCGGTTTATCCGAATGCGAAAAAGAGTCTCGTTTGGCATCGTTTTTGTGCCTCGAGATCGCCAGCATCGAGTCTGTATACACCTGCTCGGCTGGTCCCAACCATGGGATGTGTCTCTTGTGGTTGGCCGATTCCGCGCCTGCGTGGATGTCGCGTCAGCTCGCTTCAATACGTTGCCATGATTCCGGGCTATGCTGTGCAAGCAAAACTTGTCTGGACCACCGCTGGCGGTCAGACAGAAATGACGGTTGAAAATACAACTCCGAACAATGGATCACTCGGCTCGCAGGTC										-	-	-	-	-
OTU_0555	0	0	0	0	0	12	0	0	0	0	0	0	0	0	0	0	0	0	CAAGGTTTCCGTAGGTGAACCTGCGGAAGGATCATTGCCGAGCATGCGCCGTCTTGCGAGCCGGGAAACCGGTGACCATGCCGCGCGCATTTCTCAACAACCCATGTGAACTCTGTGTTCGTGACTCGTGTCCCTGCGGCGCTCACGCGCCGCATCGGCACACTTTTAACCAACCACGTTGACTGTGCTTCTCTGACTGAGACAAACTGTCTGCTCGCTAACGCGACTGACATCAAAAACCAACATATCACAACTTTTAACAACGGATATCTTGGCTCGCGCATC										-	-	-	-	-
OTU_0556	0	0	0	0	0	0	0	0	0	0	30	0	0	0	0	0	0	0	CAAGGTAACCGTAGGTGAACCTGCGGTTGGATCATTACTAAATGATTGCCTGGTTGAGCACTGTCGGCCATTACTGGTCGCAGAGCTCCTAGGTACAAACCACTGTGCATTATCTGTTCTTGGGTGTCGGCAGTACTTCACGTATTGCAGTCGCCCGACATACAAACCCCTATATTTATACTGACTTCTTACCATGAGAAACAAATCAATAAAACTTTTGACAACGGATCTCTTGGCTCTCGCAAC										-	-	-	-	-
OTU_0557	0	0	0	8	0	0	0	0	0	0	0	0	0	0	0	0	0	0	CAAGGTTTCCGTAGGTGAACCTGCGGAAGGATCATTAACACACGCTCAAAATTTTTTATCAATCATTGATAAAATTTTTTTTCCACCCCACATTTTGGATGAATTATTTATTATTTTTTTTTTAACCCCAAACAAAAAACTATTTTGATTTAAACAAAAATTTCAAATTGAAAAAAACAACTCTTAACAACGGATATCTTGGCTCTCGCAAC										-	-	-	-	-
OTU_0558	0	0	0	0	0	0	0	0	10	0	0	0	0	0	0	0	0	0	CAAGGTCTCCGTTGGTGAACCAGCGGAGGGATCATTAAAGAGTTGCAAAACTCCCTTAAACCATCGCGAACGTTACCCCATAACCGTTGCTTCGGCGGGCAGGCCAACCCCTCACGGGGCGTCTCCCCGGCCCCCCTCGCGGGGGGCGCTCGCCGGAGCGGCACAACCAAACTCTTATAATTATTGGCCTCTCTGAGTAAGATTTTTAAATAAGTCAAAACTTTCAACAACGGATCTCTTGGTTCTGGCATC	Eukaryota	Fungi	Dikarya	Ascomycota	Sordariomycetes	Sordariales	Lasiosphaeriaceae	Cercophora		Saprotroph	Dung Saprotroph	Microfungus	NULL	Highly Probable
OTU_0559	0	0	0	0	0	0	0	0	10	0	0	0	0	0	0	0	0	0	CAAGGTTTCCGTAGGTGAACCTGCGGAAGGATCATTAACACGTTTTTTCCAACGTTTTTGACCCATTCTATTTTCTGTGCACAACTCATGCGTCCGGCCTCCCAGCCGCCTGTCGGGTTTACTCGGCGTGGCCTGTTGGGCGTCTTTGGGATCAAAGATGAAAGAGATTTCGAGTCTGCTTCTTGAGTAATTCAAGTTGTATTCAAGTGCTCTTTTGTCTCCCTCTGGCGTTGCCACCTCACCCAAACCCTTTAATCTAATCTATCTGAACTTTTAGTTGGAAAGTCTTCTTCGGGAGATTGACCAACGACACAAAACAAACAACAACTCTTAACAACGGATATCTTGGTTCTCGCAAC										-	-	-	-	-
OTU_0560	0	0	0	36	0	10	0	0	0	0	0	0	0	0	0	0	0	0	CAAGGTCTCCGTTGGTGAACCAGCGGAGGGATCATTAAAAAGCGAGTCTCGCGACTCTCAAACCCTTTGTGAACTTATTCAGTTGAGCTGCTTCGGCAGGTCGCCCCCTGTGGGTGGCCTGCCGGCCGGCTCGCCAACCAAACTCTTTGTTATCTTAAGGACCTCTGAGTTAAAAACAAAATCTATTAAAACTTTCAACAACGGATCTCTTGGTTCTGGCATC	Eukaryota	Fungi	Dikarya							-	-	-	-	-
OTU_0561	0	0	0	0	0	0	0	0	14	0	0	0	0	0	0	0	0	0	CAAGGTTTCCGTAGGTGAACCTGCGGAAGGATCATTGCCACACACGATCCAAGATCGACACTATTTGTGAACTGTTAAATGTATGGTGGAATTTTTCCAGTTTCTTTATTTTATATGCTTTTGACTGGTCTCCGATCGGTGGGAAGCGGTAAAGTATGGAGCGGGAGAACCCATCCTCTCTTTACACCAAAAAAAACATAACTTGAACAAAGCAAAGGAACATAAAAAGGCTTGATTGTGTTTAAAAGACTTTGGTCTTTCATACATATGATGGCGCTAGATTGAAAATTGTAAATAACTTTTAACAACGGATATCTAGGTTCTTGCAAC										-	-	-	-	-
OTU_0562	0	0	0	0	0	0	0	0	0	0	0	0	0	0	0	0	7	0	CAAGGTATCCGTAGGTGAACCTGCGGATGGATCATTATCAATGAAAACACCCTAGTATGTGAACCAAAGCTTCTCCTGGTAGGAGGTGCCAGGCTGGTCTTTTTGGCCGCCGGTACCCCTATCAGTTTTGTTACCAACGTTTGCTCTTTGCGCTGACATTATGCCTTTGAAACGTCTAAACAACTTTTAGCAACGGATCTCTAGGCTCTCGCAAC										-	-	-	-	-
OTU_0563	0	0	0	0	0	0	22	0	0	0	0	0	0	0	0	0	0	0	CAAGGTCTCCGTTGGTGAACCAGCGGAGGGATCATTGCTGGAACAAACGCCCTCACGGGTGCTACCCAGAAACCCTTTGTGAATTATTCTCATTGTTGCCTCGGCATTGACTGGCCTCTTCTGGAGGTCCCTCTCTCTTCGGGGAAAGGAGCAGGTCGGCCGGTGGCCCTATAAACTCTTTGTTTTTACAGTGTATCTTCTGAGTAAACAACTATAAATGAATCAAAACTTTTAACAACGGATCTCTTGGTTCTGGCATC	Eukaryota	Fungi	Dikarya	Ascomycota	Sordariomycetes	Diaporthales				-	-	-	-	-
OTU_0564	0	0	0	0	0	0	0	0	0	0	0	0	0	0	0	0	0	5	CAAGGTTTCCGTAGGTGAACCTGCGGAAGGATCATTAACACGAAACTACTCGTTTCAAACCAACCTGTGCTCACGTAGTTTTTTCCAAAGTTTTGGGAGAGTTGTCTCGGCAACAATTCCACGACTTGTTATTTTTTACCTTTTACCTTTGTATCTAATTATTCAGTTATTCTTCCTTTTTTTGCTTTGTGTAACAACAAAAAAAGAACGGGAAGTAAAAAAACAACAAAGAACAATTCTTAGCAACGGATATCTCGGTTCTCGTAAC										-	-	-	-	-
OTU_0565	0	0	0	0	0	0	0	0	0	0	0	0	0	0	0	30	24	43	CAAGGTTTCCGTAGGTGAACCTGCGGAAGGATCATTTCCAAAAAAAATTGTACCAACCAACTTATGTGAAATGTAGAACTCCCTTTCTTTTACTCTGGGAGAAGTGGCTTGCGTACAATCGCGTATTGTAGGCGAGACATGCTATTCCAGAGGCCATGATGAACTACCTCCTAAAAAGAGGTTGATGTCCAATTTATATTTCTTTTAAATGAGAATCTAATTGACATGACAACTTTTAACGGTGGATCTCTTGGCTCGTGCATC										-	-	-	-	-
OTU_0566	0	0	0	0	0	70	0	0	0	0	0	0	0	0	0	0	0	0	CAAGGTTTCCGTAGGTGAACCTGCGGAAGGATCATTAGCGTAAGTGGAGCGAGTTGCCGTGTGGCGCAAGCCGCGCGCGCACTCGCATCTCTACACACACCATGTGAACCTGGACTAGTCTAGTGCTGGCGGTTGGTTGCCCTGCGCGCTGACCGCCAGCACCTGCAAAACTACATGACAATCAATAACCGATTATATACACAACTGAAACCAAACACACAACTTTTAACAATGGATCTCTTGGCTCCTGCAAC										-	-	-	-	-
OTU_0567	0	0	0	0	0	0	0	0	29	0	0	0	0	0	0	0	0	0	CAAGGTAACCGTAGGTGAACCTGCGGTTGGATCATTACTGAATCATGGTTTTGGGTTCTTTGATTCCTGCTGAAAGGCGGTTGAGCCAAAGACTCTTGCCAAATACACTTTGTGCACTGTTATTGTATCTTGGGTTGTAAGCTGGGTTGTGGTCTTTATTGACCACTGCCTAAGCAAGCAACCCTAACAATTGAAAAACCATTTAAACCTAAAACTGACTTATGAAAATAATCATAAACAACTTTTGACAACGGATCTCTTGGCTCTCGCAAC										-	-	-	-	-
OTU_0568	0	0	0	9	0	0	3	0	0	0	0	0	0	0	0	0	0	0	CAAGGTCTCCGTTGGTGAACCAGCGGAGGGATCATTACCGAGTTTACAAACTCCCAAACCCTTTGTGAACCTTACCTATCGTTGCTTCGGCGGGACCGCCCCGGCGCCCTCGTGGAACCGGAACCAGGCGCCCGCCGGAGGCCCCAAACTCTTATGTCTTTAGTGGTTTTCTCCTCTGAGTGACACATAAACAAATAAATAAAAACTTTCAACAACGGATCTCTTGGTTCTGGCATC	Eukaryota	Fungi	Dikarya	Ascomycota	Sordariomycetes	Hypocreales	Stachybotryaceae			-	-	-	-	-
OTU_0569	0	0	0	0	0	0	0	0	0	0	0	0	0	0	0	4	0	0	CAAGGTTTCCGTAGGTGAACCTGCGGAAGGATCATCAACAAATCTAATAACTATTGTCGCAAGACGATAGATATACCAATGTGAATTGGGAGTAGCGATACTCTTCAAGGTTTTTGTCTGTTTGTTCAGGCAAAAATATTAACGAGTTTATTAAAGAGTCTGTATAAAAAATATAAAAAAAAACAACTTTTAACAATGGATCTCTTGGCTCTTGCAAC										-	-	-	-	-
OTU_0570	0	0	0	30	0	14	0	0	0	0	0	0	0	0	0	0	0	0	CAAGGTTTCCGTAGGTGAACCTGCGGAAGGATCATTAATAATAACCTGTTTGAGAAGCAATTCTCTTACTAACAACACCTTGTGAACTAGTAACGTTCTTCGGAACGGCCTTTGGCAATCCTTGGATTGCCTCTGGATTAATTTATACCTTTGTAATCTTTGTAGACTTAAAAAAAACTAATTTTATACAACCTTTAACAATGGATCTCTTGGCTCCTGCAAC										-	-	-	-	-
OTU_0571	0	0	0	0	0	0	0	0	28	0	0	0	0	0	0	0	0	0	CAAGGTTTCCGTAGGTGAACCTGCGGAAGGATCATTAACACGTTTTCCAAACGTTATTGACCCATTCTATTTTCCGTGCACACTTCATGCGTCCGGCCTCCCAGCCGCCTGTCGAGTTTACTCGGCGTGGCCTGTTGGGCGTCTTTGGGATCAAAGGGATGGAGTTTACGAATCGCAAGATTTTCAGCTCTTGTCTCTCCCTCTGGCGTTGCCACCTCACCCAAACCCTTTAATCTAATCTATCTGAACTTTTAGTTGGACTCTTTACTGAGCACAACGATACAAAACAAACAACAACTCTTAACAACGGATATCTTGGTTCTCGCAAC										-	-	-	-	-
OTU_0572	0	0	0	0	0	0	0	0	9	0	0	0	0	0	0	0	0	0	CAAGGTTTCTGTAGGTGAACCTGCAGAAGGATCATTCTTGAAGCCACCCTTAGGGACTGCCCGGTAAAACGGGTGGAAACAACGGGAGCAACTATACACTGTGAACCTTAAAAACACATTGGTGTCCATGTAGTGTTGGTGTGGGCTCTGCTTGCAACTCATGCCAACCAAAAGCTGGATGCTAGGGGCTTAACTAACCAAACCATTTCATTATTGCCTAAATTTTTATAATAATACAACCTTTAACAATGGATCTCTTGGCTCCTGCAAC										-	-	-	-	-
OTU_0573	0	0	0	0	0	0	8	0	46	0	0	0	0	0	0	0	0	0	CAAGGTAACCGTAGGTGAACCTGCGGTTGGATCATTAACAATACTTGAAAGACCTTCAAGGTCCTTCTACCAACCTTTTGTGAATCGTTTACTGAATGTTTTATAAACCTTGTATTAAACTATAGTCTAGAAAGTATTATATTTAATTATAAACAACTTTTAACAACGGATCTCTAGGCTCTCGCAAC										-	-	-	-	-
OTU_0574	0	7	0	0	0	0	0	0	0	0	0	0	0	0	0	11	3	3	CAAGGTTTCCGTAGGTGAACCTGCGGAAGGATCATTGCCACACACGATCCAAGATCGACACTTATTTGTGAACCGTATTGTCTTGAAGTGGGAACACAGTGATGCTGATAATTTTTTAGAGGTATCACGACCACGATGTATACAATAAAACACACCCCTTGAATAAAATGAAATCAAAGGAAGACAAGTTGATGTTTGTAACAGAACGTCACAAGATATGAAATTGTAGAAACAACTTTCAGCAACGGATATCTTGGCTCTTGCAAC										-	-	-	-	-
OTU_0575	0	0	0	0	0	10	0	0	0	0	0	0	0	0	0	0	0	0	CAAGGTATCCGTAGGTGAACCTGCGGATGGATCATTAACGAACAGCATTTCCGGGTGGAGTTTTGACTTTTGATAGCGGAGAAATCCGGTGTCTTAGTGTCCTCTTCCGGAGTGTTACCCACACTTGTGCACTGTAACTTGTCTTTGGCAAGGAAAAGGCGCGGGGAATTTTCGAGTTCTCTGTTGCTGGAGTACCTGCCAAACTATTTCAACCTCCAACTTTTTCAACCACCAGTCTGATAAATTTTTTGGGCTTGCCTGTCACAGGGTGATGCCGTTTTAAAACATTAAAACTATTTACAACTTTTGACAATGGATCTCTAGGCTCTTGCAAC										-	-	-	-	-
OTU_0576	0	0	0	0	0	0	4	0	111	0	0	0	0	0	0	0	0	0	CAAGGTTTCCGTAGGTGAACCTGCGGAAGGATCATTGCCACACACGATCCAAGATCGATACTAAATTGTAGAATGTTAAATTGTTCATTGAGTTTGTTATGATTCTATGTATTTATCAATTTCTATAAAACGAAAGAAAATATTTACTTGAAGAGAAACAACTCAACTAATCATTTAAACCATAAAAAAACATACAACTTGATTTATTCAAATTGGAACTTAAATGTTACATATAAGTTTATAACTTTATATTGTAACTCTAGATTGAAAATTGTAAAACAACTTTTAACAACGGATATCTAGGTTCTTGCAAC										-	-	-	-	-
OTU_0577	0	0	0	12	0	0	0	0	0	0	0	0	0	0	0	0	0	0	CAAGGTCTCCGTAGGTGAACCTGCGGAGGGATCATTACTGAGTTTTTAACTCCAAACCATTGTGAACTTACCACTGTTGCCTCGGCGGCGACTCTCATTAGCAGTAATGCTGGTGGGTTAACCGCCGGTGGACTACTAAACTATGTTAATTTTTGTCAATCTGAATAAAAAACTTAATAAGTTAAAACTTTCAACAACGGATCTCTTGGTTCTGGCATC	Eukaryota	Fungi	Dikarya	Ascomycota	Dothideomycetes	Pleosporales		Monodictys	Monodictys sp.	-	-	-	-	-
OTU_0578	0	0	0	0	0	28	0	0	0	0	0	0	0	0	0	0	0	0	CAAGGTAACCGTAGGTGAACCTGCGGTTGGATCATTAATAAATTCAATTTGATAATACTCCCTCACATTTTTTTTATGTGAGGTTTGAGGATATCATCAACCCCAACCTTTGTGAATTGTTAACCGTATTTTTGGGTAAGGCCTCTCTTTAGGGGGCTTACCCATGTTTATTTTTTAAGCACTAGTAGTAAAACTTGTCTTTACCTTTTTTTTATAGAAATATAATGAAAAAACAACTTTTGACAACGGATCTCTAGGCTCTCGCAAC										-	-	-	-	-
OTU_0579	0	0	0	21	0	0	0	0	0	0	0	0	0	0	0	0	0	0	CAAGGTTTCCGTAGGTGAACCTGCGGAAGGATCACTAGTGATTAAATCGAGAGCGTCTTCATTGACCTCTCACCCTTCACATCCACATACACCTGTGCACCGTTTGGCTCTTTTAAAGGACGCAAGTCTGCAAAGAGAGTCATCAATTTTATACATACCCCAGTCTTATGAATGTAACAGTTTTAATAAACAAAATAAAACTTTTAACAACGGATCTCTTGGTTCTCGCATC	Eukaryota	Fungi	Dikarya	Basidiomycota	Tremellomycetes	Cystofilobasidiales	Mrakiaceae	Mrakia		Saprotroph	Soil Saprotroph-Undefined Saprotroph	Yeast	NULL	Probable
OTU_0580	0	0	0	0	0	0	0	0	0	0	0	0	0	0	0	145	784	248	CAAGGTTTCCGTAGGTGAACCTGCGGAAGGATCATTTCCAAAAAAAACAAAACTATCAACCAACTTTGTGAAATGTTAAAATCATTTTCAATTTTACTCTGGAAGAAGTGGTTCTCTTTCCCCACCCTTTTTTGGGGGGGGGGGCAAAGAGCTCTCCATGCTATTCCAGAGGCCATGATGAACTACCTCTTTGAGGTTGATGTCCAATTTATATTCATTTTAAAATGAGAAATTGACATGACAACTTTTAACGGTGGATCTCTTGGCTCGTGCATC										-	-	-	-	-
OTU_0581	0	0	0	41	0	0	0	0	0	0	0	0	0	0	0	0	0	0	CAAGGTTTCCGTAGGTGAACCTGCGGAAGGATCATTATTAATACTTGGTTAACACCAACATTTCATGTGCAACTATCCCTGACGCTGCTAGCACTTGCCTAGTGGATGCCTTCAGGCTATACTAGTCATACCTAGCAGCAGTTCCACTGTTTACAGTGGAGCCACCCGGTTTCCCCAATGCCTTGGCAAAAGGGATTCCGAAACCTGTATACATCAGTCTTAAATCCGTCATCAGGGAATAACCGCAAGGCATGACCTGCTCTGACTTAAAAGGGTAAAAAACTTTTAGCAACGGATCTCTAGGCTCTCGCAAC										-	-	-	-	-
OTU_0582	104	190	71	0	0	0	0	0	0	0	0	0	0	0	0	0	0	0	CAAGGTTTCCGTAGGTGAACCTGCGGAAGGATCATTACAAAATATGACTGTGACAGAGTGGAGATTGATTGCGTTAGTGATCGTCTCCCTCAGTTACTTGAGCCCACTCTCGAAAGGGAGATGGTCAGCACACATTTTATCATGTGTGACATAGACATTAAATCATGACTTATTTCATTATTGAATAACCAAAACTTTTAACAATGGATCTCTTGGCTCTTGCAAC										-	-	-	-	-
OTU_0583	0	0	0	73	0	0	0	0	0	0	0	0	0	0	0	0	0	0	CAAGGTTTCCGTAGGTGAACCTGCGGAAGGATCATTAACAAATCATCATAGTCGTGCGCTTCGGCGCACCGCTATATACACCCCAAGCCTGGGAAGAGCAGCAATGCTTGGAACGGCTTTGGTTGCAGCCTTCGGGCTGTAGGCTAGGGAGCCGCAAGGCAAACTAGCCACATAGACGCTTGCTTAGTTTGACAGAGTTTAGTTGACATTTTAAAAAATACAACTTTTAACAATGGATCTCTTGGCTCTTGCAAC										-	-	-	-	-
OTU_0584	0	0	0	0	0	0	0	0	0	0	0	0	0	0	11	0	0	0	CAAGGTAGCTGTAGGTGAACCTGCAGCTGGATCATTTTCCGATGATCAAAAAAACAAAAACAACAAAACCCCGCATCCGGGTGGTGGGGTTTACCCCCGCCGCGCGTGGTGCAAACACAAACCCCAACAATCAAAACTTTATGTTTTTGCCGCTTGACCCCCTCTCCTCGTGGAGCGGGTTGAAGCACGGCTTTCACAACGTGTCGCGATGGATGACTTGGCTTCCTATTTC										-	-	-	-	-
OTU_0585	0	0	0	0	0	0	0	0	0	0	0	0	0	0	8	0	0	0	CAAGGTTTCCGTAGGTGAACCTGCGGAAGGATCATTCATAATTTATTATAAATGTTCTTCTTGAATAAAAGTTCATTGTTAGAGCTTCGGCTTCTAACAAAGTATACCTATTTTATAGGTTTTAATCGTTACTAAATATCCTAAAAAATTTATAAATTTTCAACGATGGATATCTAGGCTCCAATAAC	Eukaryota									-	-	-	-	-
OTU_0586	0	0	0	0	0	0	7	0	51	0	0	0	0	19	0	0	0	0	CAAGGTAACCGTAGGTGAACCTGCGGTTGGATCATTACCAATTTTTCCTTTTTTCGCAGAAGAATTCGTTCTTCTGTGAAGGAAGTGGAAACCCACTTGTGAACCTGTTATTGTGCATTGGCGGCTGTTCAGTGCCTTGTGCTGAACATGCATTCAGTTGCAAAGGCCGTCGATATATGTTGCAAACATTTCTATTTCTATTTATTCTTTGTCTTTTTTCTTTTGATTAAGAAACCAAGAACAACTATTAACAATGGATCTCTTGGCTCTCGCAAC										-	-	-	-	-
OTU_0587	0	10	8	0	0	0	0	0	0	0	0	0	0	0	0	0	0	0	CAAGGTTTCCGTAGGTGAACCTGCGGAAGGATCATTACCAATCCATTGATTGTAATACCTGGTGGCAACACCTTGATTGCATTTCAATACCCACTCAACCTTTGTGAACTGTTTTTCTTGCACTTGGCCAGTGGCTGACTTGGCTACTGGTGGTATGCAATTGTGCGTGCCACTGGGTCTTGTCGCCGCCGCTGGTCAATCTTATGCGTCACATCTATTTAATACTTTATCTGAATTATCATATTGAATAAATATGAAAACAACTTTTAGCAACGGATCTCTAGGCTCTCGCAAC										-	-	-	-	-
OTU_0588	0	0	0	0	0	0	40	0	35	0	0	0	0	0	0	0	0	0	CAAGGTAACCGTAGGTGAACCTGCGGTTGGATCATTAATGAATTTTAATGAGAAATTTCAGGATAGAGTTTACTCTAGACTGATTTTTCAAACCAACATGTGAACTTTGTATATTGTCTCTGGTGGGCTTAACGAGTCCCTTATTTATAAGGGGCTTCCCACTGTAATATCAAAACAACATATTTATCTAGTCTATATTTCATATTATTTATAATAAGAAACAACTTTTGACAACGGATCTCTTGGCTCTCGCAAC										-	-	-	-	-
OTU_0589	0	0	0	0	0	0	0	0	26	0	0	0	0	0	0	0	0	0	CAAGGTAACCGTAGGTGAACCTGCGGTTGGATCATTACTGATTTTGCCAAAGATAGTCGAGTCTCTATGAGATTCCTTTCTGCGGTAATAAACCACTGTGCACTATGCTGTATTTTGGGTGCTTGAGACTCTTTATGGGGATCGACACCCAGCAACATATGAACCAATGAAATTTTTTGTCTGAAATCGATTCTAAATTGAAACAACTTTTGACAACGGATCTCTTGGCTCTCGCAAC	Eukaryota	Fungi		Chytridiomycota	Chytridiomycetes	Rhizophydiales	Alphamycetaceae	Betamyces		-	-	-	-	-
OTU_0590	0	0	0	0	0	0	0	0	0	0	0	0	86	0	0	0	0	0	CAAGGTCTCCGTTGGTGAACCAGCGGAGGGATCATTACAGGGTCTAACGACTGCCCAAACCAAACCGTGCTCCTTTCCATACCATCTTGCTACGGCGTGCCGCCCGCTGGGGGGGCCCCTGGCCGGACGCAAGTCCGGTGGCCGCCGGAGCAAACATACCAAAACTCTACAAGTAACTTATCTCTGAGAACTTTCTGAATTAAATAATTCACAACTCATAACAATGGATCTCTTGGCTCTGGCATC	Eukaryota	Fungi	Dikarya	Ascomycota	Sordariomycetes	Pleurotheciales	Pleurotheciaceae	Phaeoisaria		Saprotroph	Undefined Saprotroph-Wood Saprotroph	NULL	Soft Rot	Probable
OTU_0591	0	0	0	0	0	8	0	0	0	0	0	0	0	0	7	0	0	0	CAAGGTAACCGTAGGTGAACCTGCGGTTGGATCATTAACAATGTTCTTTAACGAGTTTGATCTGGGAGTGCTTTCACGAGTTCTTCCAGGTTTTACTTGCACCATTTGTGAACCTGTAATTGTTCTTTGGCGGTTATATTCTGGCGAAACTGTTGTAAGCCGTTGGAATTTTGTAAAAGGAAAATGGAGAGGAAGTTTTCAGACTTTTTTTTCTTCTTTTACATGGCCGTCAAAAGGGAAGTCCCCTTTGAGGACTGCCCGACCTGTGAAACCAAATGTTTTTTTATTTTATTGTCTTTTAAGATCCTCTATGAGGACGTTAATTAATTGAATTACAACTTTTAACAACGGATCTCTTGGCTCTTGCAAC										-	-	-	-	-
OTU_0592	0	0	0	0	0	13	0	0	0	0	0	0	0	0	0	0	0	0	CAAGGTTTCCGTAGGTGAACCTGCGGAAGGATCATTATCATAAAATTTTATCCACATAAACAAGCTCTTATTGATTGGGGGATTAGGTAACACTAGTCTTCTTAAGCTTATATACACTACCATTCATGAACATCTCTTCAAGGCTTAGAGAGATCTAATGAAAGAACAGGCTTTGAACATGACTGAACTCTTTTTTACTCCTCGGAGACTAAAGAATAACCTTCTGTTTACAGAAACAATTAGAACAACTCTTAGCAATGGATATCTTGGTTCTCGTAAC										-	-	-	-	-
OTU_0593	0	0	0	0	0	9	6	0	99	0	0	0	0	0	0	0	0	0	CAAGGTTTCCGTAGGTGAACCTGCGGAAGGATCATTACAGAGTTCATGCCCTTCGGGGTAGACCTCCCACCCTTTGTATACTTACCTTTGTTGCTTTGGCGGGCCGCCGCAAGGCCGGCGGCTTCGGCTGCCGCGTGCCCGCCAGAGAACCCCAAACTCTGAATTATAGTGTCGTCTGAGTACTATATAATAGTTAAAACTTTCAACAACGGATCTCTTGGTTCTGGCATC	Eukaryota	Fungi	Dikarya	Ascomycota	Leotiomycetes	Helotiales				-	-	-	-	-
OTU_0594	0	0	0	37	0	0	34	55	154	0	0	0	0	0	0	0	0	0	CAAGGTAACCGTAGGTGAACCTGCGGTTGGATCATTACCAATTTTCTTTTTCTTTTCGCGTGAATTCACAGTTTCGTGATCCGTGAAAAAGAGAAAAAGGAGACTCTTATGTGAACCTGTAATTGTACATTGGCGGTTGTCCAGTGCTTTGTGCTGGACTTGCATTCAGTTGCAAGGCCGTCAATTTGTTTTTCTTAAACACATCTAAAAGTTTACATTTCTACTATTTTTTATTGTTACTTTCACTAAAAGAAACCAAGAACAACTATTAACAATGGATCTCTTGGCTCTCGCAAC										-	-	-	-	-
OTU_0595	0	0	0	54	0	0	0	0	0	0	0	0	0	0	0	0	0	0	CAAGGTTTCCGTAGGTGAACCTGCGGAAGGATCATTAACAAATTCCAAAACTCGTGTTTGGTCATGGTTGGGCGTTGGATGCGCCGGTGTGCTTAATTTGCGGGGGTGCCGTTTGCCTAGCCGACCTTTTTGGCCGGGTGGGTCTTGCGGCTTACCTGAAAATTATTGCGCATCGGTTCTCTGATGGATCGCCATGGTCAATTTACAACACAACAACAATTACATTTATTTTCGACAACCAATGGAGAACCAAAAATCGTTAATCAAATACAACTTTTAACAATGGATCTCTCGGCTCTTGCAAC										-	-	-	-	-
OTU_0596	0	0	0	0	0	81	0	0	0	0	0	0	0	0	0	0	0	0	CAAGGTTTCCGTAGGTGAACCTGCGGAAGGATCATTATTAATACTTGGTTAACACCAACATTTCATGTGCAACTATCCCTGACGCTGCTAGCACTTGCCTAGTGGATGCCCTCGGGCTATACTAGCCATACCTAGCAGCAGTTCCACTGTTTACAGTGGGGCAACCCGGTTTCCCCAATGCCTTGGCAAAGGGATTCCGAAACCTTTATACATCAGTCTTAAACCCGTCATCAGGGAATAGCCGCAAGGCATGACTTGCTCTGACTTAAAAGGGTAAAAAACTTTTAGCAACGGATCTCTAGGCTCTCGCAAC										-	-	-	-	-
OTU_0597	0	0	0	0	0	0	8	0	28	0	0	0	0	0	0	0	0	0	CAAGGTTTCCGTAGGTGAACCTGCGGAAGGATCATTAACACGTATCTCACGTTTTATAAACCCAATGTGAACCTGAATAGTCGCTTGATTGTGATAAGAGAAGGAATGGTTTTTGGAGGAGGGATGCAAACTCCTGGACTGTTCATATACTTTTCTGTCATACACCAAAGATTGAGCGGCGCTTTTCCCTCGTTTAATTTATTAACCCCTTTTACCGTTATTGGTACTAAACTATACAAGTCTTGTTTTGTCTCTTTACTGAGGCTAATAAGCTTGAATTACGAAAACAAAGAACAACTCTTAGCAACGGATATCTTGGTTCTCGCAAC										-	-	-	-	-
OTU_0598	0	0	0	0	0	0	0	0	0	0	0	0	0	0	0	3	0	0	CAAGGTTTCCGTAGGTGAACCTGCGGAAGGATCATTACCGAAGTACAGGCCCCTTCGGGGGCTAAACTTCCACCCTTTGTTTATCACACTTTGTTGCTTTGGCGAGACGCCCCTGGGCCACCGGCTTCGGCTGGTGAGCGCTCGCCGGAGAACCCCAAACCCAAACCTTTTTTAGTGTTGTCTGAGAACTATTTTAATAATTAAAACTTTCAACAACGGATCTCTTGGCTCTGGCATC	Eukaryota	Fungi	Dikarya	Ascomycota						-	-	-	-	-
OTU_0599	0	0	0	0	0	0	0	0	0	0	0	0	26	0	0	0	0	0	CAAGGTTTCCGTAGGTGAACCTGCGGAAGGATCATTAACAAATCATGAATGTGGTGTTGGGGTCCGAAAGGAACTCCCTTCATCCATATATCAACCCGAACCTGTGCCTTTTAGGCCAGGCTAGGTGTGGGCTTGTATACCCTCGGGTGTATGAGCTCGCGGTGAAGACGCAAGTCGGATCCACATAGACGCTTGTTTTTGTTTGACAGATTTCAATTGTATCCAAATTAAATGACAACTTTTAACAATGGATCTCTTGGCTCTTGCAAC										-	-	-	-	-
OTU_0600	0	0	0	0	0	30	0	0	0	0	0	0	0	0	0	0	0	0	CAAGGTTTCCGTAGGTGAACCTGCGGAAGGATCATTTTCTGTGTGTGTTTGTTATAATTCACTTTGTAACAATACAAAACTCTGTATAGATACCATTTATACAAACCCGTGGTCTTTGCCGAGGCAAAGCGTGACTTTTTTTAACAAAAGTAAAAATCAAACGTAACATTCAAAAACATATATAATAACCAAATGATTACCCTGAACGGCGGATCACTTGGCTCGTGGGTC										-	-	-	-	-
OTU_0601	0	0	0	0	0	0	0	0	0	0	0	0	0	7	11	0	0	0	CAAGGTTTCCGTAGGTGAACCTGCGGAAGGATCATTACCAATTAACCTAGAGACTTGTGTGCTGTTGAGCTGAGTCAGAGCAATCTGATAAGGTGAAGCAGGCAAACACACTTGAATCTAACACCTTGAGAACCAGTGACTGCTTTCTGAGCAGCCTTTGGTGGGGAGAACAGGATTTGTTCTACATACTCCACCGAGGGACCAAACTAAACACCTTTTGTAAACTATACTTATAAACAAACAAACATAATACAACCTTTAACAATGGATCTCTTGGTTCCTGCAAC										-	-	-	-	-
OTU_0602	0	0	0	0	0	9	0	0	0	0	0	0	0	0	0	0	0	0	CAAGGTTTCCGTAGGTGAACCTGCGGAAGGATCATTAATAACGTATCTTACGTTTTTTAATTAACCACAAACCCCAAAACTCTGTGATTGGACTCTTTGGAAAAAGATTTTGGCTTCGGCTGAGACCTTTTCCTCATTGTCTGTTTAACCCCTTTGGATTCTAAATCCAACCCTTTTTAATATAAAACGCGTAACATACCGATTAAACAAAATTTTGCCTGAAACTGCTGGTGAAATTGTTTTCGAATAATTTCCCAAGTTTTTATTTTAACAACTAAAATAACAACTCTTAGCAACGGATATCTTGGTTCTCGCACC										-	-	-	-	-
OTU_0603	0	0	0	0	0	0	0	0	0	0	0	0	0	0	9	0	0	0	CAAGGTTTCCGTAGGTGAACCTGCGGAAGGATCATTGCCACACACGATCCAAGATCGACACATTTTGTGAACCGTTAAATGTTTGAATAATGTATGTAAGAAGTTTTCGGACTTTTTATGTATATTATTTTTAATATTACACCAATTTAAATCAAAGAAATATGCATTGGAACATAAAAAGTTATGTCAAGTTTGTCTTGATTATAACGTCTAGATTGAAAATTGTAAACAACTTTTAACAACGGATATCTAGGTTCTTGCAAC										-	-	-	-	-
OTU_0604	0	0	0	0	0	0	0	59	0	0	0	0	0	0	0	0	0	0	CAAGGTTTCCGTAGGTGAACCTGCGGAAGGATCATTCATGTGAATTCTAAAAACATACCAATTTCTTGCGAATTAGTAGCAATGACTCCTTGCTTTTTTTCATCTCTGGGGTTACGTTTTAGGCCAGCTATTTTCTATTTTCCTTGAGAGGGTTTTTGTTAGTTTCCTAGTCTTGAAATGGAACCGATAAAAACTCTGTAAACCAAGTTGAAAAATGAAAAATGCTTGCAACATTTTACCAAGAGTTTTATTACTATGAATCTATCCAAAACTATACAAAAAAGTATAACAACTTTTAACGATGGATCCCTCGGCTCTCACTTC										-	-	-	-	-
OTU_0605	0	0	0	0	0	0	0	0	0	0	0	0	0	0	19	0	0	0	CAAGGTTTCCGTAGGTGAACCTGCGGAAGGATCATTATGAATTGTTGTTTTGACTCTTACGAGTCTTAACTCTTTTCTGTGAACTGGATTCTTTACTTGCACTTGCTTTTATTAGCGAGTGTGAGGATTGGATTGCTTTATTTGTTTTCTGTTGTAATTGTTCTTACAAGTTTTCTTAAATGAAAGACAACTTTCAGCAATGGATCTCTTGGCTCTTGCATC	Eukaryota	Fungi		Blastocladiomycota	Blastocladiomycetes	Blastocladiales	Catenariaceae	Catenaria		Saprotroph	Undefined Saprotroph	Microfungus	NULL	Probable
OTU_0606	0	0	0	0	0	0	7	0	33	0	0	0	0	0	9	0	0	0	CAAGGTCTCCGTAGGTGAACCTGCGGAGGGATCATTACTGAGTTTTTAACTCCAAACCATTGTGAACTTACCACTGTTGCCTCGGCGGCAGTCCTTCTTTACGGGAGGCGGCCGCCGGTGGACTACTAAACTCTTGTTAATTTTTGTCAATCTGAATAAAAAACTTAATAAGTTAAAACTTTCAACAACGGATCTCTTGGTTCTGGCATC	Eukaryota	Fungi	Dikarya	Ascomycota	Sordariomycetes					-	-	-	-	-
OTU_0607	0	0	0	0	0	54	22	0	45	0	0	0	0	0	0	0	0	0	CAAGGTTTCCGTAGGTGAACCTGCGGAAGGATCATTAACAACGTATCCACGTTAACCAACCAGCGCACGATTCAAAAATACACCACGGGGGTGAATTTCTTGAGTCCATTTTTTACCCTAGACAAATTATTGTATTGATGTCGATAAACTTTTGGTTTGGGAGACTACTTTTCTGTAGTTTGCCTTCCAAGTATATTCTCTTTGAGAATCCAAAACCATTGAAAACTGTTAGCAATGGATATCTTGGTTCTCGCAAC										-	-	-	-	-
OTU_0608	0	0	0	0	0	0	0	0	21	0	0	0	0	0	0	0	0	0	CAAGGTTTCCGTAGGTGGTTCGCCTGCGATATTAGTCTGCTTAGCAGGCAACATCTCTACTGTGCTAGAAATTACAAATGTATTACTAGCAGCCTGCTTAGCAGGTTCACAGATCAAATAGAGGTGGCCCTCTGGGGTTAAGATATGATCGAGTTGATGCTGTAAGAGCTTCAGGGAATTGGAACCTGCGGAAGGATCATTAAAGAGTTTAGAGGCTTCGGCCTACTACTCCACCCTTTGTTTACAATACCTTTGTTGCTTTGGCAGGCCCGTCGAAAGGCAACTGGCTTCGGCTGGTCAGCGCCTGCCAAAGGACCCAAAACTCATGTTTAAATTATCGTCTGAGTACTATATAATAGTTAAAACTTTCAACAACGGATCTCTTGGTTCTGGCATC	Eukaryota	Fungi	Dikarya	Ascomycota	Leotiomycetes	Helotiales	Leotiaceae			-	-	-	-	-
OTU_0609	0	0	0	0	0	0	5	0	0	0	0	0	0	0	0	0	0	0	CAAGGTTTCCGTAGGTGAACCTGCGGAAGGATCATTGCCACACACGATCCAAGATCGACACTATTTGTGAACCGTAATTGTTTTGTTCAATGAGTTTGAGATGTGTTCTTCGGGACAAATCGCACCCTTGTTGAGCTATTATTACACCATAACTTATAAACAACATGAATTATCATTGGAACATAAAAGTTGTTAACAAGTTCGTCTTGTTACAACGCTAGATTGAAATTATCAAAACCTCTGACAACGGATATCTAGGTTCTTGCAAC										-	-	-	-	-
OTU_0610	0	0	0	25	0	0	27	0	70	0	0	0	0	0	15	0	0	0	CAAGGTTTCCGTAGGTGAACCTGCGGAAGGATCATTAGCGAGCTTGGGTCTCTCGGCCCTTCTCCCATCCGTGTTTAAACCAACCCCGGGACGCCGGTAGCCATCGGCGTCCTGTCGTTCCAATCTCCGCCCTCGGGCGACGATTCTAAAAAAATTAAATAAAAAAAACTTTCAACAACGGATCTCTTGGCTCTGGCATC										-	-	-	-	-
OTU_0611	0	0	0	0	4	43	0	0	0	0	0	0	0	0	0	0	0	0	CAAGGTAACCGTAGGTGAACCTGCGGTTGGATCATTACTAAATGATTGTTTTGTTGAGCTTTCGCAAGAGAGCTCCAAAACTCTATACACCATGTGCAATTATATAGTCTTTTGGTCTTTCGAGACCAACAGTATTTAAACCTTTTTTTAATTTTGTCTGAAATTATTTTATAAATAATTAACAACTTTTGACAACGGATCTCTTGGCTCTCGCAAC	Eukaryota	Fungi		Chytridiomycota	Chytridiomycetes	Rhizophydiales				-	-	-	-	-
OTU_0612	0	0	0	0	0	0	0	0	0	0	0	0	0	48	16	0	0	0	CAAGGTTTCCGTAGGTGAACCTGCGGAAGGATCATTTCCTATATAGCTCTCTGAGCGTAACATTGCGGGTCTTGCAAATAAAAACAAAAACGGTTTGCACGTATAAACGAGGAGTGGGTCGCTGTCGTGTTTTTGCTGGGTCAACTGGTCCAATTCGTCTGTGACGAATTGGGGCTTCAAACTGCCAGAAGACTACCGAAAATGTCGACAACCCATAAGAACCGTTTCAAAACAACCAAGTTTGAACAAAACACCAAACTAACAATCTTTACTTATGATAGAGTTTTTGTGACAGCATCAGAAAGATATTTCTCTGTAGGTGTTGCACCAGAACTCTCACGTTTAATAACGCTTTTACAACTCTTAGCAATGGATATCTTGGTTCCCCGATC										-	-	-	-	-
OTU_0613	0	0	0	0	0	0	16	0	0	0	0	0	0	0	0	0	0	0	CAAGGTTTCCGTAGGTGAACCTGCGGAAGGATCATTAATGTGTGGCCGTTTGGTCGATACCATTGAGTAACATACACTTTGGAGAAGCAATTCTCATAAAAACAACACAACCCCCTAAACACACATCAACTAGCAATAATAAGCTAAAACTTTCAACAACGGATCTCTTGGTTCTCGCAAC										-	-	-	-	-
OTU_0614	0	0	0	0	0	0	0	0	0	0	0	0	0	0	0	0	2	0	CAAGGTATCTGTAGGTGAACCTGCAGATGGATCATTTCGATGAATTTCGGAAGAAGCGGGGGGGGGGCAACCCCAGCCCTTCTTCTTGAGGTGTGCGCTCGCACCTGTCCAAATAAACCCGAGCTAACCACATTTTACACACGGGTTGCACGAGTTGGCTGTCAAACAACGCAAGCGAGGCGCGCGCTGGGAGATGGTCGGCTAACCTTAAAAACACTTTTCTATATTTTATTTAGGATTTCGAATGGGAACCGACCGGTAATGCGGTCGTATAAATCTAGCAAATAACTTTTGGCAACGGATCTCTTGGTTCTCCCATC	Eukaryota	Fungi	Dikarya							-	-	-	-	-
OTU_0615	0	0	0	18	0	0	0	0	0	0	0	0	0	0	0	0	0	0	CAAGGTTTCCGTAGGTGAACCTGCGGAAGGATCATCACAGGGCTCAACAAGCTTTGTATTGTGAAATGATTCGTGCATCGAATTAAAACAGGCAAAATTTTAACACACGTAAAAAATGTCGACGGACAATAAGCGCAAAGCCAATACAACATTCAGCAACGGATCTCTTGGCTCCTGCATC										-	-	-	-	-
OTU_0616	0	0	0	0	0	0	0	0	20	0	0	0	0	0	0	0	0	0	CAAGGTTTCCGTAGGTGAACCTGCGGAAGGATCATCACAGGGCTTAAAACGCTTTGTATTGTGAAATGATTCGTGCATCGAATTAAAACATGCAAAATTATAAACGTTTAAAAAATGTCGACGGACAATAAGCGCAAAGCCAATACAACATTCAGCAACGGATCTCTTGGCTCCTGCATC										-	-	-	-	-
OTU_0617	0	0	0	0	0	0	0	14854	0	0	0	0	0	0	0	0	0	0	CAAGGTCTCCGTTGGTGAACCAGCGGAGGGATCATTACCGAGTTATCAACTCCCAAACCCCTGTGAACATACCTGAACGTTGCCTCGGCGGGACCGCCCCGGCGCCCAACTCGCGGCCCGGACCCAGGCGCCCGCCGGAGGACCCAAACTCTTGCTTTAAACAGTGGCATACTCTCTGAGTCTCACAAACAAAAAATGAATCAAAACTTTCAACAACGGATCTCTTGGCTCTGGCATCA	Eukaryota	Fungi	Dikarya	Ascomycota	Sordariomycetes	Hypocreales	Ophiocordycipitaceae	Tolypocladium		Pathotroph-Symbiotroph	Animal Pathogen-Clavicipitaceous Endophyte-Fungal Parasite	NULL	NULL	Possible
OTU_0618	0	0	0	0	0	0	0	0	0	0	0	0	0	0	0	5	17	0	CAAGGTTTCCGTAGGTGAACCTGCGGAAGGATCATTACCATAAACCCTTTGGGGCACACGTGGCCCCAAAAAACCCTAAACCCCGGCAGGCAGTGTGCCTTGCCCCCGCTCCGGTGGGGGTTTTGGCGCGCGGCCTCGCCTGAGACCCAAACGTATGGAGCCTAGCAGTTCCGGTGTTGGAGGATGTGGATTAGCCGCAAGCGGTGCTTGACTCCCACCTCCGCACGCTAAACGGGATTGCGTGGCTGTTTTTTTCTTGTCATACCCCTTTCTCTGTTATGGTGGAACAAAAATAACCAAGAACAACTTTTAACGGTGGATCTCTTGGCTCGTGCATC										-	-	-	-	-
OTU_0619	0	0	0	0	0	0	0	0	0	0	0	0	0	0	16	2	0	0	CAAGGTTTCCGTAGGTGAACCTGCGGAAGGATCATTTCCTATATCGCTCTTTGAGCACAAACACTGCGGGTATTGCAAATAAAACAAAAAACGGTTTGCACGTCTAAAAACGAGGAGTGGGTCGCTGTCATGTTTCCGCTGGGTCAACTGGTCCAATTTTGCAAATTGGGGTTTCAAACTGCCAGAAGACTACCGAAATATAGACAACCCATTAGAACCGTTTCAAAACAAAACAAGTTTGAACAAAACACCAAACTAACAATCTTTACTTATGATAGAGTTTTGGGACAGCACAGGTCGGGTTGAACCGCGAGCACTGCGTGTGTTAACGGGGATTTCTCAGAGGTGTTGAACCAGGCTCTCACGTTTATAACGCTTTTTACAACTCTTAGCAATGGA…										-	-	-	-	-
OTU_0620	0	0	0	51	0	0	0	0	0	0	0	0	0	0	0	0	0	0	CAAGGTTTCCGTAGGTGAACCTGCGGAAGGATCATTAATGAAGTTTGGGCTTCGGCCCTCTCTCTCTAAACACACTTGTGAATCTACCCTGTTGCTTTGGCAGGTCTCTGTGCGGGTTGCGAAACCCGGATGGTTAGACCGAGAGGTGCCTGCCAAGGACATTCAAAATCACCCTTTTATTTTTCAATTGTCTGACAATCGTTTTTAAAACAAACAAAATAAAACTTTCAACAATGGATCTCTTGGCTCTGGCATC	Eukaryota	Fungi	Dikarya	Ascomycota	Taphrinomycetes	Taphrinales	Taphrinaceae	Taphrina		Pathotroph	Plant Pathogen	Microfungus	NULL	Probable
OTU_0621	0	0	0	0	0	11	0	0	0	0	0	0	0	0	0	0	0	0	CAAGGTCTCCGTAGGTGAACCTGCGGAGGGATCATTACATGAGAACGTCCCCTCGGGGACCCCTCTCCAACCCTTTGTGTGCCGACTGTGTTGCTTCAGGGGTGACCGTCCCTCCGTCCGCGGAGCCGGGCCCCTAGGAGTCCACTTCAAACTCGTTGTAACCGATCGTCCGAGTCCAAACAAATGAAACAAAACTTTCAACAACGGATCTCTTGGTTCTGGCATC	Eukaryota	Fungi	Dikarya	Ascomycota						-	-	-	-	-
OTU_0622	0	0	0	0	0	0	0	0	26	0	0	0	0	0	0	0	0	0	CAAGGTTTCCGTAGGTGAACCTGCGGAAGGATCATTATCACGTATCCACGTATCAACCATTGTGAACTGTTTACCTTTTGTCGAGAGTGAGGTAGTGGGAATTTAGGCTGCTCGTTTTGTGATTTCGAGCACATGGTCTATATTCTCCAATGAGCCCTTTACTGGGTACATACTCGTTCACTTCAAATTGTATTATCAAAAAATCATTGTCTAACAATTCTAACCACTTTGAACTCTGACTTATCTTTTTCATACTCTTAACGGAGATGAAATTCACTACGAAATTGAGAACAACTCTTAGCAACGGATATCTTGGTTCTCGTAAC										-	-	-	-	-
OTU_0623	0	0	0	0	0	0	0	0	0	0	0	0	0	0	8	0	0	0	CAAGGTATCTGTAGGTGAACCTGCAGATGGATCATTAACACAATTAATACACCTTAACTTATGTACTTTTGGCTGTGCAGAAGCGCTTCGGCGTAACTGTACAGTCAAGGTCTTATCATTCACCTAGTGTGAAATAAAAATCCTTCAATTGTCTAAGATCTGGATAACATCCAAAAAACGAAAAGAAAATTTTCAACGGTGGATATCTAGGTTCCCGTGAC	Eukaryota									-	-	-	-	-
OTU_0624	0	0	0	0	0	0	0	0	43	0	0	0	0	0	0	0	0	0	CAAGGTCTCCGTAGGTGAACCTGCGGAGGGATCATTAACACGTACGTAACAGTACTATCACCAAACAATAGAGAAACATGTCCCCTTTTCTTTTTATTTTTTTTTTACTAACAAAAACCCATTTCCAACGTTGAAAGCTTTACTGTTTTTGACTTTGATATGTGATAGTAATCAAGAAAAAAGTGTGAAAAAAATCAAATTTATTTGTTTTTTTTCTCGCTATAGTCTTGTTCATATATTTTTATTAACATATGCACAACTCTTAGCAACGGATATCTTGGTTCTCGCAAC										-	-	-	-	-
OTU_0625	0	0	0	0	0	0	4	11	8	0	0	0	0	0	0	0	0	0	CAAGGTTTCCGTAGGTGAACCTGCGGAAGGATCATTATTGAATGTTTGAAGTGGTTGAGCTGGTCTTAACGGACAAGTGCTTGCTATTTCTATTCATCTTATCCACCTGTGCACTTACTGTAGAGCTCTGAGGAACGTCTTAGTAGTCTAACTCTAGGACTAGTAATTCGAGCCCTATGTATCTTATAAACTCTATGAATGTCTTGAATGTCTTTTATTGGGACTTAATTGACCCTTTAAACTTTATACAACTTTCAGCAACGGATCTCTTGGCTCTCGCATC	Eukaryota	Fungi	Dikarya	Basidiomycota	Agaricomycetes	Agaricales	Marasmiaceae	Tetrapyrgos	Tetrapyrgos subcinerea	Saprotroph	Undefined Saprotroph	Agaricoid	NULL	Probable
OTU_0626	0	0	0	0	0	0	0	0	0	0	0	0	27	12	0	0	0	0	CAAGGTTTCCGTAGGTGAACCTGCGGAAGGATCATTAACGAATATGGCGCAAGCCAATTCTACCCTTCTACCGTGCTTTAATCCAGTATTTCGGCAGCTTGCTCTTTCTGTAAAACTTCGGTTTAGCAGTGAGAGTCCCACATGAGTAAAATTGTTTGGGAGCCGGCTGCCGGTGGTTTTTACACACATTTTATTAATTGTCTGAAACAAAAAAACTTAAACGTTAAAACTATGAACAACGGATCTCTAGGCTCTTGCATC										-	-	-	-	-
OTU_0627	0	0	0	0	0	0	0	0	0	0	0	0	51	0	87	0	0	0	CAAGGTTTCTGTAGGTGAACCTGCAGAAGGATCATTCATGAAACGACCCATGGGTCTTTGCTCTCGGGTGAAGGCTCGTGGGGATACCTTTACACTGTGAACCTTAAAAAGATTTGGTGTCCATGTAGTGTTGGTGTTGGCTCTGCGTAAAGCATCCTTCGCCAACCAAAAGCTGGGCACTGGGGGCTTAACTAACCAAACTAATTTCATTATTGCCTAAAACTTTAAACTATACAACCTTTAACAATGGATCTCTTGGCTCCTGCAAC										-	-	-	-	-
OTU_0628	0	0	0	0	0	0	0	0	0	0	0	0	63	0	42	0	0	0	CAAGGTTTCCGTAGGTGAACCTGCGGAAGGATCAATAATGTGAACAGTAGTAAGAGAGAGCCTTATTAGCTTCTCAAACAATCATGTAAACGGCAGTTACAAATGAGAAGTTTAGATCTGATCTATCTTCTCAATCTCAATTGCAATTAGACTCACAAATTGTGGGATAAACAAACATGACTGCAAGCGGTGGATCACTTGGCTCACAGGTC										-	-	-	-	-
OTU_0629	0	0	0	0	0	0	0	0	0	0	0	0	0	0	0	2	0	0	CAAGGTTTCCGTAGGTGAACCTGCGGAAGGATCATTAGAAAGTCTGTCGGCGGAGACGCCGACCTACCTTCAAAACCACTGTGAAACCACCCGTTGCTTCGCGGCCCCCGCCCCCGCCCTCGCCGGCGGTCGGCGCTGTCAGTCCGCAGGAGCCCAAACCAAAAAACTTCTTTGTAACAGTCTGTCTGAACACCATGAATTAAAAAATTCGTTAAAACTTTCAACAACGGATCTCTTGGTTCTCGCATC	Eukaryota	Fungi	Dikarya	Ascomycota						-	-	-	-	-
OTU_0630	0	0	0	11	14	11	0	0	0	0	0	0	0	0	0	0	0	0	CAAGGTTTCCGTAGGTGAACCTGCGGAAGGATCATTACTGGGTCATAGGGCGCTCCGGCGCCCGACACCAACCCTTTGCTTGTGGCCTCACCTTCGGCGCTAAAGGGGGCCCCTCTGGTTTCCACTGGGGCCCTCGCCGAACGCAACTCTGAACAACGATGCAGCCTGAAGTAAAAAGCAAATAGTTAAAACTTTCAACAACGGATCTCTTGGTTCTGGCAAC	Eukaryota	Fungi	Dikarya	Ascomycota						-	-	-	-	-
OTU_0631	0	0	0	38	0	0	5	0	0	0	0	0	0	0	0	0	0	0	CAAGGTTTCCGTAGGTGAACCTGCGGAAGGATCATTACCATATATCTCAGGGGAGAGCTTCGGCTCTCCTATCTGAACCCTTGTCTTTTGAGTACTTGTTTGTTTCCTCGGCGGGCTTGCCTGCCGATTGGACACCATTTAAACCTTTTGTAATTGCAATCAGCGTCAGAAAATCATAATAATTACAACTTTCAACAACGGATCTCTTGGTTCTGGCATC	Eukaryota	Fungi	Dikarya	Ascomycota						-	-	-	-	-
OTU_0632	0	0	0	0	0	0	7	0	0	0	0	0	0	43	0	0	0	0	CAAGGTTTCCGTAGGTGAACCTGCGGAAGGATCATTAAAAGTAAATATGTATTCTCTCGAATATACATTTCAAACCCATCTGCGTACATTACCCGTTGCTTCCGCGAGGCAGTGATCTCGGTCACCTCCAGACGATGGTGAAGGCCGTCGGACGGGGAGCACTCGCGAAAGGTACACGACAAAACCTTGCATTTCTATGTCATCTGTCTGAAACTGTTTATAACAAATGTTTAAAACTTTCAACAACGGATCTCTTGGTTCTCGCATC	Eukaryota	Fungi	Dikarya	Ascomycota	Pezizomycetes	Pezizales	Pyronemataceae			Saprotroph-Symbiotroph	Dung Saprotroph-Ectomycorrhizal-Soil Saprotroph-Wood Saprotroph	Gasteroid-Pezizoid	NULL	Possible
OTU_0633	0	0	0	0	0	0	0	0	63	0	0	0	0	0	0	0	0	0	CAAGGTCTCCGTAGGTGAACCTGCGGAGGGATCATTACCGAGCGTACGCGCCCTTTAAGGCGCGGCCTCACCGTCCTTTGCGAGAAAACCCCTTCTGCTTCGGCCGCTCCGGCGGTCGGATAACCAACCCTGATAACTGTGTATCTGAGAGGCGACAGCCTAATCTAATACAACCTGCAACGATGGATCTCTTGGTTCTGGCATC	Eukaryota	Fungi	Dikarya	Ascomycota						-	-	-	-	-
OTU_0634	0	0	0	0	0	13	0	0	0	0	0	0	0	0	0	0	0	0	CAAGGTTTCCGTAGGTGAACCTGCGGAAGGATCATTCAAGTTGAAATTAAAACATCAACTACTTTTCTTGCCAATTAGTATGGAGGTTTTTTTTGTGGGCTGCGTTTTTCTTTGCTCTTTTTTTACTCTAAAGAATAAATGCTACCTGAACGTTTTACCAGTATGAATTCTTGATAAAATCTTTACCAAACTTTTTGTAAAATATAAAAATTACAACTTTTAACGATGGATCCCTCGGCTCTCACTTC										-	-	-	-	-
OTU_0635	0	0	0	0	0	0	7	0	33	0	0	0	0	0	0	0	0	0	CAAGGTAACCGTAGGTGAACCTGCGGTTGGATCATTAACAATGCTAAAGAACGATCGAAAGATCGCTTCTCAACATTATGTGAACCTTACTATTGTATCTTGGTGATCGTTTTATTTTAAGTTTTGATAAGTGTTTTTAATACTAGAAAAGACTTAAAAGATCGCCAAACGTTAAACTTTATAATTGTATTAAACTTTGTCTTGAATTTTTAATTATATTTAATTTAAAACAACTTTTGACAACGGATCTCTAGGCTCTCGCAAC										-	-	-	-	-
OTU_0636	0	0	0	0	0	0	18	0	13	0	0	0	0	0	0	0	0	0	CAAGGTTTCCGTAGGTGAACCTGCGGAAGGATCATTACTGAGTAATTGGGTCTCTAAGGCCCATACTCCCACCCTTTTGTGTACCTTACCAAATTTTAAGTTGCCTTGGTAGTAACCTACCTCCCCTTTAATTAGGGGCGGTGGGCCTACCATTGGAACTCTTTTAAACTCTTATCAATTGAGTCGTCTGAGAAAATAAATTCAAATGAATTAAAACTTTCAACAACGGATCTCTTGGTTCTGGCATC	Eukaryota	Fungi	Dikarya	Ascomycota	Dothideomycetes	Tubeufiales	Tubeufiaceae			Pathotroph-Saprotroph	Animal Pathogen-Undefined Saprotroph	NULL	NULL	Probable
OTU_0637	0	0	0	0	0	0	0	0	0	0	0	0	14	0	0	0	0	0	CAAGGTTTCCGTAGGTGAACCTGCGGAAGGATCATTATCGAGTTCCTGCCCTCACGGGTAGAAACCCCACCCTTTGTTTAAAATATACTTGTTTCTTTGGCAGGCCGCCCTCGGGCGTCGGCTTCGGCTGGAGAGTGCCTGCCAGAGACTAACTACAACCCTATTTAAATGTTTGTCTGAGTACTATTTAATAGTTAAAACTTTCAACAACGGATCTCTTGGCTCTGGCATC	Eukaryota	Fungi	Dikarya	Ascomycota						-	-	-	-	-
OTU_0638	0	0	0	0	0	0	0	0	0	0	0	0	19	0	0	0	0	0	CAAGGTATCCGTAGGTGAACCTGCGGATGGATCATTCAAGTAACTTTAGTTTGGGCTTAAAACACCCTGCTTTAATACTTTAAACCACTGTGAACATTTAAAAAACCTTTTCGGTGACCCAGTAGCTCTTGACTCTGTCTTGAGCATAGGCGGGCATGCGGGCTTTAGATAACAACCTTAATTCATTAATGCCTAAAAACAAACAAAATTTATTACAACCTTTAACAATGGATCTCTTGGCTCCTGCAAC										-	-	-	-	-
OTU_0639	0	0	0	0	0	0	0	0	0	0	0	0	0	0	8	0	0	0	CAAGGTTTCCGTAGGTGAACCTGCGGAAGGATCATCAGCATGTAAGGTTCTCTGTCCTCTGTGATAGGGAGCTGCTGTTTGTGAACTGGGTTTCTTAATGAAACTTTAAAACATTTCTTAACATTGTGATAAAGAGACGCGCAGGGTGGACGGCGTCTATAAATAACAGTCACCTAGCCATATACAACATTCAGCAATGGATCTCTTGGCTCCTGCATC										-	-	-	-	-
OTU_0640	0	0	0	11	0	0	0	0	0	0	0	0	36	0	0	0	0	0	CAAGGTTTCCGTAGGTGAACCTGCGGAAGGATCATTAATAAATATACTGTGACCCGCAAGGGTCTAATGTATCCACCCTTTGTGAAACTTCAATTATTGCTTCGGCAGCGCTCCCAGCGGGTAAAACCACTGGCGGGGTAAGGCTGTCAGAAGACCCTAACAAAACTAGTTTGATGAAATGTCATGCAGTCTGATAACCATTTTTTGAGAAATCAAATTATGTTAAAACTTTCAGCAACGGATCTCTTGGTTCTCGCATC	Eukaryota	Fungi	Dikarya	Ascomycota	Orbiliomycetes	Orbiliales				-	-	-	-	-
OTU_0641	0	0	0	0	0	0	0	0	0	0	0	0	0	0	0	3	9	6	CAAGGTTTCCGTAGGTGAACCTGCGGAAGGATCATTACCACATCCAAATTTCAACCCACCTGTGTGCACCTTTGCCAGTGAGAAGGACAACAAGAAGATCTTGAAAAATCCTTTGCACTAGCGACATTAACTGGGGGGCTCCTTCAGTGGGGCCCCCAAGTTTATGCCGCTTACGTGCATAAATTCTTCCTTTTCTTCGTCCTCCGCACCGGCAAAACCAAAACAACCCATAAACCCGAACAAACCACTTCAAACCCATGTTAAACTGGAAAAAATACGAAACTTGAGAGACAACTTTTAACGATGGATCTCTTGGCTCGTGCATC										-	-	-	-	-
OTU_0642	0	0	0	0	0	0	2	0	6	0	0	0	0	0	0	0	0	0	CAAGGTCTCCGTTGGTGAACCAGCGGAGGGATCATTAAAGAGAGCCTAAAAACTCCCAAACCAATGTGAACCTACCTTTCCGGGGGTTGGCCGAGAGGCTCCCCCGGCGTTGCTTCGGCGCCCCGGCGACGGGGCGCCGGAGGTCAAAAACTCTTTTTGTTTTCTAGCACAATCTCTGAGGCCTAACGGCAACTATAACAACTTTCAACAACGGATCTCTTGGCTCTGGCATC	Eukaryota	Fungi	Dikarya	Ascomycota	Sordariomycetes					-	-	-	-	-
OTU_0643	0	0	0	0	0	80	0	0	0	0	0	0	0	0	0	0	0	0	CAAGGTAACCGTAGGTGAACCTGCGGTTGGATCATTACCAAGTTTTAGCTCTTTGAGCTTTAACCCCATGTGCACCGAAACTGTTTTTGGGTTGTTTGTTTCGATAGACAACCCAGATGTTAAACCCCATTTTGAAATACTGAACAAATATAAAAAAAAACAACTTTTGACAACGGATCTCTTGGCTCTCGCAAC	Eukaryota	Fungi		Chytridiomycota	Chytridiomycetes	Rhizophydiales				-	-	-	-	-
OTU_0644	0	0	0	0	0	0	0	0	0	0	0	0	0	0	84	0	0	0	CAAGGTTTCCGTAGGTGAACCTGCGGAAGGATCATTATGAATTTGAGTTTGCTTTTCTCGTTCTCGAGTAAGCATTCTTTATTTTCTGTGAACTGGATTGTGTCTTTCTGTTTTTTTTGCAGAAAGCGCGATCGATTGAATTTGTTTTCTGTTGTGTTATTCTCTTTTTACAAGTTTTCTTTGTAATGAAAGACAACTTTCAGCAATGGATCTCTTGGCTCTTGCATC	Eukaryota	Fungi		Blastocladiomycota	Blastocladiomycetes	Blastocladiales	Catenariaceae	Catenaria		Saprotroph	Undefined Saprotroph	Microfungus	NULL	Probable
OTU_0645	0	0	0	23	0	0	0	0	0	0	0	0	0	0	0	0	0	0	CAAGGTAACCGTAGGTGAACCTGCGGTTGGATCATTAATAAAAGACGGACTTTAGAGTCCCCTTTAAACGCTAGTGCCCCGTAAAAAGGGCCTAGTAAACCCTTGTGTGAACCGTTTATTGTCTCTGGCGAGACCACTCTTTGGAGTACTCGCCGGTTAATTTATTAAACCCCGTTTTTAAACCAAGTCTTATCAAATGTAAAAATTTGAAACAACTTTTGACAACGGATCTCTTGGCTCTCGCAAC										-	-	-	-	-
OTU_0646	0	0	0	0	0	0	0	0	0	0	0	0	0	0	0	4	14	3	CAAGGTTTCCGTAGGTGAACCTGCGGAAGGATCATTACCACATCCAAAACTTTCCACCCACCGTGTGCACTGTTTCTTTTCGTTGGTGCGCGTGTTCACGCACGGGCACAAACGAAAACAAAGCAACCTCTTTTTTTTTCACCCCCTCTTTTCAAACCAATTCAAACCAAACAAAACGAAACTTGAGAGACAACTTTTAACGATGGATCTCTTGGCTCGTGCATC										-	-	-	-	-
OTU_0647	0	0	22	0	0	0	0	0	0	0	0	0	0	0	0	0	0	0	CAAGGTTTCCGTAGGTGAACCTGCGGAAGGATCATTGCCACACACGATCCAAGATCGACACTTTATTGTGAACTGTTAAATGTTATTTGATTATGGTGATACAATGATGGATGTATATTATATATACTGAAATTATTATGTCCCACGATTAAAAACTTTCAAACACTTACTAAATTACTATGAATTTATCATTGGAATTATAAAATGTTTTATTAATAGTTTTCTATTATATAACGCTTAGATATAAAATTGTAAAACAACTTTTAACAACGGATATCTAGGTTCTTGCAAC										-	-	-	-	-
OTU_0648	0	0	0	0	0	0	0	0	7	0	0	0	0	0	0	0	0	0	CAAGGTTTCCGTAGGTGAACCTGCGGAAGGATCATTACCAAATCCAAAAAACTTTATCAACACCCCAATGTGAACTGTGAATGGTTTCGTTCCCTCAAAAGATCAGAGACGTTAAACACCTCTGAGACGGCGAGGGAATGTTAAATTTTCAACCCCTTTACAACTATACAACTATTATTTATGCTGAAAGCAAAAAAAAACGAAACATGAGACAACTTTTAACGGTGGATCTCTTGGCTCGTGCATC										-	-	-	-	-
OTU_0649	0	0	0	0	0	0	11	0	0	0	0	0	0	0	0	0	0	0	CAAGGTTTCCGTAGGTGAACCTGCGGAAGGATCATTGCCACACACGATCCAAGATCGACACTTTTTTGTGAACTGTAAACGTGTTTTGTGCTTGTTTGGTTTATACCAAACAATCATTTATACCAACCACCATTATAAATAACACATGATTTATCATTGGAATTATAATGTTACCAGAGGTTTTTAACCTTCTTGTAACGCTTAGATTATTAATTGTAAAACAACTTTTAACAACGGATATCTAGGCTCTTGCAAC										-	-	-	-	-
OTU_0650	0	0	0	0	0	0	0	0	0	0	0	0	53	114	0	0	0	0	CAAGGTTTCCGTAGGTGAACCTGCGGAAGGATCATTATGAATTGTTGTTTTGGCTCTTTACGAGTCTCAACTTCTTTTTCTGTGAACTGGATTCTTTTTCTTTTGTGCTTTGCTTGCATTAGCGAGTGGAGTGCATTTGGATTGAATTGCTTTATTTGTTTTCTGTTGTAATTGTTCTTACAAGTTTTCTTAAATGAAAGACAACTTTCAGCAATGGATCTCTTGGCTCTTGCATC	Eukaryota	Fungi		Blastocladiomycota	Blastocladiomycetes	Blastocladiales	Catenariaceae	Catenaria		Saprotroph	Undefined Saprotroph	Microfungus	NULL	Probable
OTU_0651	0	0	0	7	0	0	0	0	0	0	0	0	0	0	0	0	0	0	CAAGGTTTCCGTAGGTGAACCTGCGGAAGGATCATTATCAAAACAGCGGACTTCGGTCCTTGCTGCACCCTTGTCTTTTGCGTACCGTATGTTTCCTCGGCGGGCTTGCCTGCCGGTTGGACAATATCAAACCTTTTTGTAGTTGCAATCAGCGTCAGAAAACAAATAATAATTACAACTTTCAACAACGGATCTCTTGGTTCTGGCATC	Eukaryota	Fungi	Dikarya	Ascomycota	Dothideomycetes	Pleosporales				-	-	-	-	-
OTU_0652	0	0	0	0	0	0	0	0	0	0	0	0	0	0	0	2	42	5	CAAGGTTTCCGTAGGTGAACCTGCGGAAGGATCATTACCATATCCAAAAAACTTATCCACCCACTGTGTGAATTGTTTTAACGCGTCGGTGCGTTTCGGAAAAGGCCGGTCGGGGTAATACCCGCTACCTCTCCGGGTGCACCGCGGGTTAGTTCTTTAAAAAACTTTTTGTTAACCCCTGTCAAACCCGCCTTTGGGCAAAACTAATACTTTTTCTCGTGTGTGCACCCCTCGGGGCGTACGCCGAAAAAAACAAAAAACATAAACCAATAGACAACTTACAACGGTGGATCTCTTGGCTCGTGCATC										-	-	-	-	-
OTU_0653	0	0	0	25	0	0	0	0	0	0	0	0	0	0	0	0	0	0	CAAGGTTTCCGTAGGTGAACCTGCGGAAGGATCATTACAGAAAAATGATTTAAATAATAAAAATTATAAAACTACCATTTATAAGGAGTTCGGCTAATATAATATAATCATTTATTGATATAATTATGTTTATATACGATTAAAGTATTTTCGCTACTTAAATGGTCTATCACTTACTTCTAAATCAAAACAAAAAAAAATCACTCTTAGCGGGGGATCACTAGGCTCGTGGGTC										-	-	-	-	-
OTU_0654	0	0	0	0	0	0	0	0	28	0	0	0	0	0	0	0	0	0	CAAGGTATCCGTAGGTGAACCTGCGGATGGATCATTCATGTAATGTTGATGCCTAGCATCTATTATATACACTGTGAACTTTTAACCATCAAAGGTGACCATGTAAGGCTGGATTCATTCCAACCAGAAGCTGGCTCCTGGGGCTCTAGTTAACCATAATATCATTTAATGCCTAAACAAACTTTAAATTAATACAACCTTTAACAATGGATCTCTTGGCTCCTGCAAC										-	-	-	-	-
OTU_0655	0	0	0	0	0	0	10	0	43	0	0	0	0	0	0	0	0	0	CAAGGTAACCGTAGGTGAACCTGCGGTTGGATCATTACTGTATTTTTTTTTCCAGTAATTTGTTTGCAAGCGCTTAGATAGGTCAATGCAAACAAGTGAATATGGAAGAAATTCTACAATCTGTGCACCTGTAATTGTAAGTTGGCGATTGTCCAGTGCTTTGTGCTGGACTTGCATTAAGTTGCAAAGGTCGTCAATAGTGTAAACAACATAACTCTATTTTTTTTTTATTCTTTTATTGACTTTTTAAATTGAAACCAAGAACAACTATTAACAATGGATCTCTTGGCTCTCGCAAC										-	-	-	-	-
OTU_0656	0	0	0	0	0	0	0	13690	0	0	0	0	0	0	0	0	0	0	CAAGGTTTCCGTAGGTGAACCTGCGGAAGGATCATTCACAATAAGTGTTTTATGGCACTTTTTCAATCCATATCCACCTTGTGTGCAATGTTGTCTTGTAGCGTGATGCTTGTCATTGCGCTACAGGATGTAAACATCAACTCTTATCTTTAACAACTTTGTCTAAAACCTGTATGAATACTTAATTCAAATACAACTTTCAACAACGGATCTCTTGGCTCTCGCATCA	Eukaryota	Fungi		Mucoromycota		Mortierellales	Mortierellaceae	Mortierella		Saprotroph-Symbiotroph	Endophyte-Litter Saprotroph-Soil Saprotroph-Undefined Saprotroph	Microfungus	NULL	Probable
OTU_0657	0	0	0	146	23	287	0	0	0	0	0	0	0	0	0	0	0	0	CAAGGTTTCCGTAGGTGAACCTGCGGAAGGATCATTATTGATAACCTTCCATAAAATAAAAATAATTGAAAATTTTTCGATTTTTTTTTTTTTTTTTTATCAAAATATAATTGTAGAAAGTAACGTTCGTTTTGAATTTTGTTTTTAAACAAAATTACAAGATGTATAAGTTTTTCACGTTTTTCTTTTTACTTTATTATTTATTACTTTGATGTGTCAAAAAAATAAAAAAAATTAAATAACCCTATGCGGGGGATCACTTGGCTCGTGGGTC										-	-	-	-	-
OTU_0658	0	0	0	0	0	0	2	0	0	6	7	0	0	0	0	0	0	0	CAAGGTAACCGTAGGTGAACCTGCGGTTGGATCATTAGTAAAAATTTAATTATTTTAACTAAATAATAAACCCTTGTGCATTTGTTGATTGTTAAGCCACTAGTGGTTTTCTTTTTTATTATTGGGTGACCAATGAAAAAAAATAATTCCTTAGTGGTAATAGTTAAACCCAACAGTTTTTTAATTTTTTGTTATGATTTTTTATTCTCACTTTCTTAAGCAATTAAGGAAAGGAAAATATAATTAATTGACAACTTTTGACAATGGATCTCTTGGCTCTCGCAAC										-	-	-	-	-
OTU_0659	0	0	0	0	0	37	0	0	0	0	0	0	0	0	0	0	0	0	CAAGGTTTCCGTAGGTGAACCTGCGGAAGGATCATTACCTGGCCTTGGGCCGCTCGCGGGGGCTCGCTCCCGGGGGTGCTTAGCCCTTGACCTTCACCTTGACTATGCGCACCTTTGTTGTTCCCTCGGCAGGTCTCCTGCCGCCAGGGACCCCAAAACCCCTTAGTATTAGCATTAAACTTCTGAAAACAAACCTAATTATTTACAACTTTCAACAATGGATCTCTTGGTTCTGGCATC	Eukaryota	Fungi	Dikarya	Ascomycota	Dothideomycetes	Pleosporales				-	-	-	-	-
OTU_0660	0	0	0	0	0	64	0	0	0	0	0	0	0	0	0	0	0	0	CAAGGTCTCCGTAGGTGAACCTGCGGAGGGATCATTACCGAGTGAGGGCCCCCGGCCCGACCTCCAACCCTTTGTTATCAAAACCACTGTTGCCTCGGGGGCGACCCGGGCCCGTCGGCTCGGGGCCCCCGGTGGACAATTTCAAAACACTGCATCTTTGCGTCGGATTACAAAGTTTAATGAATTAAAACTTTCAACAACGGATCTCTTGGTTCTGGCATC	Eukaryota	Fungi	Dikarya	Ascomycota	Dothideomycetes	Capnodiales				-	-	-	-	-
OTU_0661	0	0	0	0	0	0	0	0	6	0	0	0	0	0	0	0	0	0	CAAGGTTTCCGTAGGTGAACCTGCGGAAGGATCATTAGTGATTTGCCGTGGTGGCGTAAAGACCCGCGAGGCGGTCCCCGGACCCCCTCGTGAACCAACCAAAACCGTGAACCCGTCGGCCTCGGCCGTCAACCCTTACACACATCTGAAAGGTACGGAAAGTGACAAAACACAAACAGTTAATACAACTGTCAGCAACGGATCTCTTGGCTCTCGCATC										-	-	-	-	-
OTU_0662	0	0	0	0	0	0	4	0	21	0	0	0	0	0	10	0	0	0	CAAGGTAACCGTAGGTGAACCTGCGGTTGGATCATTACAAATTTTCTTTTTCTTTTCACCGAGTTATCCACGATTGCAAAATCGTGATTGGTGAAAAGAGAAAAAGGAAACTCTTATGTGAACCTGTAATTGTACATTGGCGGTTGTCCAGTGCTTTGTGCTGGACTTGCATTTGGTTGCAAGGCCGTCAATTTGTTTTTCTTAAACACATCTAAAAGTTTTTCAATTCTATTTATTTTCTACTTTTTTCTAAAAGAAACCAAGAACAACTATTAACAATGGATCTCTTGGCTCTCGCAAC										-	-	-	-	-
OTU_0663	0	0	0	0	0	0	3	0	28	0	0	0	0	0	0	0	0	0	CAAGGTTTCCGTAGGTGAACCTGCGGAAGGATCATTGCCGAGCGTGCGCCGCCTTGCGAGCCGAAAGGCGACCATGGCGCGCGCATTTCTCCACAACCCATGTGAACTTCGTATCCGTGACTCGTGGCGTCGTCGGGCGCTTGCCGCCCGGCGCGACACACTTTTAACCAACCACGTTGACTGTGCTTCTCTGACTGAGACAAACTGTCCGCTCGCTAACGCGACTGACATCAAAACCAACATATCACAACTTTTAACAACGGATATCTTGGCTCGCGCATC										-	-	-	-	-
OTU_0664	0	0	0	0	0	0	0	0	9	0	0	0	0	0	0	0	0	0	CAAGGTTTCCGTAGGTGAACCTGCGGAAGGATCATTATTAGTCGCGGGATGAATGGGTGTGTTGGGTAAGCGTGGACTTTGGTGTGCGCGTGCCTGGCTGCGTGTTCGTTTCGGTTCTCTTTTCAACTTTTGAAGTGTGTGATATGTCACGTTTGTACCTCTTTCTTTCTTACTTTCCCAACCAAATCACTAAAAAACCCAAATCTGATTCAGACGCGTAGACTAAAGAGCAAGAAAACAAGAAATTCAACAACCCCCAACAACGGATATCTTGGCTCTCGCGAC										-	-	-	-	-
OTU_0665	0	0	0	0	0	50	0	0	0	0	0	0	0	0	0	0	0	0	CAAGGTCTCCGTTGGTGAACCAGCGGAGGGATCATTAGCGAGTTCGAGAAACTCCCAAACCACTGTCGTCCTTACCTTTTTCGTTGCTTCGGCGGGCGCGGCGGCCCTTCGTCAGAAGGGCGCCCCCCGCCGGAGGTCTCAAGCTCTGTTTTTCAGTGTATCTCTGAGCCCGAAAGGAAAATCCAATAACAACTTTCAACAACGGATCTCTTGGTTCTGGCATC	Eukaryota	Fungi								-	-	-	-	-
OTU_0666	0	4	17	0	0	0	0	0	0	0	0	0	0	0	0	0	0	0	CAAGGTTTCCGTAGGTGAACCTGCGGAAGGATCATTACAAATGATTTTCAAATCATAGGTTTGCGAATGTTGCATTACTTGGCACTGTCCTTTGGGATGGTGCCAGTGGTTAACGTATCTTCATACTTAACACCCCTCAAAAAAAACAATACAACTTTTAGCAACGGATCTCTAGGCTCTCGCAAC										-	-	-	-	-
OTU_0667	0	0	0	15	0	0	0	0	0	0	0	0	0	0	0	8	3	4	CAAGGTTTCCGTAGGTGAACCTGCGGAAGGATCATTAACAAATCTTGGGCGCAAGCTCATAAACCTTTGTGAATCGGGCTAGCCTTTTCTTCGGAGTTGGCTAGCTTCCTAGGGACTGAGGGAAAGTGGAAGGTCGCAAGACTTTTCACTTTGTTATAAACGTAGTCTAATACAAGTTTGTTATCGAAAGATTTCAAATAATGATACAACTTTTAACAATGGATCTCTTGGCTCTTGCAAC										-	-	-	-	-
OTU_0668	0	0	0	0	0	0	38	0	0	0	0	0	0	0	0	0	0	0	CAAGGTTTCCGTAGGTGAACCTGCGGAAGGATCATTATTGAATTCATTTGTTCAGGTTGTTGCTGGTTCCATTATTTGGTTCAAGTGCACATCTGGCTTTTGATCTCTTTCCACCTGTGCACTTTTGTAGCCAGTCTTTGTATCTTGGGTGATGTTGCGAGTTGAGCTTCTTAGCTCTGACTCTAAAGCTTTCCTAGGAGGCGGAGACTGTGTCTGCATCTTTTACAAACTATATTTGCATGTCTAGACAGTTTTTATTGGTCGAAAGACCTTTAATCATAACACAACTATTGACAACGGATCTCTTGGCTCACGCATC	Eukaryota	Fungi	Dikarya	Basidiomycota	Agaricomycetes	Agaricales	Tricholomataceae			Pathotroph-Symbiotroph	Ectomycorrhizal-Fungal Parasite	Agaricoid	NULL	Probable
OTU_0669	0	0	0	0	0	0	8	0	0	0	0	0	0	0	0	0	0	0	CAAGGTTTCCGTAGGTGAACCTGCGGAAGGATCATTAGAAAAATCATTCGTCTCAGTGATCACACACCTCTGTGGACCCAGACCCCTTGTTGCTTCCCGCCCTCCCCGCGGAGTGGCCCACCCCTCCGGGGGGATGGCCGCCGCGGCGGCGGGGGGCAGAACCCGAAACCCCTGTTCTCGCATGCCTTAGGTCTGAACTGAAGCTTTGAAACAGTCAAAACTTTCAACAACGGATCTCTTGGTTCCCGCATC	Eukaryota	Fungi	Dikarya	Ascomycota	Pezizomycetes	Pezizales	Sarcosomataceae	Trichaleurina	Trichaleurina sp. CLH-2013	Saprotroph	Undefined Saprotroph	NULL	NULL	Probable
OTU_0670	0	0	0	0	0	35	0	0	0	0	0	0	0	0	0	0	0	0	CAAGGTCTCCGTTGGTGAACCAGCGGAGGGATCATTACCGAGTTATACAACTCATCAACCCTGTGAACATACCTAAACGTTGCCTCGGCGGGAACAGACGGCCCCGTGAAAACGGGCCGCCCCCGCCAGAGGACCCCCCTAACTCTGTTTCTATAATGTTTCTTCTGAGTAAAACAAGCAAATAAATTAAAACTTTCAACAACGGATCTCTTGGCTCTGGCATC	Eukaryota	Fungi	Dikarya	Ascomycota	Sordariomycetes	Hypocreales	Nectriaceae	Fusarium	Fusarium solani	Pathotroph-Saprotroph-Symbiotroph	Animal Pathogen-Endophyte-Lichen Parasite-Plant Pathogen-Soil Saprotroph-Wood Saprotroph	Microfungus	NULL	Possible
OTU_0671	0	0	0	0	0	0	0	0	25	0	0	0	0	0	0	0	0	0	CAAGGTAACCGTAGGTGAACCTGCGGTTGGATCATTACCAAAGTAAAAAAAAATGGGGCTTTGGAGGGGTTCGCTTCTTCACTGCTTTATTTTTTACACCTTTTGTGAACCTTTTTATTATATTAATGTTTGGCAGTTTGGCGAAACTGTAACAAGCCGCTGTATGTGGGCTGCCAATCACCACTATATAAACCTAATATTTTTTTTTCTTTTTAACTTTAAGTGTTCTGATTTGATCCCCTGGGACCATATCGGCAATTACCTAAATTAAAAAACAACTTTTGACAACGGATCTCTTGGCTCTTGCAAC										-	-	-	-	-
OTU_0672	0	0	0	0	0	0	0	0	0	0	0	0	0	0	0	0	3	0	CAAGGTAACCGTAGGTGAACCTGCGGTTGGATCATTACAAAATGAACCTTCGTGTGGAATTTCAGTCAACTGGATTTATTCTAGTGATTTTCTTTCCCACGGACCAACACCTCTGTGAATTAAAGAACGTATTTTGGCAGTTTTGCTCAAAACTCTTTTCTAGTGCTTTTACGAGTGCTTTAAAAGTGGTGAGAGTGGCTGCCAGTGAATAACCTACACCAAAGTTTTATTTATTTAGTCTTATACAAAGAGAAACAATGAGAAACAACTTTAGACAACGGATCTCTTGGCTCTCGCAAC										-	-	-	-	-
OTU_0673	0	0	0	0	118	0	0	0	0	0	0	0	0	0	0	0	0	0	CAAGGTTTCCGTAGGTGAACCTGCGGAAGGATCATTACCGATTTCCAAATCATACCAACCAACCATGTGAACTTGTATCTGTCTTTCGGGGTTTATCCGTGTGGTGATGCCGCCGAACTTTCGGTGAACAAAGAGGATACCCCACCTGATTTTTCCAATCTCATCTTTCGGGATGGTGTTGCGGGACTATTGGGCCATTTTCCACAAACCATGTTAAACCATATTAAACCAAAAACAAATATATTCTGAATGACAAAAAAGCATACTTTGGCTAAGACCCACTGTATGTGTCAAACTTCTTGCGAAAGCATGAAGGAAAAACAAATTATGACAACTTTCAACGGCGGATCTCTTGGCTCGTGCATC										-	-	-	-	-
OTU_0674	0	0	0	0	0	0	0	0	0	0	0	0	0	0	0	13	0	8	CAAGGTTTCCGTAGGTGAACCTGCGGAAGGATCATTATCGTGAATCCATACCAACCCTTGCGAATCGTCTGTTCGGCAAGTGAATCTGATTCGTCTGACGATCTTGCTGAGGCCCCACAACAGGTAACTCTGTGTGGGCGCCACCAATCAACTTACGCGTCTCGAGTCTGTTTGTCTTCTACAGCCATACGCAAGTGTGTCTTTGAAACAATCTAAAACTCTTAACAGTGGATATCTTGGCTCGCGCAAC										-	-	-	-	-
OTU_0675	0	0	0	0	0	0	7	0	10	0	0	0	0	0	0	0	0	0	CAAGGTTTCCGTAGGTGAACCTGCGGAAGGATCATTCTGTTGTGTTGTGGTGGGGCGGAGGGTTGTGCGGGAACAGTCAAACCGGAAGGTTTGTGCTTGCTCCCGAACTGCCGTTCACCACGCTGCACTGCTATTCTTCACCACTTGTGAGTCACCGTTTGAAAAAGAATCAAATTCCCTTTCAGAAATATTCAAATTTCAAAACCGCACAAATAAGGCACCCTAGATACAAAAAATAGACTGAACACGCAAAAAAGAAACCAAAATATCAACAACCCGCAACAACGGATATCTTGGCTCTCGCGAC										-	-	-	-	-
OTU_0676	0	0	0	0	0	0	0	0	0	0	0	0	0	9	0	0	0	0	CAAGGTTTTCGTAGGTGAACCTGCGGAAGGATCATTAGTGAAACACAAGAGTGCTCTTTATTGAGGCTCGTTTTAACTATCCATTACACTTAGTGCACTTGAAAACACCTTCAAACTCGTTCATCCCTTTTAACGGGGATAACTCGTTTGATTGTATTTACTTTAACCCCTTTGAAATTTTAAACAAAGATGATGATGTATAACCATGAAATTTGAAAGAACAACTTTCAGCAACGGATTTCTTGGCTCTCGCATC	Eukaryota	Fungi	Dikarya	Basidiomycota	Agaricostilbomycetes	Agaricostilbales	Kondoaceae	Kondoa	Kondoa yuccicola	-	-	-	-	-
OTU_0677	0	0	0	0	0	0	2	0	7	0	0	0	0	0	0	0	0	0	CAAGGTAACCGTAGGTGAACCTGCGGTTGGATCATTACAAAATTTGAATCTTTGGTTGACGCGAAAGTGTCCCATTGATTTATTAACACCGTGTGCACTTTGATAGTATTTTGGGTCGACTTTTCGGAGTAGGCCCAATATTATAAACACCCTTTAAATAGCCTGAAATTCTTGTAAAAAGAAAACAACTTTTGACAACGGATCTCTTGGCTCTCGCAAC	Eukaryota	Fungi		Chytridiomycota	Chytridiomycetes	Rhizophydiales				-	-	-	-	-
OTU_0678	0	0	0	40	12	277	53	0	235	0	0	0	31	0	65	0	0	0	CAAGGTTTCCGTAGGTGAACCTGCGGAAGGATCATTACCGTAGGGGGCTTTTGCCCCCGATAAACATGTCCCTTGTCTATGAGCACTCTTGTTTCCTCGGCAGGCTTGCCTGCCAATGGGGACTACACTAAACCTTTTTTGTAGTAGTAGTACCCGTATATAAACAAAAATTAAAACTTTCAACAACGGATCTCTTGGTTCTGGCATCA	Eukaryota	Fungi	Dikarya	Ascomycota						-	-	-	-	-
OTU_0679	0	0	0	0	0	0	0	0	0	0	0	0	0	0	0	2	11	0	CAAGGTAACCGTAGGTGAACCTGCGGTTGGATCATTAGCGTAGACCTTTTGGTCAACACTGAGCACCTGGGTGTATCTGGCGCAGGAGTCGTGGGAAGGGAGTGATGACGGGAGTCTTTTGTTCTTCCTAGCGCCCCGCCTGCTGCTGCGCCAACCTCAAACTCTTACTCATTACTAAACCACAAAAACAAAACTTTTGACAACGGATCTCTTGGCTCTCGCATC										-	-	-	-	-
OTU_0680	0	0	0	7	0	0	0	0	0	0	0	0	0	0	0	0	0	0	CAAGGTTTCCGTAGGTGAACCTGCGGAAGGATCATTAAAGAGTCATACGTGCGGCTGAGTTTACTTGGTCGCCGTAACACTCCACCCTTTGTTTACATATCTTTGTTGCTTTGGCAGGCCCGCTCTTGGGCCACCGGCTTCGGCTGGTCAGTGCCTGCCAGAGGACCTAAAACTCATGTTAATAATATTGTCTGAGTACTATATAATAGTTAAAACTTTCAACAACGGATCTCTTGGTTCTGGCATC	Eukaryota	Fungi	Dikarya	Ascomycota	Leotiomycetes	Helotiales	Leotiaceae			-	-	-	-	-
OTU_0681	0	0	0	0	0	9	3	0	6	0	0	0	0	0	0	0	0	0	CAAGGTCTCCGTTGGTGAACCAGCGGAGGGATCATTACTGAGTCGTAAAAAACTCCCAACCCATGTGAATTTACCTTTGTTGCCTCGGCGGGACCTACCCGGTACCTACCCTGTAGCTACCCTGTAGCCCGCCGGTGGACTATTAAACTCTTGTAATTTTATATAATTCTGAGCGTCTTATTAAATAAGTCAAAACTTTTAACAACGGATCTCTTGGTTCTGGCATC	Eukaryota	Fungi	Dikarya	Ascomycota	Sordariomycetes					-	-	-	-	-
OTU_0682	0	0	0	0	0	10	0	0	0	0	0	0	0	0	0	0	0	0	CAAGGTAACCGTAGGTGAACCTGCGGTTGGATCATTACAAATTCTTTCATTGCTCTTTCAGCATTTACTGCAGATTGAGCAAATGAAGAAACTAAATGTGCACCTGTATTTGTACGTTGGCGGCCGTTCAGTGCTTTGTGCTGAACTTGCATTAAATTGCAAAGGCCGTCAATAGTGTTTTTCATCAAAACGCTTTGAAATATCTTAAATCTTTTTTTTTTTTTAATACTTAATCTCTTGAAAACCAAGAACAACTATTAACAATGGATCTCTTGGCTCTCGCAAC										-	-	-	-	-
OTU_0683	0	0	0	13	0	0	0	0	0	0	0	0	0	0	0	0	0	0	CAAGGTTTCCGTAGGTGAACCTGCGGAAGGATCATTACAGTATTTTGCCTGCGCTTAACTGCGCGGTGAACATCACACACTGTGTTTTCTTTTTTGAAATCATTGCTTTGGTCTGTCATCAGAAATGATGTTGGGCCAGAGGTTTAACTAACTTCAATTTTTATTGAATGGTTTATTAATTTTAATTGTCAATATGAAATTTAATTTCAAAACTTTCAACAACGGATCTCTTGGTTCTCGCATC	Eukaryota	Fungi	Dikarya	Ascomycota	Saccharomycetes	Saccharomycetales	Debaryomycetaceae			-	-	-	-	-
OTU_0684	0	0	0	0	0	66	0	0	0	0	0	0	0	0	0	0	0	0	CAAGGTTTCCGTAGGTGAACCTGCGGAAGGATCATTACAAAACTAGTCGTTCGCGGGAGGGGAAACCTGACCGCGATGTAAGCTATCACTAGTCACCCTTGAATAAACACCTTTGTTGCTTTGGCGGGCCGCCTTCCAGGCCAGCGGCTCCGGCTGCTGCGCGCCCGCCAGAGGACCACAACTCTTGATTTTAGTGATGTCTGAGTACTATATAATAGTTAAAACTTTCAACAACGGATCTCTTGGTTCTGGCATC	Eukaryota	Fungi	Dikarya	Ascomycota	Sordariomycetes	Hypocreales		Cephalosporium		Pathotroph-Saprotroph	Plant Pathogen-Wood Saprotroph	NULL	Soft Rot	Probable
OTU_0685	0	0	0	0	0	0	0	0	20	0	0	0	0	0	0	0	0	0	CAAGGTTTCCGTAGGTGAACCTGCGGAAGGATCATTACCGAGTCCGGGTCCTCGAGGCCCCCACTCCCACACGTGTCTACCTCACCGCGCGGCCGGGATGGACCTGTCCTTCTGGGGAGAACGTCCGTCCCTTCCGTTGCGAAGACATACTCACGCCCCCCCGGGACCCCGGGACGGCGTCGACAACAAAACTTTCAACAACGGATCTCTTGGCTCCGGCATC										-	-	-	-	-
OTU_0686	0	0	0	15	0	0	0	0	0	0	0	0	0	0	0	0	0	0	CAAGGTAACCGTAGGTGAACCTGCGGTTGGATCATTATTGATTTCAGCTTTTTTTGATTTGGTCGTGCAAGCGGCCAAATTGAAAAAGACACCCTTTGTGCAATGTTTTCATGTATTTGGTAGGCGTCGATTAGACTTGACCTTGCTTGGGCCTTCTTTATTGGAGGAGCCCAAGACTATCAAAGCTTTTAATTAAACACCCTTTTTTCCTTTAAAACAACTTCTTATTGTAACTGTAGCCGTTTTTGGACCTTTTGCCCTTTGACAGTGTAAAAGGCACAAAACCTACGACCAACAAACAAAAAACAACTTTTGACAACGGATCTCTTGGCTCTCGCAAC										-	-	-	-	-
OTU_0687	0	0	0	0	0	8	0	0	0	0	0	0	0	0	0	0	0	0	CAAGGTTTCCGTTGGTGAACCAGCGGAAGGATCATTACCGAGACACCTGCCCTCTGGGTAGACCTCACACCCTTGACTACCTACTTTGTTGCTTTGGCAGGCCACCGGGCTCGCCCGGTGCCGGCTTCGGCTGGTTAGCGCCTGCCAGAGGTTTTAAACTCTGAAATTATAGTCGTCTTATTAAAAAATCAAATTTATAAAAACTTTCAACAACGGATCTCTTGGTTCTGGCATC	Eukaryota	Fungi	Dikarya							-	-	-	-	-
OTU_0688	0	0	0	0	0	0	0	0	6	0	0	0	0	0	0	0	0	0	CAAGGTTTCCGTAGGTGAACCTGCGGAAGGATCATTACCAATGTTTACGTGGCCGTCGGCCGCCCTCGGGGGCTCATAACCCCTGAGCGGTGCTTAGCCGTCGCTCTTCACCTTGCTTATGGGCACCTTTTGTCGTTTCCTCGGCAGGTTTCCTGCCGCGAGGAACCCCGTAAACCTTTGTATTTGCATTAAACGTCTGATAACAACACAATTATTTACAACTTTCAACAATGGATCTCTTGGTTCTGGCATC	Eukaryota	Fungi	Dikarya	Ascomycota						-	-	-	-	-
OTU_0689	0	0	0	6	0	0	0	0	0	0	0	0	0	0	0	2	0	6	CAAGGTAACCGTAGGTGAACCTGCGGTTGGATCATTACTGATACTTGGTCTTTGAGTTGATACCGAAAGGAGTCCTCATTGCCAAATTCACCTCTTGTGCACTAGATTGTCTTTTGGTAGTTTATACCTTGGTATAGGCTGCCAAACTTTACAACAAACCATATCAACTTGTCTTAAATTATATAAAAATATAAACAACTTTTGACAACGGATCTCTTGGCTCTCGCAAC	Eukaryota	Fungi		Chytridiomycota	Chytridiomycetes	Rhizophydiales				-	-	-	-	-
OTU_0690	0	0	33	0	0	0	0	0	0	0	0	0	0	0	0	0	0	0	CAAGGTATCCGTCGGGGAACCAGCGGATGGATCATTTATGAAACGGGGTGAGCTGAACTTCTTTTGGGGAGGGAAGCGAGCCTCTTAAACAACTGGGATTTGTGGTGATTTTGGGGAAGGGTGAGTGAAAATGAATGTGTGAATGGTATAATTTGAATTGAATTGTGCCATTTGCATTTACATATAGCTCACGCTACCTTATATTATATACAAAAAACTACAAGTACAAAACCATTCTTCTGTTTGAACCAAAAAATACAGAATTACTAACGATGGATCTCTTGGTTCGTGCATC										-	-	-	-	-
OTU_0691	0	0	0	0	11	0	0	0	0	0	0	0	0	0	0	0	0	0	CAAGGTTTCCGTAGGTGAACCTGCGGAAGGATCATTAACAGAGCAAGGGTCCCCCGGGGCCCGACCTCCAACCCTTTGTCGTCACAAAACCACTTGTTGCTTTGGCGGGCCCGCCTCACCGGACCCATCCGCCCCCGACTCGGGGGCGGGCGGGGCACCGCGCGGGGCTGCCGGTCTTCGGCCCGGCAAGCGCCCGTCAGAGTCCACACCAAAAACTCTTGCCTCAACAGTACGTCTGAGTGAAACGATTTAATCAAATCAAAACTTTCAACAACGGATCTCTTGGTTCTGGCATC	Eukaryota	Fungi	Dikarya	Ascomycota						-	-	-	-	-
OTU_0692	0	0	0	0	0	0	0	0	0	0	0	0	24	22	41	0	0	0	CAAGGTTTCCGTAGGTGAACCTGCGGAAGGATCATTATAAACGCGGGTTGCCGCACGGGAGCAAGGGCGTCAGCCCGCCGCGCCCGTCGGCGACACGATGGCCGTGTGCATGCGCACGCCATCAAGCACCCTGTGGAATGTGTGCGGCGAGTGTGCTGTCTCTGGCTGAGCTGAGCGCAGATGCGCACGACCGGCCAGCACGGCACACTTGCTCGCAGCAGAACAACACTGATGCCACAACTAGCCAAATAACGAGAAACAACTTTTAACAATGGATCTCTTGGCTCTTGCAAC										-	-	-	-	-
OTU_0693	0	0	0	0	0	0	0	0	0	0	0	0	0	0	0	8	3	32	CAAGGTTTCCGTAGGTGAACCTGCGGAAGGATCATTAATAATAACCTGTTTGAGAAGCAATTCTCTTACTAACAACACCTTGTGAACTAGTAACGTTCTTCGGAACGGCCTTTGGCAATCAGTCGATTGTCACTGGATTTATTATACCTTTGTAATCTTTGTAGACTTAAAACAAACTAATTATATACAACCTTTAACAATGGATCTCTTGGCTCCTGCAAC										-	-	-	-	-
OTU_0694	0	0	0	0	0	0	0	0	21	0	0	0	0	0	0	0	0	0	CAAGGTTTCCGTAGGTGAACCTGCGGAAGGATCATTACTGGGTTTCGGACCTCGTGTCCACTCACCCGCCCTTTGTCATATACATCCACATCATTTCGGCCCCTGATCCCCGGACGCCCCCGCTGTTAACTCAGTGGGGTACCGCCTGTTGGTCGCGGGTCGGCATTGCAAACCCACGCGGATTACTGAAGTCTGATACAATTTTTTAAACGAAATTAAAACTTTCAACAACGGATCTCTTGGTTCTGGCAAC	Eukaryota	Fungi	Dikarya	Ascomycota						-	-	-	-	-
OTU_0695	0	0	0	0	0	0	0	0	0	3	0	0	0	0	0	4	4	22	CAAGGTTTCCGTAGGTGAACCTGCGGAAGGATCATTAACAATTTGGGGTAAAACCCACTAACAACACCTTGTGAACTTGTGAACGTTTCTCATTCGTGGGAGCGGCCCTTGGCAGCTCTGGCTGCCGGGGGATTGTTTAACAAACCTTTTGTATTTAGTAGACTTAAAAACAACCAATTGAAAACAACCTTTAACAATGGATCTCTTGGCTCCTGCAAC										-	-	-	-	-
OTU_0696	0	0	0	7	0	0	2	0	0	0	0	0	0	0	0	0	0	0	CAAGGTTTCCGTAGGTGAACCTGCGGAAGGATCATTAACAATGGAAAAATGCTCGGGTCACGTCGCGGAAGCGGAGGGCCCGAGACATACTCCAATCCGGTGCGAGTCGGCCTTAATTGCCTCGGTGGGTGGGCCGGTTGGTCCCCTGCCGAAGGAGACATACAACCCTACTTATCGGTGTTGTCTGATCGAAATATCGAATACAAGTTAAAACTTTCAACAATGGATCTCTTGGTTCTGGCATC	Eukaryota	Fungi	Dikarya	Ascomycota	Dothideomycetes	Jahnulales	Aliquandostipitaceae	Jahnula	Jahnula aquatica	Saprotroph	Undefined Saprotroph	NULL	NULL	Probable
OTU_0697	0	0	0	0	0	0	0	0	14	0	0	0	0	0	0	0	0	0	CAAGGTCTCCGTTGGTGAACCAGCGGAGGGATCATTACAGAGTTATCTAACTCCCAAACCATTGTGAACTTACCACTTGTTGCCTCGGCAGAACCTACCCTGTAACCTACCCGGGATCAGCTACCTAGTAGCTGAGTTCGACGTGGGCTACCCTGTAGCGGGCTGCCGGCGGACCACTAAACTCTGTTATACTATTGTAATCTGAGCGTCTTATTTTAATAAGTTAAAACTTTCAACAACGGATCTCTTGGTTCTGGCATC	Eukaryota	Fungi	Dikarya	Ascomycota	Sordariomycetes	Xylariales	Amphisphaeriaceae	Monochaetia		Pathotroph	Plant Pathogen	NULL	NULL	Probable
OTU_0698	0	0	0	0	0	0	0	0	0	0	0	0	0	0	0	2	7	11	CAAGGTTTCCGTAGGTGAACCTGCGGAAGGATCATTACCATATCCAAAAAAACAATACCCACCCACTGTGTGAATGGTTGTTAGCACGTCGGCAAGTTGGTCTTTCCTTTATGGAAAAACTCGCTTGCCGCGGGTTAGAAACTTTCTATTATATCAACCCCCCTCAAACCTGCTGGGTGTTTCTTTCGAGAAATTTACCTCAGCCCAACTGATTGGGATACGCAAGTTCGCTTGGGTAGCCAAAACAAAAAACAAAACCAATAGACAACTTATAACGGTGGATCTCTTGGCTCGTGCATC										-	-	-	-	-
OTU_0699	0	0	0	0	0	0	0	0	0	0	0	0	0	0	0	0	0	6	CAAGGTTTCCGTAGGTGAACCTGCGGAAGGATCATTACCGATTTTAAAAATCAAACCACGTGAAAAGTATGAACTGACTTGGGGGATTTCGGTCCCCCACAAACAACTCTATACAATTATTGCCAGAATCTTTACTAAAAAAAAACAACTTTTAGCAACGGATCTCTAGGCTCTCGCAAC										-	-	-	-	-
OTU_0700	0	0	0	4368	582	5673	0	0	0	0	0	0	0	25	0	0	0	0	CAAGGTAACCGTAGGTGAACCTGCGGTTGGATCATTACAAATCCTGACTCGCAAGAGTCTTAACCACTTGTGCATTATTATTGGCAAGGCACTCTGGTGATTCAGATGCCGAACCACATTTACTACTATTATGTCTGATATTATTTTATAATAATAAACAACTTTTGACAACGGATCTCTTGGCTCTCGCAACA										-	-	-	-	-
OTU_0701	21	4	35	0	0	0	0	0	0	0	0	0	0	0	0	0	0	0	CAAGGTTTCCGTAGGTGAACCTGCGGAAGGATCATTACCAATTAAACTAGTTACTTGTGTGCTGTTGGCAGAGCCGGAGCAATCTGGCCGAGTGAAGCAGGCAAACACACTTGTTTCTTACACCTTGTGAACCAGTGACTGCCTTCTGGGCAGCCTTTGGCAGGGAGAACCAGTTAGGTTCATTATTCCTTGCCGAGGGACCAACTCTAACACCTTTTGTAAACTATACTTAGAAACAAGCAAATATAATACAACCTTTAACAATGGATCTCTTGGTTCCTGCAAC										-	-	-	-	-
OTU_0702	0	0	0	0	0	0	9	0	0	0	0	0	0	0	0	0	0	0	CAAGGTTTCCGTAGGTGAACCTGCGGAAGGATCATTACCGAGACGCCGGCCCCCGGGCCGGATCTCCCATCCCGTGTCTAATCCACCCACGGGGCCGTCATGACCCCCCCGGGCCTGCTTGGTCCGGGGCCGGACAGCGGCGGCCTTGAACCACAAACTCTGACCCTGTGCGGGACCTCCCGCGGGAAATGAGCATCAAAACTTTCAACAACGGATCTCTTGGCTCTGGCATC	Eukaryota	Fungi	Dikarya	Ascomycota						-	-	-	-	-
OTU_0703	0	0	0	0	0	0	6	0	0	0	0	0	0	0	0	0	0	0	CAAGGTTTCCGTAGGTGAACCTGCGGAAGGATCATTAAATGCTAGCAGTCGTCAAGCCGACTGCGCGCCCGGAGCGCCGCCATAACCTGGCGGCGTGTCGTCACTTCTAGCCCACGGCCTCGTGCCGGGTGGGTGGTGGTCGGCCGCCGGGGCCCTAGCACACCCTCTGATAACTCTACCTTTGTTGCTTTGGCGGGCCGCCGTTCGGCTCTCGGCCTCGTGCTGGGACGCGCCCGCCAGAGGACCCAACCCTTTGATTTTAGTGATGTCTGAGTACTATATAATAGTTAAAACTTTCAACAACGGATCTCTTGGTTCTGGCATC	Eukaryota	Fungi	Dikarya	Ascomycota	Leotiomycetes	Helotiales	Helotiaceae	Dimorphospora	Dimorphospora foliicola	Saprotroph	Undefined Saprotroph	NULL	NULL	Probable
OTU_0704	0	0	0	0	0	14	0	0	0	0	0	0	0	0	0	0	0	0	CAAGGTAACCGTAGGTGAACCTGCGGTTGGATCATTACAAATTCTTTCAATTGTTCTTTTCACACGCAGGATCTGATCTTGCTGTGCACTGAACAAATGAAGAAACTAAATGTGCACCTGTATTCGTACGTTGGCGGTTGTTCAGTGCTTTGTGCTGAACTTGCATTAGATTGCAAAGGCCGTCAATAGTGTTTTCACAAAAACGCTTTAAAATATTCCAAATCAGCTTAATCGCTATTTTTTTTAGTATTTACAACTTAATCTCTTGAAAACCAAGAACAACTATTAACAATGGATCTCTTGGCTCTCGCAAC										-	-	-	-	-
OTU_0705	0	0	0	0	0	20	0	0	0	0	0	0	0	0	0	0	0	0	CAAGGTTTCCGTAGGTGAACCTGCGGAAGGATCATTAGTGATTTTTTCAAAAAGTTTATGTGTTCTTTTGTTACTTGTAGCATTAGGACCTTAAATCTTTTAAACCATTTGTGAACATGAAACCCAAAAGAACATTTAGCAAAGTTTTCTTTGCTAGTAGTTTTTAAACCAAGAGCTTTTAATCTATTTCCATAACACATTGTCTAAGCTATTTCATAGACTTATAATCTATTAAAACAACTATTAACAATGGATCCCTTGGCTCTTACTTC										-	-	-	-	-
OTU_0706	0	0	0	0	0	42	0	0	0	0	0	0	0	0	0	0	0	0	CAAGGTTTCCGTAGGGGAACCTGCGGAAGGATCATTAAAAAATAGATTCGACAGAATTTATTTCAAGTCCTCCCACTTAGCCGCGATAGTGGGGGGCATCGACTGAATGAAACACGCACGCTGCGGCTAGCTGCGGTTTCTGTTGTGTATTTTGCACCACAGACATGGGAAGGAGAATAAAAAAGATACCACTGCAAGCGGTGGATCACTCGGCTCGCAGGTC										-	-	-	-	-
OTU_0707	0	0	0	0	0	0	2	0	0	0	0	0	0	0	0	0	0	0	CAAGGTAACCGTAGGTGAACCTGCGGTTGGATCATTAACAAAATCCAAACAAAGAGAGGAATAGGAATTGTTTACTTTCGGGTGACTGTTCTGTTCCTTTTTTTCAACCCATTGTGAACTGTAATTGTCTCTGGTGTGGTTAAGAGTCTTTAAAAGTTATTTTTTAAAGATAGCGATTGCAAAATTGCTACCCACCGTTATTTTAAACTTTATGATATTTTTAATTGGACTTTATAACCCATAAAAGCTTGTCTTTTTATACTTTAAATAAAAAACAACTTTTGGCAACGGATCTCTAGGCTCTTGCAAC										-	-	-	-	-
OTU_0708	0	0	0	0	0	0	3	0	6	0	0	0	0	0	0	0	0	0	CAAGGTATCTGTAGGTGAACCTGCAGATGGATCATTAAAGTAATTTGGGTCATACCAATATACTAGCACTTGAGCGAATTCCAGTCGAGAAGGGTGGGTTTGTAGCTGTATCCGTGGATACCTACGAACAATCACTGCCCAACTTGACTGGACTAGCAATTACAAACACTACACTTTGGATATTTATTAAACCAACTATTACCAATTGATATAACCTTTAACAATGGATCTCTTGGTTCCTGCAAC										-	-	-	-	-
OTU_0709	0	0	0	0	0	0	0	0	0	9	0	10	0	0	0	0	0	0	CAAGGTAACCGTAGGTGAACCTGCGGTTGGATCATTACTGATACTCTTCTGCCGGTCGAACCTTTATGGATCCCGGCAGGAGCTTACACCCCTTGTGCACAATACTGTTTTTTGGGTTTGGTCGAGAGGCGATTTCGGTCAAGACTCGGTCAGGCCCAGCAGCCAAACGATATCCAATTTGTCTGACGTCTATGAAAATAGAAACAACTTTTGACAACGGATCTCTTGGCTCTCGCAAC	Eukaryota	Fungi		Chytridiomycota	Chytridiomycetes	Rhizophydiales				-	-	-	-	-
OTU_0710	0	0	0	13	0	54	0	0	0	0	0	0	0	8	0	0	0	0	CAAGGTAACCGTAGGTGAACCTGCGGTTGGATCATTATTAGATTCAAGGCGAGTTGCAAAACTCTGCCAATCACACCTTGGTCACTTGATGTAAGTTCCTCTGTTTAGGCAGAGGAAACGTATAAACACCCATTACTATTTATGATACAAAACAAAAATCAAAAACAACTTTTAACAACGGATCTCTTGGTTCTCGCAAC										-	-	-	-	-
OTU_0711	0	0	0	8	0	17	0	0	0	0	0	0	0	0	0	0	0	0	CAAGGTTTCCGTAGGTGAACCTGCGGAAGGATCATTATCGTGTTGGGGCCCTTTTAGGGCCCCAATCCCACATCCCGTGCCTATATACGTCGAGATTGCCTCGGCGGGCCGGCGGCCTTGGTGCCGGCGTCCCGCCGCGGGGTCCAACGCACTCGTTTTAAACCTGTCGTCTGAGCGTTAAACGCGAATAAATTAAAACTTTCAACAACGGATCTCTTGGTTCTGGCATC	Eukaryota	Fungi	Dikarya	Ascomycota						-	-	-	-	-
OTU_0712	0	0	0	0	0	8	0	0	6	0	0	0	0	0	0	0	0	0	CAAGGTTTCCGTAGGTGAACCTGCGGAAGGATCATTACCAAATCCAAAAAAACTTTCTTATCAACACCCCAATGTGAACTGAGAATGGTTTCGTCCCTTCTTCTTCTTTTTCTTTTTTTTCTTCGCAAGAGGAAAAAAGGGAGGAGAGGGAGGGATGTTCAAACACATTTTTTTTCAACCCCTTTTCAACCATTAAAAACCCATTTTTTTAATGCTGAAAGCAACCAAAAAACGAAACATGAGACAACTTTTAACGGTGGATCTCTTGGCTCGTGCATC										-	-	-	-	-
OTU_0713	0	0	0	0	27	0	0	0	0	0	0	0	0	0	0	0	0	0	CAAGGTAACCGTAGGTGAACCTGCGGTTGGATCATTAGCAAGGCGCAAGCCAACACGCGGCCACGAGTATAGACACGGAACGATTGCTTGAAACAATACAACTTTTGGCAACGGATCTCTAGGCTCTCGCAAC										-	-	-	-	-
OTU_0714	0	0	0	12	0	0	22	0	23	0	0	0	18	0	42	0	0	0	CAAGGTCTCCGTTGGTGAACCAGCGGAGGGATCATTACAGAGTTATCTAACTCCCAAACCCATGTGAACTTACCATTTGTTGCCTCGGCAGAACCTACCCGGTACCTACCCTGGAGCGGCTACCCTGTAGCTACCCTGGAGCGGGCTACCCTGTAACGTACTGCCGGTGGACCTTTAAACTCTTGTTATTTTATAGTAATCTGAGCGTCTTATTTTAATAAGTCAAAACTTTCAACAACGGATCTCTTGGTTCTGGCATC	Eukaryota	Fungi	Dikarya	Ascomycota	Sordariomycetes	Xylariales	Sporocadaceae	Discosia		-	-	-	-	-
OTU_0715	0	0	0	21	0	0	0	0	0	0	0	0	0	0	0	0	0	0	CAAGGTAACTGTAGGTGAACCTGCAGTTGGATCATTACGAGGATTTTTCACTCTGGTATTCACTTCACTGTGCGTATTAGAACTGGGGAATTCACGAAACCAAAAAAGAAAATTCTTTCAGGAGGATACTCAGGTATGCGGTTTCCCTTCTATTAACTTCATTCAAAAAGTGCTGTCACTACATATGGATGTTGTTAATAGGTTGGAATGAAACAGATTTTATACGCTACCGAGTCGGGGGCCCTGAAACCTTGGGCGGATTTCTCAATCACGCCGTCCCCCGCACAATCAATAACTGGTAACGACCGATGTCTTGGCTCAGAGATC										-	-	-	-	-
OTU_0716	0	0	0	9	40	0	2	0	8	0	0	0	0	0	0	0	0	0	CAAGGTTTCCGTAGGTGAACCTGCGGAAGGATCATTACAGAGAACTTGCCCTTCGGGGTAGATCTCCCACCCTTTGTTTACAATACCATTGTTGCTTTGGCAGGCCCGTCTTCGGACCACCGGCTTCGGCTGGTCAGTGTCTGCCAGAGGACCCAAAACTCTTTATAATTTATTGTCTGAGTACTATATAATAGTTAAAACTTTCAACAACGGATCTCTTGGTTCTGGCATC	Eukaryota	Fungi	Dikarya	Ascomycota						-	-	-	-	-
OTU_0717	0	0	0	0	0	0	3	0	0	0	0	0	0	0	0	0	0	0	CAAGGTTTCCGTAGGTGAACCTGCGGAAGGATCATTATTGAATTTACATGGGTTGTGCTGGTTTTACAAGTGCACGCCTATATCAATTTCCATACACCTGTGCACCTTTGTAGACTGGGGGAGAAATCTTCTAGTCTGCGTTTTATACACTCTTTTTTATTACATTGAATGTTTCTTGTCTTTTGACAAACAAATTTATACAACTTTAAGCAACGGATCTCTTGGCTCTCGCATC	Eukaryota	Fungi	Dikarya							-	-	-	-	-
OTU_0718	0	0	0	0	0	7	0	0	0	0	0	0	0	0	0	0	0	0	CAAGGTCTCCGTTGGTGAACCAGCGGAGGGATCATTACCGAGTTTACAACTCCCAAACCCCTGTGAACATACCTATTGTTGCCTCGGCGGTGCCTGTTCCGACAGCCCGCCAGAGGACCCCAAACCCTGATTACATTAAAGAATTCTTCTGAGTAACCGATTAAATAAATCAAAACTTTCAACAACGGATCTCTTGGTTCTGGCATC	Eukaryota	Fungi	Dikarya	Ascomycota	Sordariomycetes	Hypocreales	Nectriaceae			Pathotroph-Saprotroph-Symbiotroph	Animal Pathogen-Endophyte-Fungal Parasite-Lichen Parasite-Plant Pathogen-Wood Saprotroph	Microfungus	NULL	Possible
OTU_0719	0	0	0	0	0	0	0	0	0	0	0	0	0	0	0	5	0	0	CAAGGTTTCCGTAGGTGAACCTGCGGAAGGATCATTGCCACACACGATCCAAGATCGACACTTATTTGTGAAACGTTATTGTTATTTACTCTGTTTAGTTGTAGTCCTAGGATTTACAACTTAGGAGTACTTATACAAACACCAAAAAAAAACAAACAAAATGAAATATGCATTGGAACAAAATAGTCATAACAAGTTTGTCTTGATATGACGACTAGATTTAAATTGTAAAAAACTTTTGGCAACGGATATCTAGGTTCTTGCAAC										-	-	-	-	-
OTU_0720	0	0	0	0	0	0	0	0	9	0	0	0	0	0	0	0	0	0	CAAGGTTTCCGTAGGTGAACCTGCGGAAGGATCATTACAGAGTTCATGCCCTAACGGGTAGACCTCCCACCCTTTGTTATACATACCTTTGTTGCTTTGGCAGGCCGCCTTCGGGCTATCGGCTTCGGCTGGTGCGTGCCTGCCAGAGGACCCCAAACTCTGAATTTTAATGTCGTCTGAGTACTATATAATAGTTAAAACTTTCAACAACGGATCTCTTGGTTCTGGCATC	Eukaryota	Fungi	Dikarya	Ascomycota	Leotiomycetes	Helotiales				-	-	-	-	-
OTU_0721	0	0	0	7	0	0	0	0	0	0	0	0	0	0	8	0	0	0	CAAGGTCTCCGTTGGTGAACCAGCGGAGGGATCATTATAGAGTTGTAAAACTCCCAAAACCCATGTGAACATACCTGTTGCCTCGGCGGGCCTACCCTGTAGTTACCCTGTAGCTACCCTGTAGAACCGCCGAAGGACCATTAAACTCTTTTATCTCTGTATCTCTGAGTAAAAAACAAATAAGTTAAAACTTTCAACAACGGATCTCTTGGTTCTGGCATC	Eukaryota	Fungi	Dikarya	Ascomycota	Sordariomycetes	Xylariales				-	-	-	-	-
OTU_0722	0	0	0	0	0	0	0	0	0	0	0	0	0	25	36	0	0	0	CAAGGTTTCCGTAGGTGAACCTGCGGAAGGATCATTATCAACGTTATCCACGTATAAACCAATTATCGTGAACTGTCACATTTTTTCTTATTAACTACCTCGAAAATCCTTAGCGATTTGACAGAGTTAATTTCTTATGATTTATCGGAACTGATTATATGGAAACAACCTTTTTCTTTCTTAACGGATTGAAGAACTGTTTCTTTCATTTTACGAAATTATTCGAACAACTCTTAGCAACGGATATCTTGGTTCTCGTAAC										-	-	-	-	-
OTU_0723	0	0	0	10	0	0	0	0	0	0	0	0	0	0	0	0	0	0	CAAGGTTTCCGTAGGTGAACCTGCGGAAGGATCATTACAATTCAGTAGCTTGCTACTGTTAGGAGGTTGCTTTAAGCCCGTATAGTTTTACTACTGATGAGCGGCAGGCCCTCTGACTGTACCCTTGTCTTTTGCGCACCCAAGTTTCCTTGGTGGGCCAGCCCGCCAACTGGACAACACTATAACCTTTTTTAATTATCAATCAGCGTCTGAAAACAATGTAATAATTACAACTTTCAACAACGGATCTCTTGGTTCTGGCATC	Eukaryota	Fungi	Dikarya	Ascomycota	Dothideomycetes	Pleosporales	Phaeosphaeriaceae			Pathotroph-Saprotroph	Fungal Parasite-Plant Pathogen-Plant Saprotroph	Microfungus	NULL	Probable
OTU_0724	0	0	0	0	0	0	0	0	301	0	0	2227	0	0	0	0	0	0	CAAGGTTTCCGTAGGTGAACCTGCGGAAGGATCATTAACAAAAAATCTGAAGCCGCCAGTGGGCGCAAGCCTGCCGGTCGGTTTTCAACAACCTTCTACCTTGTGAATTGTGAACAACTGTGAGTGCCTGCAGGCCAGCCAGTCGGCCGGACTGCGGGAACCCCTTTAAACATTAAAGTCTAATTTCTAACTGTCTGCAAAGATAGCTAACAAATACAACTTTTAACAATGGATCTCTTGGTTCCTGCAACA										-	-	-	-	-
OTU_0725	0	0	0	0	0	0	3	0	48	0	0	0	0	0	0	0	0	0	CAAGGTTTCCGTAGGTGAACCTGCGGAAGGATCATTGCCACACACGATCCAAGATCGACACTTATTGTGAACCGTAAACGTGTTTTGTGATTGTTTGGTTTATACTAACCAATCATATATACCAACCACCAATAAATAACACATGTTTTATCATTGGAATTATAATGTTATCAAGAAGTTTTTAACCTTCTTGTAACGCTTAGATTATTAATTGTAAAACAACTTTTAACAACGGATATCTAGGCTCTTGCAAC										-	-	-	-	-
OTU_0726	0	0	0	0	0	0	2	0	13	0	0	0	0	0	0	0	0	0	CAAGGTTTCCGTAGGTGAACCTGCGGAAGGATCATTATTGATTTGGGTTTTGCACACACCAGTGCTTCTCCCTTGCTGTACCTTGCTGTACACCGCAAAAAAAATACTCTTGTGAACTCGTACTACCCAATTTTTATAAACAATAGAAGCCTTATGTTATTTTTGTGTCCCCTCGCAGGGCTCAATCATTTATTAATTATACATAACTTTTAACAACGGATCTCTTGGCTCTCGCATC										-	-	-	-	-
OTU_0727	0	0	0	11	0	0	0	0	0	0	0	0	0	0	0	0	0	0	CAAGGTTTCCGTAGGTGAACCTGCGGAAGGATCATTACAAAACTAGTCGTTCGCGGGAGGGGAGACCTGACCGTGATGTAAGCTATCACTAGTAACCCTCGAATAAACACCTTTGTTGCTTTGGCGGGCCGCCTTCTAGGCCAGCGGCTTCGGCTGCTGCGTGCCCGCCAGAGGACCACAACTCTTGTTTTTAGTGATGTCTGAGTACTATATAATAGTTAAAACTTTCAACAACGGATCTCTTGGTTCTGGCATC	Eukaryota	Fungi	Dikarya	Ascomycota						-	-	-	-	-
OTU_0728	0	0	0	0	0	41	5	0	26	0	0	0	0	0	0	0	0	0	CAAGGTTTCCGTTGGTGAACCAGCGGAAGGATCATTACAGAGATATGCCCTCCGGGGCAGACCTCCCACCCTGTATAATTTACTCTTGTTGCTTTGGCAGACCGCCCTCGGGCCCCCGGCACTTGTTGCTGGGGAGTGTCTGCCAGAGGACCCCAACTCTTGTGTTTAGTGTCGTCTGAGTACTATAATAATAAGTTAAAACTTTCAACAACGGATCTCTTGGTTCTGGCATC	Eukaryota	Fungi	Dikarya	Ascomycota	Leotiomycetes	Helotiales				-	-	-	-	-
OTU_0729	0	0	0	0	0	0	0	0	31	0	0	0	0	0	0	0	0	0	CAAGGTAACCGTAGGTGAACCTGCGGTTGGATCATTAGAAATATTTTAAGTGTGATGAATTTAGCCCTAAATAGGCTAGGGTCAAGGCCTTCGGCCTTGAGCCTAGCGTAATATGGGGAGTTCGTCAGCTTATTTCACAACTTGTGCACTGTAATTGTTTTTGGGCGGTTAATTAAACCGAATCGCCCGCCAGTTTAACCAAACTTCTAAATTTTTGACTGATGTTTATTTTTAAATTATAAACAACTTTAGACAACGGATCTCTTGGCTCTCGCAAC										-	-	-	-	-
OTU_0730	0	0	0	0	18	0	0	0	0	0	0	0	0	0	0	0	0	0	CAAGGTTTCCGTAGGTGAACCTGCGGAAGGATCATTACAGAGTTCATGCCCTCATGGGTAGACCTCCATCCTTGTATATCTTACACCGTTGCTTTGGCAGGCCGTCCCTCCGGCCGCTGGCGTCTGCTAGCGAGTGCCTGCCAGGGAACCATCAAACCAAACCTTACCAGTGTCGTCTGAGCAATATATAATATTTAAAACTTTCAACAACGGATCTCTTGGTTCTGGCATC	Eukaryota	Fungi	Dikarya	Ascomycota						-	-	-	-	-
OTU_0731	0	0	0	0	0	8	0	0	0	0	0	0	0	0	0	0	0	0	CAAGGTTTCCGTAGGTGAACCTGCGGAAGGATCATTACCGATTATGCATTGACTTGCGTATGAAGTAATAAACCCTCCTCGGGACTAGTCTGACTAGTCCTCGCGCCGAGAGCCCGCCTGCTCTCGGCGACACACTCGCCGGCCGCGGCCGACCGTCAAGGTCTCCGCGGACGACGGGTGGCTCGGGTCTTGTGGTACGGTAGACCGTCTAAGGAGCGTTGCGCCCTTGCCCGAGTTACACGAGCCCTTCCCCGCGATGGGATGTGTGAAAAGCTTTTCTTTTTGTTCGACCGGGTCGAGAGACTCGCAAAACACTATAGAAATAACACTGTACAGTGGATCACTTGGCTCGGGGGTC										-	-	-	-	-
OTU_0732	0	0	0	0	7	9	0	0	0	0	0	0	0	0	0	0	0	0	CAAGGTAACCGTAGGTGAACCTGCGGTTGGATCATTAACAAATTCAACTCTTTTTTGTCGGGACACGGCCCCCTAACAAAGGGCCTCACACCTTCAAAAAATACCACACCTGTGAACTTATATTATTGTATTTGGCGGCGTTAAAACTATGATTTATTTTGTAGGGGCGCTTTAATTGGTGCCTACCCGCCTTTAATTTTCTTTAAACATCTTTGTTAAAGTCGATATTTTTATAAAAGTTTTAAAATAATTTTAACAACTTTTGGCAACGGATCTCTAGGCTCTTGCAAC										-	-	-	-	-
OTU_0733	0	0	0	0	0	0	0	0	7	0	0	0	0	0	0	0	0	0	CAAGGTTTCCGTAGGTGAACCTGCGGAAGGATCATTAACGAGTTTTTGGTTGATTTTAGGATTGACCGACTCCCACCCAATGTTTATTTTATGCTGAAAATAGCAGCTTTGGCAGGACAATTCAGAAATGGATTGACTGGATTGATGAGAATCAACTGGTTTTGTGCCTGCCAAAGTAACACAACAAAACACTTTTGTAACAAATTAAGAAGTCTGAGAATATTTTGAAAATAAATCAAAACTTTCAACAACGGATCTCTTGGTTCTGGCATC										-	-	-	-	-
OTU_0734	0	0	0	0	0	20	0	0	0	0	0	0	0	0	0	0	0	0	CAAGGTTTCCGTAGGTGAACCTGCGGAAGGATCATTTCCAATACCCTTCTAGGCTGACTGTGTTGGAGGTTGAGGTGAGTGGATGGCCTGTCAAAGGGCTGTTGGCTTGCCTTGTCTCTGACATGGTTTGACTAACACATTGTGAACCAGTAACTGCTTTGTGTGCTGCGGCGCATGAAGGAGCCCTTGGCGGGATGAACAGGTTTTGTTCGCGAAGTCTTGCCGAGGGACCCCTTAACTATAACCTTTTGTAACCTTTGTCTTAAAACGTATGAACTACAACTTTATACAACCTTTAACAATGGATCTCTTGGTTCCTGCAAC										-	-	-	-	-
OTU_0735	0	0	0	12	0	0	0	0	0	0	0	0	0	0	0	0	0	0	CAAGGTCTCCGTTGGTGAACCAGCGGAGGGATCATTGCTGGAACAAACGCCCTCACGGGTGCTACCCAGAAACCCTTTGTGAATACTACCTAAAAAATGTTGCCTCGGCGCAGGTTGGCCTCTACTGAGGCCCCCCGATTTCTTCGGAATAGGGGAGCCAACCGGCCGGTGGCCCCTTCAACTCTTGTTTTTGTAAAATCATCTGAGTAAAAAAAATAAATGAATCAAAACTTTCAACAACGGATCTCTTGGTTCTGGCATC	Eukaryota	Fungi	Dikarya	Ascomycota						-	-	-	-	-
OTU_0736	0	0	0	0	0	0	3	0	0	0	0	0	0	0	0	0	0	0	CAAGGTCTCCGTTGGTGAACCAGCGGAGGGATCATTACCGAGTTTTCAACTCCCAAACCCCATGTGAACTTATACCATTTACAACCGTTGCTTCGGCGGGTTCTCGCCCCGGGCTTTACACCCCGGAACCAGGCGGCCCGCCGGGGGACCCAAACTCTAGATTTATATTTTAGCATGTCTGAGTGGAATCATTACAAAATGAATCAAAACTTTCAACAACGGATCTCTTGGTTCTGGCATC	Eukaryota	Fungi	Dikarya	Ascomycota	Sordariomycetes	Hypocreales	Clavicipitaceae	Pochonia	Pochonia chlamydosporia	Pathotroph	Animal Pathogen	NULL	NULL	Probable
OTU_0737	0	0	0	0	0	0	4	0	0	0	0	0	0	0	0	0	0	0	CAAGGTCTCCGTTGGTGAACCAGCGGAGGGATCATTACCGAGTTTACAACTCCCAAACCCCTGTGAACATACCTATGTTGCTTCGGCGGCCCCCGCGGCCGCCGAGGGTCCAAACTCGTATCTTTTACAGAATATCTGAGTCTTAAAACAAATAAATCAAAACTTTCAACAACGGATCTCTTGGTTCTGGCATC	Eukaryota	Fungi	Dikarya	Ascomycota	Sordariomycetes	Hypocreales				-	-	-	-	-
OTU_0738	0	0	0	22	0	0	0	0	0	0	0	0	0	0	0	0	0	0	CAAGGTCTCCGTTGGTGAACCAGCGGAGGGATCATTACCGAGTTTTCAACTCCCTAACCCTTCTGTGAACCTACCTATCGTTGCTTCGGCGGACTCGCCCCAGCCCGGACGCGGACTGGACCAGCGGCCCGCCGGGGACCTCAAACTCTTGTATTCCAGCATCTTCTGAATACGCCGCAAGGCAAAACAAATGAATCAAAACTTTCAACAACGGATCTCTTGGCTCTGGCATC	Eukaryota	Fungi	Dikarya	Ascomycota	Sordariomycetes	Hypocreales	Cordycipitaceae			-	-	-	-	-
OTU_0739	0	0	0	0	0	0	0	0	0	0	0	0	0	0	0	240	152	81	CAAGGTTTCCGTAGGTGAACCTGCGGAAGGATCATTAACACGTATCCACGTATCAACCCTCTGTGCACTATAGTGTAAGCTGATCGATGGCTTGCGTAGGACACAAGCGGTCTTCGGACTGTGATTGTGTTTTCCCATCGATTGGTGATTCTTTTTTTTTTTACCCCTTTTCTTAACTTTGTGCTAACTATTTTTTTTTTGTGTTGCTTGACTGCGTACCAAAAAAAAAAAAATACGAAACGTTGAACAACTCTTGACAACGGATATCTTGGTTCCAGTAAC										-	-	-	-	-
OTU_0740	0	0	0	0	0	0	39	0	36	0	0	0	0	0	0	0	0	0	CAAGGTTTCCGTAGGTGAACCTGCGGAAGGATCATTATTTATAGTTGTCGAGCTAGGGTCTAATGTGTAATAACATCTGACCCAGTTCTGGCTTACTACTTTGTGCATTTGTACTATCCAATTTTTTAAAGCCTCTGGTATTATTATGTGCTCTTCTGAGCCAAATTATTTTTTAATTTAAAATAACTTTTAACAACGGATCTCTTGGCTCTCGCATC										-	-	-	-	-
OTU_0741	0	0	0	0	0	0	0	0	0	0	0	0	30	0	0	0	0	0	CAAGGTTTCCGTAGGTGAACCTGCGGAAGGATCATTATCGTACTACAGAGGTGCAAGGGCTGTCGCTGTCCTTTTTCAAAGGTCGTGCACGCCCGAGTGCTCTCGCCTACAATCCACCTCACCACTTGTGCATCACCGCGCGGGGCCTCCCTCTTGGCTCGCTTTGAGAGAGGCTCGCGTTCTTCACATCACACACATACCCCTTTAGTTTTGAATGTCATTCATTTGCGATAACACGCAATCAATACAACTTTCAACAACGGATCTCTTGGCTCTCGCATC	Eukaryota	Fungi	Dikarya	Basidiomycota	Agaricomycetes					-	-	-	-	-
OTU_0742	0	0	0	0	0	0	0	0	25	0	0	0	0	0	0	0	0	0	CAAGGTTTCCGTAGGTGAACCTGCGGAAGGATCATTAAAAGTTGTTCGAGGCGGCCCCAGGCATCGCCAGGTGGCCGCTTAGACATCAACACCCTCTGTATATCTACCGCGTTGCTTTGGCGGGACGGCAGCCAGCAGCCCTGCTGGGAAGCTGTCCGCAGGGCCTCTCCAAGGCCCCGCGAGCGCCCGCCAGAGAACCGTCAAACTCATGTTAAACCGTGGTGTCTGAGCTTTACAAGCAATAAGTTAAAACTTTCAACAACGGATCTCTTGGTTCTCGCATC	Eukaryota	Fungi	Dikarya	Ascomycota	Dothideomycetes	Minutisphaerales	Minutisphaeraceae	Minutisphaera	Minutisphaera aspera	Saprotroph	Undefined Saprotroph	NULL	NULL	Probable
OTU_0743	0	0	0	0	0	46	0	0	0	0	0	0	0	0	0	0	0	0	CAAGGTCTCCGTAGGTGAACCTGCGGAGGGATCATTACCGAGTGAAGGGCCCCCGGGTCCGATCTCCCACCCTTTTGTGATTACACCTCTGTTGCCTCGGGGGTGACCCGCGCGCTTTCGGCGCCGGGGCCCCCGGTGGACCAACCCACAACACTGCATCTTTGCGTCGGATATCAATGAAAATGAATAAAAACTTTCAACAACGGATCTCTTGGTTCTGGCATC	Eukaryota	Fungi	Dikarya	Ascomycota						-	-	-	-	-
OTU_0744	0	0	0	0	12	0	0	0	0	0	0	0	0	0	0	0	0	0	CAAGGTAACCGTAGGTGAACCTGCGGTTGGATCATTACCAAATATCCATGAGGCTTCGGCCTCTACCCCCCACCTTTTGTGCAACGTAACGTATTTGGCGGGCTCCGCCACCATCCACACGCGCACAGAGCGCTTAGCTTTGTCGCTGTGGTTGGTTGCGGCATCGCAAGGGGCGCGCGACCTCAACCCTCGCGCTACCCCCTTGACCGTCAAGCTACCCCACACTTTTTGCTTTTACCCCAACTTCTGATGTTTACACATACACGCACGCATGTCACCCTGCAAAGAGTGGCTGCTGTTGTTGTAGCCAAAACAAAAAACAACTTTTGACAACGGATCTCTTGGCTCTCGCAAC										-	-	-	-	-
OTU_0745	0	0	0	0	0	0	0	0	0	0	7	0	0	0	0	0	0	0	CAAGGTTACCGTAGGTGAACCTGCGGTAGGATCATTAGCGATTTGCTCTCCACTTTAGTGGTAGCTCAGACGCATTTGTGATCTCTGATTGCTAGCTCTGTCCGAACCAGCAGTGAGCAGCTCGTCAGCTGCCATACTGAAATGCCAGGGGGCAGTGTTGTGGCCGTCAGGTCTCCTCTGTCCCCTGCTTGTAGCTCTCCTGTGTTGGAATTATTTTCAACCCGTCTAGTTGTTGGCTAGCTCACACTCTGTTGTGACAATGGCTTTTGTCTGAAGTGACAACACTGCACAGTGGATCACTTGGCTCGGGGGTC										-	-	-	-	-
OTU_0746	6	29	33	0	0	0	0	0	0	0	0	0	0	0	0	0	0	0	CAAGGTTTCCGTAGGTGAACCTGCGGAAGGATCATTCTCGATATAATAGCGTAAGCTATCAATATTCACATTGTGCACCGTTACTGCGCCATTCGGTGGCTGAAAAGTCACCGAGTGTTTTTGCGCTATTTTTGTTTTCTATATACCATAATTAATACCAAAACATACCAAAAAATTAAAATTACGACAACTTTTAGCAATGGATCTCTAGGCTCTCGCATC										-	-	-	-	-
OTU_0747	0	0	0	0	0	0	11	0	0	0	0	0	0	0	0	0	0	0	CAAGGTTTCCGTAGGTGAACCTGCGGAAGGATCATTACCGAGTACCGGGTCTTCATGGCCCTACTCCCACCCTTTGTGTACTACCGAATTTTCGTTGCCTTGGCGGGGTTGATCCTGGGGCCTCACGGCCCTGGGGGACCCGCCAGGGGGACACCTCCAAACCCTTTGTAATCGTGTCGTCTGAGAAAAAACACAATAAGTTAAAACTTTCAACAACGGATCTCTTGGTTCTGGCATC	Eukaryota	Fungi	Dikarya	Ascomycota	Dothideomycetes	Tubeufiales	Tubeufiaceae			Pathotroph-Saprotroph	Animal Pathogen-Undefined Saprotroph	NULL	NULL	Probable
OTU_0748	0	11	66	0	0	0	0	0	0	0	0	0	0	0	0	0	0	0	CAAGGTTTCCGTAGGTGAACCTGCGGAAGGATCATTTCCGAAACAAACTTTTACAAACCAACCATGTGAAATGTTTTGGGTTTTTTAACTTACTGTCTCGCAAGCCTGTTTTTTTCTCTATTCCTTCGTAATTTTTCCCCGGAAAGATTTGAAAGATAGACAAAATTTTGGGGGCGCGAGGCAGGCCATGATGAACTACCTTGTAACTAAGGTTGATTCTTATCTCTTATTTCTTCTTTGAACAAAAGAAAACAATAATGATATGACAACTTTTAACGGTGGATCTCTTGGCTCGTGCATCA										-	-	-	-	-
OTU_0749	0	0	0	24	0	0	0	0	0	0	0	0	0	0	0	0	0	0	CAAGGTATCCGTAGGTGAACCTGCGGATGGATCATTACTATAAAAGTTGGGAGTCTGTTAAAGGATGAATAACGATGCCTCGGCATTCAACCATGTGAACCAGCTTGCTTGTGGGTAGTACATCTTTATAGATGAGTACCCACCATTGTTTAAATAATACATGACTGTACCTTTACTGTATATAACTGTTTTTGAAAAACTTTTAGCAACGGATCTCTAGGCTCTCATTGC										-	-	-	-	-
OTU_0750	0	0	0	0	0	0	0	0	17	0	0	0	0	0	0	0	0	0	CAAGGTTTCCGTAGGTGAACCTGCGGAAGGATCATTTCCGAACAAAAAACATACAAACCAACCATGTGCTTTGAGTGGGTTTTTAAAATTACTGGAGAGTGTGGAGAGTTGTACTTTACTGTACTTCTGACCTGCTTTCCAGGCCTTGATGAACTACCTTGTAACAAAGGTTGATACTCTATCGTCATTTTTAAACTTTTAAAAATTTTTGATAGACAACTTTTAACGGTGGATCTCTTGGCTCGTGCATC										-	-	-	-	-
OTU_0751	0	0	0	0	0	0	0	0	8	0	0	0	0	0	0	0	0	0	CAAGGTCTCCGTTGGTGAACCAGCGGAGGGATCATTACAGAAGAGTTCCAGCGAGCTCGTCAACCCTTTGTGAACATACTTGAAGCCGTTGCTTCGGCGGGCAGCCCCTGGGAGGGGTCGCAGCCTCGCCGCCTCCGGGCGGCGGGGTGCCCGCCAGAGGCCCGCTAAACTCTTGCTATACCTGTCGTCTGAGCTACCACAAAATGAATCAAAACTTTCAACAACGGATCTCTTGGCTTTGGCATC	Eukaryota	Fungi	Dikarya	Ascomycota						-	-	-	-	-
OTU_0752	0	0	0	0	0	0	38	0	36	0	0	0	0	0	0	0	0	0	CAAGGTAACCGTAGGTGAACCTGCGGTTGGATCATTAAAAAATTCCAACTAAAAGTTAGCTAGCCTTTATAGGCTGCTAATCTTTTAAACCCTTGTGAACTGTTTATTGTCTATGGTGGGTTAAAAGATCTCTATCTTTCTCTTGTAGTTAGTAAAGATTGGCTTTAACCAGCTACCCACCTATTTATTAAACACCTTAAATATTTTTAGTCTTTAACAATTCTATTTTGAATTCTTTGAATTTAAAAACAACTTTTGACAACGGATCTCTTGGTTCTCGCAAC	Eukaryota	Fungi								-	-	-	-	-
OTU_0753	0	0	0	18	0	0	0	0	0	0	0	0	0	0	0	0	0	0	CAAGGTTTCCGTAGGTGAACCTGCGGAAGGATCATTACCAATTGTAAACTGTGGAGATGGCGTCAGCTGTCTCTGCTAACCCACACCCTTGTGCACGCGTACCTATCTGAATTTGTTTTGGGTGATTTTTCTCGCAAGAGAGCCCGTTCTCACAACTTTATGTTTCGAGGATGGTGGTCGCCCCAAACACTATCAAAAACACCGTATTATCATGTCTAAACTGTATTGGGTTAATATGTTATAACTTTTAACAACGGATCTCTTGGTTCTCGCAAC										-	-	-	-	-
OTU_0754	0	0	0	7	0	0	0	0	0	0	0	0	0	0	0	0	0	0	CAAGGTCTCCGTTGGTGAACCAGCGGAGGGATCATTGCTGGAAGCGCCTCTGGCGCACCCAGATACCCTTTTGTGAACTTATATCAAGTCGTTGCCTCGGCGTAGGTCGGTCGTCCTCGCGGCGACCCCCCAGCGATGGGGAGCAGGCCCGCCGGCGGCCCTACAAACTCTTGTTTATACAGTGGATCTCTGAGTGACAAACACAAATGAATCAAAACTTTCAACAACGGATCTCTTGGTTCTGGCATC	Eukaryota	Fungi	Dikarya							-	-	-	-	-
OTU_0755	0	0	0	0	0	0	5	0	9	0	0	0	0	0	0	0	0	0	CAAGGTTTCCGTAGGTGAACCTGCGGAAGGATCATTCTGTTGTGTTGTGGAGTGTTGTGGAGGGTGTTGTGCGGGAGCAGCAAGAGCCGGAAGGTTTTTGCTCCTTTCCAGCACAGCCGTTCACCACGCTGCACTGCTATTCTTCACCACTTGTGAGTCACCGTTTGAAAAAGAATCAAATTCCCTTTCAGAAATATTCAAATTTCAAAACCGCACAAATAAGGCACCCTACAACAAAAAAAAAAACCAAAATAGACTGAACACGCAAAAAAGAAACCAAAATATCAACAACCCGCAACAACGGATATCTTGGCTCTCGCGAC										-	-	-	-	-
OTU_0756	0	0	0	0	4	0	0	0	0	0	0	0	0	0	0	0	0	0	CAAGGTTTCCGTAGGTGAACCTGCGGAAGGATCATTAACGAGTTTTGACATGGGTTGTAGCTGGCCTCACGAGGCATGTGCACGCCCTGCTCATCCACTCTACACCTGTGCACTTACTGTAGGTTTGGCGTGGGCTTTCGGGGCCTTCACGGGCTTTGAGAGCATTCTGCCTGCCTATGTATCACTATAAACACTACAAAGTAACAGAATGTAATCGCGTCTAACGCATCTTAATACAACTTTCAGCAACGGATCTCTTGGCTCTCGCATC	Eukaryota	Fungi	Dikarya	Basidiomycota	Agaricomycetes	Polyporales				-	-	-	-	-
OTU_0757	0	0	0	0	0	0	0	0	0	0	0	0	0	0	0	0	11	0	CAAGGTCTCCGTAGGTGAACCTGCGGAGGGATCATTACAAGAATTAACCCGGTTTACCACCGGGGCTATTCACAACCCTTTGTTGTCCGACTCTGTTGCCTCCGGGGCGACCCTGCCTTCGGGCGGGGGCCCCGGGTGGACACTTACAAACTCTTGCGTAACTTTGCAGTCTGAGTAAATTTAATTAATAAATTAAAACTTTTAACAACGGATCTCTTGGTTCTGGCATC	Eukaryota	Fungi	Dikarya	Ascomycota	Dothideomycetes	Capnodiales	Cladosporiaceae	Cladosporium		-	-	-	-	-
OTU_0758	107	82	84	0	0	0	0	0	0	0	0	0	0	0	0	0	0	0	CAAGGTTTCCGTAGGTGAACCTGCGGAAGGATCATTGCCACACACGATCCAAGATCGACACTTTATTGTGAACCGTTAAATGTAATTATGTTGACTAAGCGAAATAGGTTAGAGTGTAATAGCTCCGATCTATTGAACTTGGTTGATATTATATTAACACCTTTAAAACCAAAATGACCTATCATTGGAACTTAAGTTATACCAAGTTTGTCTTGATGTAACGCTAGATATAAATTGTAAACAACTTTTAACAACGGATATCTAGGCTCTTGCAAC										-	-	-	-	-
OTU_0759	0	0	0	0	0	0	3	0	0	0	0	0	0	0	0	0	0	0	CAAGGTTTCCGTAGGTGAACCTGCGGAAGGATCATTGCCACACACGATCCAAGATCGACACTTATTTGTGAACCGTTATTGTTATTTGCTTCTTGGGTGTTAGTGTTTTTAAAATATTAACATTTTAAGAGGTACTTATCAAACACCACTTATTAAACAAAAATGAATTTTGCATTGGAACATAAAGTCATAACAAGTTTGTCTTGTGATGGCGACTAGATTGAAAATTGTAAAAAACTTTTGGCAACGGATATCTAGGTTCTTGCAAC										-	-	-	-	-
OTU_0760	0	0	19	0	0	0	0	0	0	0	0	0	0	0	0	0	0	0	CAAGGTTTCCGTAGGTGAACCTGCGGAAGGATCATTAGTGAATTCATCGTAACATGGGGCAGCAATGTCTCATGGTACAGCTCTGCCCGGCGCTTGCGCTGTGGTACGAATACACATCCATAACACCTGTGAACTGTCTGCAAGCGCCAATGGCACTTCCGTGTCTCTTGGACTTGCACTTTACAAACTCTACCTGTAAAAAATGTCTATACACAAAAACAAAATAAAACTTTTAACAACGGATCTCTTGGCTCTCGCATC										-	-	-	-	-
OTU_0761	0	0	0	0	0	0	0	0	0	0	0	0	0	4	0	0	0	0	CAAGGTTTCCGTAGGTGAACCTGCGGAAGGATCATTCTGTGATTTGTGGCCGCGCGCAGCGCGGGCACATTATCTTTTTTAAACATTTTGATGTATTTTATTTTTAGAAATAACTCCTTATTTTTCTCTTAAACCAACTCTTAATTTGAACCTAAAATCTAAATTTAGACTGAACAAAACATAAAAAAATAAAAAACAAACCGCAACCAATGGATCTCTAGAGTCTCGCAAC										-	-	-	-	-
OTU_0762	0	0	0	0	0	0	0	0	0	0	0	0	0	0	22	0	0	0	CAAGGTTTCCGTAGGTGAACCTGCGGAAGGATCATTCAGTTTTTTGTTTTTTTGTGTGTTGTGTGCATTTTTGTGCATGACTCTGAAAGAAACAGATTTCACCAAAAATTGTGTTTTCATTTCAAAAATTTCAATTCTTTCTTTTTCAAATTCCTAAACCCCAAAAGAACAAAAAACAAATCACAAAATCCGACTGAAACCAAAAAAAAATCAAAAATCAAAAACAACCTTCAACAACGGATGTCTAGGTTCTCGCGAC										-	-	-	-	-
OTU_0763	0	0	0	0	0	39	0	0	0	0	0	0	0	0	0	0	0	0	CAAGGTCTCCGTTGGTGAACCAGCGGAGGGATCATTATAGAGTTGCAAAACTCCCTAAACCACTGTGAATCTTACCTATTGTTCGTTGCTCTGGCGGGCGGCTCCAGGGCGGAGCCACTGTCCGTTAGGTCGGGCGCCCGCCGGAGGACAGCTAAAACTCGCTGAATCTCGGGTGATCTCAGAGTATCATTAAAAACAAGCTATCAAAACTTTCAGCAACGGATCTCTTGGTTCTGGCATC	Eukaryota	Fungi	Dikarya	Ascomycota	Sordariomycetes					-	-	-	-	-
OTU_0764	0	0	0	0	0	0	10	0	8	0	0	0	0	0	0	0	0	0	CAAGGTTTCCGTAGGTGAACCTGCGGAAGGATCATTATTGAATTTAAACTGGGTGAGGTTGCTGCTGGCTCCTTTGCGGGGCATGTGCACACCTCACTCATCCAACCTTCACACCCCTGTGCACTCTTCATAGAATGGATCCTGCGGTTCCTCTTCTGAGGAATTTGCAGACCACTCTGTGTTAATTTTACAAACTCTGAAACAGTCTTGAATGTCATCTTGCGCATAATACGCATTTAAATACAACTTTCAGCAACGGATCTCTTGGCTCTCGCATC	Eukaryota	Fungi	Dikarya	Basidiomycota	Agaricomycetes	Polyporales	Polyporaceae	Physisporinus	Physisporinus vitreus	Saprotroph	Wood Saprotroph	Corticioid	White Rot	Highly Probable
OTU_0765	0	0	0	10	0	0	0	0	0	0	0	0	0	0	0	0	0	0	CAAGGTAACCGTAGGTGAACCTGCGGTTGGATCATTATTGAACTTTTTTCTCTCAGCTGTTTAACCGCAGTTGGGAGAGAATAACACCCCCCTTGTGAACCTTATAACCGTAACTGGAGTTGGCTCCGCCGATGTGCGCGTTGCCCAATGTTTGTTTTGTTTGGTAGCTTCTTGGACTTTTAAAGGACAGGAAGCTGCTGAGGAAAGCGATGCTGGCGCAATTCGCATTGAGGGGCCTTCGCCAAATGTAACCACACCTATTATACTGTATTATATTTTGTGTCTCCATGCGATTCAATCTGTGAAACGCGTATTTAATAAAATACAACTTTTGACAACGGATCTCTTGGCTCTCGCATC	Eukaryota	Fungi		Chytridiomycota	Chytridiomycetes	Chytridiales	Chytriomycetaceae	Chytriomyces		Saprotroph	Undefined Saprotroph	Microfungus	NULL	Probable
OTU_0766	0	0	0	0	0	12	0	0	0	0	0	0	0	0	0	0	0	0	CAAGGTTTCCGTAGGTGAACCTGCGGAAGGATCATTATTGAATAAATCTGACATGGTTGTAGCTGGCTCTTCGGGGTATGTGCTCGCCTGTCACCTTTATCTTTCCACCTGTGCACACACTGTAGTCCTGGATACCTCTCGCCGCAAGGCGGATGCAGAGTTTGCCTTTCGGCTCTCTCTGAATTTCCAGGTCTATGATTATTACATACCCCAATTGAAAGTTTCAGAATGTTATCAAAGGGCCTCGTGCCTATAAACCTATACAACTTTCAGCAACGGATCTCTTGGCTCTCGCATC	Eukaryota	Fungi	Dikarya	Basidiomycota	Agaricomycetes	Agaricales	Psathyrellaceae	Coprinopsis		Saprotroph	Dung Saprotroph-Plant Saprotroph-Wood Saprotroph	Agaricoid	NULL	Probable
OTU_0767	0	0	0	25	0	0	6	0	0	0	0	0	0	0	0	0	0	0	CAAGGTTTCCGTAGGTGAACCTGCGGAAGGATCATTACATTCAGTAGCCTAGCTACTTGTTTACACCCTTGTTTTTTGCGTACCTATTGTTTCCTCGGCGGGCTTGCTCGCCGGTTGGACAAAACTATAACCTTTTTTAAATCTTCAATCAGCGTCTGAATTATACATAATAATTACAACTTTCAACAACGGATCTCTTGGTTCTGGCATC	Eukaryota	Fungi	Dikarya	Ascomycota	Dothideomycetes	Pleosporales	Phaeosphaeriaceae			Pathotroph-Saprotroph	Fungal Parasite-Plant Pathogen-Plant Saprotroph	Microfungus	NULL	Probable
OTU_0768	0	0	0	29	0	0	0	0	0	0	0	0	0	0	0	7	0	0	CAAGGTAACCGTAGGTGAACCTGCGGTTGGATCATTACAAAATATCCACTTTGGAGGCAACTCCAATCCACCCATTGTGCACTGTACTGTTTTTGGCGGGCTCCCGTGGCTTTGGCTGCATCAAGGGACTTGGAGGGGTGATCGCGTATCACCTCACACCGTCAATCTAACCTACCACTAGTTGTATTTACACTACTGACTTTTTCGTACGTTGATGCACTTGCATTGATGTAACCTAACGAAAACAACTTTTGACAACGGATCTCTTGGCTCTCGCAAC										-	-	-	-	-
OTU_0769	0	0	0	12	0	0	0	0	0	0	0	0	0	0	0	0	0	0	CAAGGTAACCGTAGGTGAACCTGCGGTTGGATCATTAATAAAAGAAGGGCTTTAGAGTCCAACTTCAACGCTAGTGCCTGGTAAAACGGGCCTAGTAAACACTCTTGTGAACTGTTGATTGCTTCTGGTAGGACCACTCTTTGGAGTACCTGCCGGGCAATTTTATTAACCCTGTTTTTAAACCAAGTCTTATCGAATGTAAAAATTTGAAACAACTTTTGACAACGGATCTCTTGGCTCTCGCAAC										-	-	-	-	-
OTU_0770	0	0	0	0	0	0	3	0	23	0	0	0	0	0	0	0	0	0	CAAGGTCTCCGTTGGTGAACCAGCGGAGGGATCATTACAGAGTTGTAAAACTCCCAAACCATTGTGAACATACCTATGTTGCCTCGGCGGCCTGCCTGGCAAGCTGCTTCTGTGGCTGCCGCGCGGTCCGCCGGTGGAATATAAACTCTTGTTTTTTTTGTATCTCTGAGAAAACTTTTAAATAAGTCAAAACTTTCAACAACGGATCTCTTGGTTCTGGCATC	Eukaryota	Fungi	Dikarya	Ascomycota	Sordariomycetes					-	-	-	-	-
OTU_0771	0	0	0	0	0	0	0	0	0	0	0	0	14	0	40	0	0	0	CAAGGTAACCGTAGGTGAACCTGCGGTTGGATCATTCAATGATATGTGAAGGGTTATGACCTTTAGGTCATGATCTTGAACTTTTGTGAATCTATGATTTTGATTGAAGGTGCCTATATCTAGGTATGGGCACTAGACATTTTACCCAATTGAATTCTTAATTAAGGATTGAACAAACAAGAATCTACAAGTTTAAACAACTTTTGACAATGGATCTCTTGGTTCTCACAAC										-	-	-	-	-
OTU_0772	0	0	0	0	0	0	0	0	0	0	0	0	0	0	30	0	0	0	CAAGGTTTCCGTAGGTGAACCTGCGGAAGGATCATTCTGTTTTTGTTTTTTTTTTGTGTGTGTGTTGTGTGCATTTTTGTGCATGACTCCGAAAGAAACAGATTTCACCAAAAAATGTGTTTTTCATTTCAAAAATTTCAATTCTTTCTTTTTCAAATTCCTAAACCCCAAAGAACAAATCACAAAAAACAAATTTCGACTGAAACCAAAAAAAAATCAAAAATCAAAAACAACCTTCAACAACGGATGTCTAGGTTCTCGCGAC										-	-	-	-	-
OTU_0773	0	0	0	0	0	0	0	0	0	0	0	0	0	0	24	0	0	0	CAAGGTTTCCGTAGGTGAACCTGCGGAAGGATCATTATTAAATGAGCGAGGGGGTTTTCGGGCCCCTGCTTTTTTTACCCAAGCGTGTGACTCGATAACGAGCGATTCTTCTTTTAATTATCAACAACCCCAAACCAAACAACCCCAATAGTTTAAACAAGCCACGAATTAAGCGTATTTACAGAGAGAAGAGAAACAACTCTAGGCAATGGATACCTTGGTTCCCGCACC										-	-	-	-	-
OTU_0774	0	0	0	0	0	28	0	0	0	0	0	0	0	0	0	0	0	0	CAAGGTAACCGTAGGTGAACCTGCGGTTGGATCATTAATAAAAGAAGGGCTTTAGAGCCTAACTTATACTAGTGTCTGTCTAAACAACAGGCCTAGTTAACCCATTGTGAACCGTTTATTGTCTCTGGTGGGACTACCTTTTGGTACCCACCAGTTCATTTATTAAACCCTGTTTTTAAACCAAGTCTTATCAAATGTAAAAATTTGAAACAACTTTTGACAACGGATCTCTTGGCTCTCGCAAC										-	-	-	-	-
OTU_0775	189	123	380	0	0	0	0	0	0	0	0	0	0	0	0	0	0	0	CAAGGTAACCGTAGGTGAACCTGCGGTTGGATCATTACCAAATGATGGCCTGGTTGAGCTCTGTTGTTTTACGACAAGAGAGCTCCTAGGCACAAACCTCTGTGCATTTTCTGTTCTTGGGTCTGCGGTTTTCGAACTCGGCCCGACACACAAACCCCTATTGTAAACTGACTTTTTCATAGACCATGAGAAACAATCAAAAAAACTTTTGACAACGGATCTCTTGGCTCTCGCAACA	Eukaryota	Fungi		Chytridiomycota	Chytridiomycetes	Rhizophydiales				-	-	-	-	-
OTU_0776	0	0	0	24	0	0	0	0	0	0	0	0	0	0	0	0	0	0	CAAGGTAACCGTAGGTGAACCTGCGGTTGGATCATTAATAAAATTTTTAGCCTGGGAGTTTAATTTCTCCTAGTCGCTATTCATTTTTTGTGCACTTTAAATTGTATCGCCCTTCTATATATTTCTTTGCCCTAATTATAGGGTAGGAAGTGTTGGGGGGGAATTTTTAAAAACTTTTGTAATAAATTCCTAGCCTAAAAAAAGTTGAATTTTCGAATTCTAATAAAATTTTATAAACAACTTTTGACAACGGATCTCTAGGCTCTCGTAAC										-	-	-	-	-
OTU_0777	0	0	0	0	0	0	3	0	0	0	0	0	0	0	0	0	0	0	CAAGGTCTCCGTTGGTGAACCAGCGGAGGGATCATTGCTGGAAGCGCCCCTGGCGCACCCAGACACCCTTTTGTGAACCTATATACCCATCGTTGCCTCGGCGCAGGCCGGCCCTCCCTGGCGAGGGCCCCCCGAGAGGGGAGCAGCCCGCCGGTGGCCCCAAACTCTTGTTTTTACAGTGTACCTCTGAGTCTCCAAACAGAAATGAATCAAAACTTTCAACAACGGATCTCTTGGTTCTGGCATC	Eukaryota	Fungi	Dikarya							-	-	-	-	-
OTU_0778	0	0	0	0	0	0	10	0	0	0	0	0	0	0	0	0	0	0	CAAGGTTTCCGTAGGTGAACCTGCGGAAGGATCATTAATGAGTTACAGAATCTTATTGGCGTTCATACTCTGGATAGCTAATCTGGTTCTTTATTCTCTTCACCCTTTGTTATTTTTTATCAGTTGCTTTGGTAGCTACTAACATATGTTGGTCTATCAAGGATTTACTTTAACTACTTGTTTTACAGTATCACTGGCAATTAGTCTGATTTTTAAAATAAATTTTTAAAACTTTCAACAATGGATCTCTTGGTTCTGGCATC										-	-	-	-	-
OTU_0779	0	0	0	33	0	0	0	0	0	0	0	0	0	0	0	0	0	0	CAAGGTCTCCGTTGGTGAACCAGCGGAGGGATCATTACGAGAGTTGAAAAACTCCCTACCCATTGTTTACCTACCTGTGAAATGTGCTTCGGCAGACAGCCCCGTGGGACGGGACCGTTGCCTTCTTTGAAGGTGTTTGCCGCTAGCTACACTATACTCTGTTATTATTATCATCTGAGTCTTCTATAAATAATTAAAACTTTCAACAACGGATCTCTTGGTTCTGGCATC	Eukaryota	Fungi	Dikarya							-	-	-	-	-
OTU_0780	88	0	0	0	0	0	0	0	0	0	0	0	0	0	0	0	0	0	CAAGGTTTCCGTAGGTGAACCTGCGGAAGGATCATTATCGAAATTATTGGTGAGGGTTGTAGCTGGCCTTTCGAGGCATGTGCACGCTCGAGCCCTTAATCCACTTTACACCTGTGCACTTAATGTAGGTCGCCCTTAAAAAAGGTGACCTATGTCTTATCATCAACCCATCGTATGTCTCATAGAATGTAATCGATATCCTCGCCCTAAAAAAGCGTTGATAAACTTATACAACTTTCAACAACGGATCTCTTGGCTCTCGCATC	Eukaryota	Fungi	Dikarya	Basidiomycota	Agaricomycetes	Atheliales	Atheliaceae	Piloderma		Symbiotroph	Ectomycorrhizal	Corticioid	NULL	Highly Probable
OTU_0781	0	0	0	0	0	0	0	0	0	0	0	0	0	0	0	0	0	20	CAAGGTTTCCGTAGGTGAACCTGCGGAAGGATCATTACAAATGGTTTATACCACACACTACTTGTGCAAAACGTTGCTGGTTGCTTGCCTGCAAGGGTGAGCAGCCGATATTAATTTACACTTTTGATTACCAGTCTTGAATCTTTGATGGACAACTTCTTTTTCGAAAGATGGTTGCACATCAACTAAGGGTTAAAAACTTTTAGCAACGGATCTCTAGGCTCTCGCAGC										-	-	-	-	-
OTU_0782	0	0	0	0	0	0	7	0	25	0	0	0	0	0	0	0	0	0	CAAGGTTTCCGTAGGTGAACCTGCGGAAGGATCATTGCCACACACGATCCAAGATCGACACTTAAATTGTGAACCGTTAACTGTTTAATATTGTTGTAGTTTACTTTGGTTCTTTGAAATCCAGTCGTCTGATGGTAAATTTTACCGGAAGTTTTCTGGACAAAAAGTTCCGGTAAACTGTAACAATATTTTATATTACACCAACAAAACATTTAAAAACTTGATTTATCAATGGAATTTAAATAAATGTTATAAAAATTTATACTTTTTATAACGCTTAGATATTGAAATTGGAAAACAACTTTCAACAACGGATATCTAGGTTCTTGCAAC										-	-	-	-	-
OTU_0783	0	0	0	7	0	0	8	0	0	0	0	0	0	0	0	0	0	0	CAAGGTCTCCGTTGGTGAACCAGCGGAGGGATCATTACCGAGTTTCTACTCGAAAACCCATTGTGAACTTTACCACTGTTGCTTCGGCGAGGCTTAAAACCCCTCGCCGGAGGTACAAACTCTTTGTATGTGTTGTGGCAAAATCTGAGTATAAGAATTTAAATATTCAAAACTTTCAGCAACGGATCTCTTGGTTCTGGCATC	Eukaryota	Fungi	Dikarya	Ascomycota						-	-	-	-	-
OTU_0784	0	0	0	0	0	24	0	0	0	0	0	0	0	0	0	0	0	0	CAAGGTCTCCGTTGGTGAACCAGCGGAGGGATCATTACCGAGTTTACAACTCCCAAACCCTTTGTGAACCTTACCTATCGTTGCTTCGGCGGGATCGCCCCGGCGCCCTCGCGGCCCGGACCCAGGCGCCCGCCGGAGGACCCAAACTCTTATGTCTCTTAGTGGTATCTCTTCTGAGTTTTTTTTATAAATGAATAAAAACTTTCAACAACGGATCTCTTGGTTCTGGCATC	Eukaryota	Fungi	Dikarya	Ascomycota	Sordariomycetes	Hypocreales	Stachybotryaceae			-	-	-	-	-
OTU_0785	0	0	0	0	0	0	0	0	0	0	0	0	38	5	24	0	0	0	CAAGGTTTCCGTAGGTGAACCTGCGGAAGGATCATTAATAAATTGTGCGCTGCTGCTGTTTCACAACACACACACACACATTTACACATTCTACTAGTGTGCAACTGACTGCCGGCTGGCGGGAACTTGTCCTTTTCGGAGGGCAGGTGAACGCCGCCAATTGTTTTCAACTCTTTGTTTTTAAAACCATACATGACACAACTATTTGTTTGTGATTTGTTATATACATATGTATATATACGCAAATCTCTATTCGAAAGAAAAAACAAACAACTTTTAGCAACGGATCTCTAGGCTCTCGCAGC										-	-	-	-	-
OTU_0786	0	0	0	0	0	39	7	0	27	0	0	0	0	0	0	0	0	0	CAAGGTCTCCGTTGGTGAACCAGCGGAGGGATCATTACAGAGTACTTTAACTCCCAACCCACTGTGAACATACCTGTATTCGTTGCTTCGGCGAGCAGCCCCAGGGCGGGGCTGTGGCCTTTACAGGCGCTCGCCGGAGGTATTACACTCTGATTTTATTTATGTTTCTTCTGAGTGGTCTAAGCAAATAATCAAAACTTTTAACAACGGATCTCTTGGTTCTGGCATC	Eukaryota	Fungi	Dikarya	Ascomycota	Sordariomycetes	Glomerellales	Reticulascaceae			-	-	-	-	-
OTU_0787	0	0	0	0	0	0	0	0	0	0	0	0	0	0	7	0	0	0	CAAGGTTTCCGTAGGTGAACCTGCGGAAGGATCATTACCGAGTGTAGGGTTCCTAGCGAGCCCAACCTCCCACCCGTGTTTACTGTACCTTAGTTGCTTCGGCGGGCCCGCCATTCATGGCCGCCGGGGGCTCTCAGCCCCGGGCCCGCGCCCGCCGGAGACACCACGAACTCTGTCTGATCTAGTGAAGTCTGAGTTGATTGTATCGCAATCAGTTAAAACTTTCAACAATGGATCTCTTGGTTCCGGCATC	Eukaryota	Fungi	Dikarya	Ascomycota						-	-	-	-	-
OTU_0788	0	0	0	8	0	0	0	0	6	0	0	0	0	0	0	0	0	0	CAAGGTTTCCGTAGGTGAACCTGCGGAAGGATCATTAAAGAATCGGTGACCCTTGCGGTCCCATTCTCACCCTTTGTATACCAAACATCAGTTGCTTTGGCTGGCCCTCGGGCCGGCCAGAGGAAATAAACCCTTGAATCTTTGCTGTCTGAGTACTATATAATAGTTAAAACTTTCAACAACGGATCTCTTGGTTCTGGCATC	Eukaryota	Fungi	Dikarya	Ascomycota	Leotiomycetes	Rhytismatales	Rhytismataceae			Pathotroph-Saprotroph-Symbiotroph	Endophyte-Leaf Saprotroph-Plant Pathogen	Microfungus	NULL	Probable
OTU_0789	0	0	0	10	0	0	0	0	0	0	0	0	0	0	0	0	0	0	CAAGGTTTCCGTAGGTGAACCTGCGGAAGGATCATTACTGAGTCTTGAAATGGGGTTGTAGCTGGCCTTAAAGGCATGTGCTCGCCCTGTTCAAATCCACTCTACACCTGTGCACTTACTGTGGGCTTTGGTTAGAAAGCCAGGTTTATAACCTGACCTTTGAGCCGGGCTCATGTTTACTTTACAAACAACTTAGTATCAGAATGTGTATTGCAATTTAATGCATTTTATACAACTTTCAGCAACGGATCTCTTGGCTCTCGCATC	Eukaryota	Fungi	Dikarya	Basidiomycota	Agaricomycetes	Polyporales	Coriolaceae	Datronia	Datronia mollis	Saprotroph	Wood Saprotroph	Corticioid	White Rot	Highly Probable
OTU_0790	0	0	0	0	0	34	5	0	81	0	0	0	20	0	81	0	0	8	CAAGGTTTCCGTAGGTGAACCTGCGGAAGGATCATTACCAATCCAAAACACAAACAACTGTGAACTATAATCGTATTTAGGGTTAAAATGATTTGGGCTGCGGCTCTAACTATTTTAGCCCGAGTTTATGAAACAACTTGTAATTTATTTTACACTTGCTTAGAGTCAGTTTTCTGTCACTAAGTTAAAACAAAAGTTAATACAACTTTTAGCGGTGGATCTCTTGGCTCATGCATC										-	-	-	-	-
OTU_0791	0	0	0	0	0	0	7	0	6	0	0	0	0	0	0	0	0	0	CAAGGTTTCCGTAGGTGAACCTGCGGAAGGATCATTACTGAGTAAAATGGGTCTTTCAGGCCCATAACTCCCACCCTTTTGTGTACCTTACCAAAATTTTAAGTTGCCTTGGTAGGAACCTACCTCCCTATTTTTGGGGGGGCAAGGCCTACCATTGGAACTCTTTTAAACTCTTATCAATTGAGTCGTCTGAGAAAATAAATTCAAATGAATTAAAACTTTCAACAACGGATCTCTTGGTTCTGGCATC	Eukaryota	Fungi	Dikarya	Ascomycota	Dothideomycetes	Tubeufiales	Tubeufiaceae			Pathotroph-Saprotroph	Animal Pathogen-Undefined Saprotroph	NULL	NULL	Probable
OTU_0792	0	0	0	10	0	0	0	0	0	0	0	0	0	0	0	0	0	0	CAAGGTTTCCGTAGGTGAACCTGCGGAAGGATCATTATGAATTTGAACAAGTAGCTTTACGCTGCTTTCATTTTCTGTGAACTGTTCACTTGTCTCTCTTTTGAAGGACTTGTGATATTTGTATTCTTGATTTCTATTCCATCCTTTCATTTTTATTGATTCTCCTTGTGAGAATCGATTTAAAAGAAAACAAAACCAAGACAACTTTCAGCAATGGATCTCTTGGCTCTTGCATC										-	-	-	-	-
OTU_0793	0	0	0	0	0	30	0	0	0	0	0	0	0	0	0	0	0	0	CAAGGTCTCCGTTGGTGAACCAGCGGAGGGATCATTGCTGGAACACGCCTCACGGCGTACCCAGAAACCCTTTGTGAACTTATAAGACCCAATCGTTGCCTCGGCAAGGCTGGGGGACCGTCACGTCCCTCCCGCTCTCGGGCGGAGCAGGTCTGCCGGCGGCCCTTCTATAAACTCTTGTTTACCTTACGTATTACTTCTGAGTTATAAACAAAACAAATGAATCAAAACTTTCAACAACGGATCTCTTGGTTCTGGCATC	Eukaryota	Fungi	Dikarya	Ascomycota	Sordariomycetes	Diaporthales				-	-	-	-	-
OTU_0794	0	0	0	0	0	0	0	0	19	0	0	0	0	0	0	0	0	0	CAAGGTCTCCGTTGGTGAACCAGCGGAGGGATCATTATCGAGTTTCCAACTCCCAAACCCCTGTGAACATACCTCTTGTTGCTTCGGCGGGATCGCCCCGGCGCCCCCGGGCCCGGACCCAGGCGCCCGCCGGAGACCCCAAACTCTTGTTTTGATGTGGCATCTTCTGAGTCTAACAAACAAATCAATCAAAACTTTCAACAACGGATCTCTTGGTTCTGGCATC	Eukaryota	Fungi	Dikarya	Ascomycota						-	-	-	-	-
OTU_0795	0	0	0	0	0	13	8	0	0	0	0	0	0	0	0	0	0	0	CAAGGTTTCCGTAGGTGAACCTGCGGAAGGATCATTAGCGAGCTTGGGTCTCTCGGCCCTTCTCCCATCCGTGTTTAAACCAACCCTGGGACGCCGGTAGCCATCGGCGTCCTGTCATTCCAATCTCCGCCCTCGGGCGACGATTCTAAAAAAATTAAAAAAACTTTCAACAACGGATCTCTTGGCTCTGGCATC	Eukaryota	Fungi	Dikarya							-	-	-	-	-
OTU_0796	0	0	0	43	0	0	0	0	0	0	0	0	0	0	0	0	0	0	CAAGGTTTCCGTAGGTGAACCTGCGGAAGGATCATTAACAAATCGAACGTGCTGGGCGGCGCAAGCCAGCCCAGTCACATCAACCCGACCCTGCCTCCTCACGGAGCAGGCGAGGTGTGGGCTCGCTCCGGTTAAACGGACTGAGCCTGCGGTGAAGGCCGGCGCAAGCTGGGCGGATCCACATAGACGCTTTTTTAGTTTGACAGTTTTATGTGAAAACCATGAAAATGACAACTTTTAACAATGGATCTCTTGGCTCTTGCAAC										-	-	-	-	-
OTU_0797	0	0	0	0	0	0	0	0	0	0	0	0	0	0	7	0	0	0	CAAGGTAGCTGTAGGTGAACCTGCAGCTGGATCATTTTCCGATGATCAAAACAACAACCCAAAAACCTTTCTTGGCCAGCAATGGTTCAAGATCAAAACCCAAACCCAAAACTGCCGCTCGAGCTGCACGGAACTAGTTCCGCGCTTGCTTGGAGCACGGCTTTCACAACGTGTCGCGATGGATGACTTGGCTTCCTATTTC										-	-	-	-	-
OTU_0798	0	0	0	0	22	0	0	0	0	0	0	0	0	0	0	0	0	0	CAAGGTAACCGTAGGTGAACCTGCGGTTGGATCATTACAAATAGGTTTTATACCTTTACACCTGTGCGAACCGAAACTGTCTTTGGTGATATCGAGCGTGGTATTAACGTACCGCCAGCTCCTCTTGTAGGCCGGCATCACCGACTTTAACACAACTTTAATGAGACTAGAATGAAATTGTAAAAAATTAAACAACTTTTGACAACGGATCTCTTGGCTCTCGCAAC										-	-	-	-	-
OTU_0799	0	0	0	0	0	0	0	0	8	0	0	0	0	0	0	0	0	0	CAAGGTTTCCGTAGGTGAACCTGCGGAAGGATCATTATCGTTAATCCACGTTAAACCATTGTGAACTGTTTGTGTTTGTTTACATCAAATCTAAGACTAAGGGAACGAAAGGTGTCATGCTTTTTGTTTTTCTTCTTCTTTCTTTTGGTTTACATCTTACACATTTAAATTAAACCTATTGAACCCATCATTATAACTTTTTACTAATCATTTCATACTCTGGAAACGGAGATGGAATAAATACGAAACATAAGAACAACTCTTAGCAACGGATATCTTGGCTCTCGTAAC										-	-	-	-	-
OTU_0800	0	0	0	14	0	0	0	0	0	0	0	0	0	0	0	0	0	0	CAAGGTCTCCGTTGGTGAACCAGCGGAGGGATCATTATCGAGTTTACAACTCCCAAACCCCTGTGAACATACCTATTGTTGCTTCGGCGGGATCGCCCCGGCTGCCTTCGGGCCCGGACCCAGGCGCCCGCCGGAGGATCCAAACTCTTGTCTTTACGAGTATCTTCTGAGTAACACAAGCAAATAAATTAAAACTTTCAACAACGGATCTCTTGGTTCTGGCATC	Eukaryota	Fungi	Dikarya	Ascomycota						-	-	-	-	-
OTU_0801	0	20	37	0	0	0	0	0	0	0	0	0	0	0	0	0	0	0	CAAGGTTTCCGTAGGTGAACCTGCGGAAGGATCATTCACAAGGATAAACACCTTTGTATGTGCATCGAAGAGGGTCTTTGGACTCTTTGAAACTGGCAAGCCAGTCGGTCAGTCCGCTGACCTGTTTCTGCTGCTTGCCAGTGGGCTTCACCGCCCGCACTTTTCTTTGACGTTTCAATACACTTATTTCTGATATGTAAAGAGCTCAATGAGAGACACAACTTTTAGCAATGGATCTCTTGGCTCTCGCAAC										-	-	-	-	-
OTU_0802	0	0	0	12	0	0	0	0	0	0	0	0	0	0	0	0	0	0	CAAGGTCTCCGTTGGTGAACCAGCGGAGGGATCATTACCGAGTTTACAAACTCCCAAACCCTTTGTGAACCTTACCATATCGTTGCTTCGGCGGGACCGCCCCGGCGCCCTCGGGCCCGGAACACGGCGCCCGCCGGAGACCCCAAACTCTCATGTCTTTAGTGGTTTTCTCCTCTGAGTGACACATAAACAAATAAATAAAAACTTTCAACAACGGATCTCTTGGTTCTGGCATC	Eukaryota	Fungi	Dikarya	Ascomycota	Sordariomycetes	Hypocreales	Stachybotryaceae			-	-	-	-	-
OTU_0803	0	0	0	0	0	9	2	0	20	0	0	0	0	0	0	0	0	0	CAAGGTTTCCGTAGGTGAACCTGCGGAAGGATCATTATCGAATGAACATGGAGTTTGGTTGTTGCTGGCCTCTTTATTGGGGCATGTGCACACCTTCCTCTATTCATCCACACACACCTGTGAACTTGTGAGACGGATAGTAGCCCTCTCGGGGGCGAGGTCCGTCTGCTATACATAAACTCCAGTATATAAATTCGAATGTCATTTGATGTAACACATCTATAAACTAAGTTTCAACAACGGATCTCTTGGCTCTCGCATC	Eukaryota	Fungi	Dikarya	Basidiomycota						-	-	-	-	-
OTU_0804	0	0	0	0	0	8	0	0	0	0	0	0	0	0	0	0	0	0	CAAGGTTTCCGTAGGTGAACCTGCGGAAGGATCATTAACGTGTTCGTTCGGCCGCTCGGGTCGGCCCTGCACCGGCGGAGACGCCGTGCTGCGGGCTCTCGGGCGTGCCTTCCAAACCAAACCCCTGTGAACCTTTGGGATGGCCGAGCCCTCGCGGCGAGGTTGTCCCCTTTACAAACTCTTGTATCTCATAGAATGACCGCGGACATCGTCTGCCTAAACACATAACAACTTTCAACAACGGATCTCTTGGCTCTCGCATC	Eukaryota	Fungi	Dikarya	Basidiomycota	Agaricomycetes	Corticiales	Corticiaceae	Subulicystidium		Saprotroph	Undefined Saprotroph	Corticioid	White Rot	Probable
OTU_0805	42	64	38	0	0	0	0	0	0	0	0	0	0	0	0	0	0	0	CAAGGTTTCCGTAGGTGAACCTGCGGAAGGATCATTACAAAATATGACTGTGACAGAGTGGAGATTGATAACGTTAGTGATCGTCTCCCTCAGTTACTTGAGCCCACTCTCGAAAGGGAGATGGACATCACACATTTAATCATGTGTGACATAGACATTAAATCATGACTTATTTCTTTATTTAATAACCAAAACTTTTAACAATGGATCTCTTGGCTCTTGCAAC										-	-	-	-	-
OTU_0806	0	0	0	0	0	0	0	0	0	0	0	0	0	0	0	43	43	41	CAAGGTAACCGTAGGTGAACCTGCGGTTGGATCATTATCAAAAGAATTACTCTAGAGTAACTTTTACCGCTGGGGCTGCCCTAAAAAGCAGTGCCAGTCAACCTTGTGTGAACCGTTTATTGTCTCTGGCAGGAGTGCTTGTTGGCAGCCTGGCCTTTAGGCCTTGATGTCCAGCAGCGCCTGCCAGCTTATGTGTTAAACACCTTTTTTTAACCCCGTCTTAATCAAATCTTTAAATTTGAAACAACTTTTGACAACGGATCTCTTGGCTCTCGCAAC										-	-	-	-	-
OTU_0807	0	0	60	0	0	0	0	0	0	0	0	0	0	0	0	0	0	0	CAAGGTTTCCGTAGGTGAACCTGCGGAAGGATCATTACCACATCCAAAATATCCACCCACCGTGTGCACCTCTTTTTTTTTATTTCCCGATGGCGCGTGTTACATGCGCCACCGGGGAACTAAAAAAAAACACCTTTTTCCAACCCCTGTTTTATAACTCTTGTTAACAAAACACCACAACTCTTTAAAAAACGAAACTTGAGAGACAACTTTTAACGATGGATCTCTTGGCTCGTGCATC										-	-	-	-	-
OTU_0808	0	0	0	0	0	0	0	0	0	0	0	0	20	0	0	0	0	0	CAAGGTCTCCGTTGGTGAACCAGCGGAGGGATCATTAGCGAGTTCAGCTCTCTAAAACCATTGTGAAAGCACCCACAGCGTTGCTTCGGCGGGGTAACTCCCGCCGGCAGTACCAAACTCTGTATTCATTGTATCTCTGAGTAAACTTTTAATAAGTTAAAACTTTCAACAACGGATCTCTTGGTTCTGGCATC	Eukaryota	Fungi	Dikarya	Ascomycota	Sordariomycetes	Sordariales				-	-	-	-	-
OTU_0809	0	0	0	0	0	0	3	0	0	0	0	0	0	0	0	0	0	0	CAAGGTTTCCGTAGGTGAACCTGCGGAAGGATCATTAAAGAGACGTTGCCCTTCGGGGTATACCTCCCACCCTTTGTTTATTATACCTTTGTTGCTTTGGCGGGCCCGTCCTCGGACCACCGGCTTCGGCTGGTCAGTGCCCGCCAGAGGACCTAAAACTCTGTTTGTTCATATTGTCTGAGTACTATATAATAGTTAAAACTTTCAACAACGGATCTCTTGGTTCTGGCATC	Eukaryota	Fungi	Dikarya	Ascomycota	Leotiomycetes		Pseudeurotiaceae	Pseudeurotium		Saprotroph	Undefined Saprotroph	NULL	NULL	Probable
OTU_0810	0	0	0	0	0	0	4	0	0	0	0	0	0	0	0	0	0	0	CAAGGTTTCCGTAGGTGAACCTGCGGAAGGATCATTAGAAAGTCTGGCGGTAAAACGCCCTACCTTCAAACCACTGTGAAACCACCCGTTGCTTCGGCGGCTGCTGTCCTCCCTTCCCGGGGGGCCGGCGTCAGCCCGCCAGAGGCCCAAAACCAAAACCATTTTGTAACTGTCTGTCTGAATCATAAATAAATCAAATTTATTAAAACTTTCAACAACGGATCTCTTGGTTCTCGCATC	Eukaryota	Fungi	Dikarya	Ascomycota						-	-	-	-	-
OTU_0811	0	0	0	0	0	0	0	0	0	0	0	0	36	0	0	0	0	0	CAAGGTCTCCGTTGGTGAACCAGCGGAGGGATCATTACAGAGTTGAAAAACTCCAACCCCTGTGAACCTACCTTTACTGTTGCTTCGGCGGACGATGGCCCCCCGGGTCCGGACGCCGCCGGAGGTTACAAACCCTGAATCTTTGTGTATCTCTGAGTACAAAACCAAATAATTAAAACTTTCAACAACGGATCTCTTGGTTCTGGCATC	Eukaryota	Fungi	Dikarya	Ascomycota	Sordariomycetes	Magnaporthales	Magnaporthaceae	Gaeumannomyces	Gaeumannomyces graminis	Pathotroph	Plant Pathogen	Microfungus	NULL	Probable
OTU_0812	0	8	74	0	0	0	0	0	0	0	0	0	0	0	0	0	0	0	CAAGGTAACCGTAGGTGAACCTGCGGTTGGATCATTAATGTATTTTGCCCATCTCTTGCCGTTTGCGGTTGAGCTTTCTTTACTGTAAAGTAAAGAGGGCTCCCTCAATAGGCATTTGCATGGGTATAAACAACTGTGCACTTTACTGTCTTTGGGCCTTACCATCTTTTGCATATCCGTAAGATATTCAAAAGATAGCGGCCCAAACTTTATTAAACTCCTTTTGATACTAGTCTTATACAAGTTTTTATAAATATAAACAACTTTTGACAACGGATCTCTAGGCTCTCGCAAC										-	-	-	-	-
OTU_0813	0	0	0	0	0	0	3	0	6	0	0	0	0	0	0	0	0	0	CAAGGTTTCCGTAGGTGAACCTGCGGAAGGATCATTAGTGTAATAAACTAGTGGGAACGCTCAATGGGAAGTGTCGTGGACTTGTCATAGTAACTTTACCGTGAGGTGATAATAAGCGGCGCTTGCCTGTTCCCACTTAACCTTTATACTCTAAACTTTACACATTGTGAACCAGTCAACTTGGTATGTACCTAGAACAAGGACCTTAGGAGTCGAGCGTTCAGGGTCTCTTCTGCTGCAAAGTGGAGGAGTGTCGACCAGCTTCCCGTGGCTACAGATGGGACTTGGTTGTGGCATGCATACCATTATGCTAAACACTTTTGAGGGGCATTTACATTCATGAAAGTCTTAAAGCTAGGTGAATTTATGATACAACCTTTAACAATGGATCTCTTGGCT…										-	-	-	-	-
OTU_0814	0	0	0	0	0	0	0	0	0	0	0	0	0	0	0	9	3	7	CAAGGTTTCCGTAGGTGAACCTGCGGAAGGATCATTATCGTGAATCCATACCAACCCTTGCGAATCGTCTGTTCGGCAATTGAGTCTGATTCGTCAGATGATGTTGCTGAGGCCCCACAACGGGTAACTCCGTGTGGGCGCCACCAATCAACTTACTCGTCTCGAGTGTGTTTGTCTTCTATAGCCATACGCAAGTGTGTCTTTGAAACAATCTAAAACTCTTAACAGTGGATATCTTGGCTCGCGCAAC										-	-	-	-	-
OTU_0815	0	0	0	0	0	0	0	0	12	0	0	0	0	0	0	0	0	0	CAAGGTCTCCGTAGGTGAACCTGCGGAGGGATCATTACCGAGTGAGGGCCCCCGGCCCGACCTCCAACCCTTTGTTATCAAAACCACTGTTGCCTCGGGGGCGACCCGCGCCCGTCGGCGTCGGGGCCCCCGATGGACCATCCACAAACTCTGCATCTTTGCGTCGGGTTTAAAAAGTTTAATCGATTAAAACTTTCAACAACGGATCTCTTGGTTCTGGCATC	Eukaryota	Fungi	Dikarya	Ascomycota	Dothideomycetes	Capnodiales			uncultured Capnodiales	-	-	-	-	-
OTU_0816	0	0	0	0	0	0	0	0	10	0	0	0	0	0	0	0	0	0	CAAGGTTTCCGTAGGTGAACCTGCGGAAGGATCATTAACGAGTTTTTTTTCGGTTTACCCCGAAAAACTCCCACCCTTGTGTATTTTCGCTGAAAAGCAGCTTCGGCGGGCCGTCATTTACTTTAGTGATAGAGTAACTGACATCGGCTCTGAGCGGATTTGCGTCCGCCGAAGAACCAACTCTTTACAATTTGAAGTCTGATAAAACAAAGAAAATAAATCAAAACTTTCAACAACGGATCTCTTGGTTCTGGCATC										-	-	-	-	-
OTU_0817	0	0	0	86	0	0	2	0	0	0	0	0	0	0	0	0	0	0	CAAGGTTTCCGTAGGTGAACCTGCGGAAGGATCATTACTGAAAGGGGACTCCGGTCCCCGGGACAAGCCCCCGTCGAGCCCTTGGGCTCCCCGGGTGGTGACACCCCTTACCCTTTGTTTACCTTACCTCTGTTGCTTTGGCAAGGCCCCTGCCCGGGTGGTTCCAGGCTTGGGCTCTGCCAGAGGGCCCCAACTCGTGGATAGTTCTTGTTTGTCTGAGTACGATATAATCGTTTACAACTTTTAACAATGGATCTCTTGGCTCTGGCATC	Eukaryota	Fungi	Dikarya	Ascomycota	Leotiomycetes	Helotiales	Leotiaceae	Neobulgaria		Saprotroph	Undefined Saprotroph	NULL	NULL	Probable
OTU_0818	0	0	0	21	0	0	0	0	0	0	0	0	0	0	0	0	0	0	CAAGGTATCTGTAGGTGAACCTGCAGATGGATCATTAAGGTATGAGATGACCTGTATTTATTTACGGGTTATTTTAAATCCTGTTAACGTGGTTGAATGCACGCTGATTAAAAGATTAGTGTGCTTTTGATTCATTAAACATTCAACAAATACATCATTTAACCGTAAACATATATAAAAATATATAACCTTTAACAATGGATCTCTTGGTTCCTGCAAC										-	-	-	-	-
OTU_0819	0	0	0	0	0	0	0	0	0	0	0	0	0	0	0	0	5	0	CAAGGTTTCCGTAGGTGAACCTGCGGAAGGATCATTACCACACCTCAAAATAAAGCCTGGCTCGACTTCGGTCGGGCCTGGTGAGTCCCGCGGAATTTATTCCACACTTTTCGACCTGCGCCTGAATCCTGACGCCCCCGGGCCGACGGAGGACTGGCCGGTCCAAAAACAACCTTATTTTCTTCCACTTTCTCGAAAGTGCGATTAAAATCCAAACATCCTGTTTACGAACTCATTCGAAAACGAGCCAGCATCCTCCGGGTGCGACCCTCGAATTTAATGAAGTAACGTTTAACACTTTCAGCAACGGATGTCTTGGCTCCCACAAC										-	-	-	-	-
OTU_0820	0	0	0	0	0	0	2	0	17	0	0	0	0	0	0	0	0	0	CAAGGTTTCCGTAGGTGAACCTGCGGAAGGATCATTGCCACACACGATCCAAGATCGACACTTTATTGTGAACTGTTAAAATGTGTTTTTTCTTTGTTTTTTTTCTCAGTTTATGGAATGGAAGTTTGTAATAGAATGAAAATTTTATAATACCGAGTAAAGAAGAAAGAAATACTATTTACACCAAAAATACAACTTGATTAATTCAAATTGGAACTTAATGTTATATAAAGTTTTCTTTATTTAACGCTAGATATATAATTGTAAAACAACTTTTAACAACGGATATCTAGGTTCTTGCAAC										-	-	-	-	-
OTU_0821	0	0	0	0	0	0	103	0	100	0	0	0	0	0	0	0	0	0	CAAGGTCTCCGTTGGTGAACCAGCGGAGGGATCATTAAAGAGAGCCTAAAAACTCCCAAACCGATGTGAACCTACCTTTCCGGGGGTGCCGAAAGGCCTCCCCCGGCGTTGCTTCGGCGCCTCGGTAACGGGGCGCCGGAGGTCAAAAACTCTTTTTATAGCAAATTATCTCTGAGGCCTAACGGCAACTATAACAACTTTCAACAACGGATCTCTTGGCTCTGGCATC	Eukaryota	Fungi	Dikarya	Ascomycota	Sordariomycetes					-	-	-	-	-
OTU_0822	0	0	0	0	0	0	0	0	0	0	0	0	0	0	0	13	24	7	CAAGGTATCCGTAGGTGAACCTGCGGATGGATCATTAAAAATTGAATTTTCTTTAAATTCATTTTTTACGTTTTTGTGCTCCTTAATTTCACTCACTCAAGTGAGAGAAAATCTTTCATTTCCTCTGAATCTTTAAATTTTTCTTTAATTTTTTGGAGGAATGTTTTTTTAAAAAGTTTGCGGTTTGCTGCAAATTTTTTTTATAGACCCCAACATAATTTTGTACCACAGTTGTTAACAATGTTATAAAACATCAAAAACAACTTTTAGCAACGGATCTCTAGGCTCTCGCAAC										-	-	-	-	-
OTU_0823	0	0	0	0	0	0	0	0	0	0	0	0	0	0	10	0	0	0	CAAGGTTTCCGTAGGTGAACCTGCGGAAGGATCATTAGTGAAGGATTCATTTCCTTTTCATTTACACTTGTGAACTTAATCAACCGGGCATGTTCCTTTGGCGAATCATGGTGCCTTAGGCCCTGCTGAGTTAAGTGTGATTGTTTGAAGCGCAAGCTGAAAGTGGTCAATTACTGGCTCGGTTTGGGAGAATAGTGACCTTGCGGTTTCTCTTCGGAGATTCCACTGAACCACTAATGCTGGCATGCTAGCGATGAAACCCGTCTGTGAAGCTTGCTATTTTGTAGTTATCTTGAAATCCAGTATTAACGAAAGTTAAATACAACCTTTAACAGTGGATCTCTTGGCTCCTGCAAC										-	-	-	-	-
OTU_0824	0	0	0	0	0	0	0	0	14	0	0	0	0	0	0	0	0	0	CAAGGTTTCCGTAGGTGAACCTGCGGAAGGATCATTGCCACACACGATCCAAGATCGACACTTATTGTGAACTGTTAAATGTATGGTGGACCTTTCTATTACTGCCTTTGACCGGTTTTACCGGTGGGAAGTGGTTATAGAGAACCATCCTCTTTTTACACCAAAAAAACAAAAATTGAACAAAGCAAAGGAACATAAAAAGGCTTGAAGAGTGAAAGGAAAGGCTTCGGTCCTCCTCAAACTTGAATAGCGCTAGATTGAAAATTGTAAATAACTTTTAACAACGGATATCTAGGTTCTTGCAAC										-	-	-	-	-
OTU_0825	0	0	0	0	0	0	0	0	0	0	0	0	0	0	24	0	0	0	CAAGGTTTCCGTAGGTGAACCTGCGGAAGGATCATTTCCTATATAGCTCTCTGAGCGCAACACTGCGGGTCTTGCAAATAAAACAAAAACGGTTTGCACGTGTAAACGAGGAGTGGGTCGCTGTCATGTTTTTGCTGGGTCAACTGGTCCAATTCGTCTGTGACGAATTGGGGCTTCAAACTGCCAGAAGACTACCGAAAATGTCGACAACCCATAAGAACCGTTTCAAAACAACCAAGTTTGAACAAAACACCAAACTAATAATCTTTAGAGTTTTTGTGACAGCACCAGAAAGATATTTCTCTGTAGGTGTTGCACCAGAACTCTCACGTTTAATAACGCTTTTACAACTCTTAGCAATGGATATCTTGGTTCCCCGATC										-	-	-	-	-
OTU_0826	0	0	0	15	0	0	0	0	0	0	0	0	0	0	0	0	0	0	CAAGGTTTCTATAGGTAAACCTATAGAAGAATTATTACATAGCGTGCCTAATACGTAGATATATTTAGGCTAATATACAGCCTAGAGTGCTCTTATTCTTACTTGTGTATATTAAATATTACTTTCTTAGGAGGCTGTATCTTCTAATAGGAAAATTAAAACACCTTTTAATTAGCAGTTATTCTAATAAAGATTTAGAATTATTATAACTTTTAATAATAGATCTCTTAGTTCTAGCATC										-	-	-	-	-
OTU_0827	0	0	0	0	0	0	3	0	0	0	0	0	0	0	0	0	0	0	CAAGGTAACCGTAGGTGAACCTGCGGTTGGATCATTACTAAATGATTGTCTGTAGTGGTTTGAGTGGTCAATTCTATTGACTCTTGCTGCTATAGATAAACTAACCTTTGTGCACTGTAATTGTATTTGGGTTGTTTTTAACTAGGAAGTTTCGCGACTCTCTAGTATAGAATGGCCCGCACTAACTATTTTTTGACTGACTTTTGTTTCTTTTGAATCAAAAACAACTTTTAACAACGGATCTCTTGGCTCTCGCAAC										-	-	-	-	-
OTU_0828	0	0	0	0	0	0	14	0	16	0	0	0	0	0	0	0	0	0	CAAGGTATCCGTAGGTGAACCTGCGGATGGATCATTATCAAAACGTTATCCACGTATAAACCAATAAAATGTGAACTGTTTGTATGCCTTTTCGGAAGAGGATGGATCATTTATTTGATCTGGAATCGAAAGAAAAGCGTATAATTACTTCAATCTATTAACCAATTGAACCATTTCTAACGAAATTGTTTTATTTTTTTTCTTTGTGTGAACTGAATTGTTTCTTACTCGCATTCATTTGTGAGAAGAAATCTATTTACGAAACAAAAAGTAAAATGAACAACTCTTAGCAACGGATATCTTGGTTCTCGTAAC										-	-	-	-	-
OTU_0829	0	0	6	0	0	0	0	0	0	0	0	0	0	0	0	0	0	0	CAAGGTAACCGTAGGTGAACCTGCGGTTGGATCATTAATGAATTTATTTGTTTGGAGAGTGTGTCCTTAACGGGGCCCATCCAAACACAAATAATCAACCCCCTTGTGAACTGTTAACCGTATTTTGTCTGGTTAGAAAACCGTCGAAAATTATATTTTTGACGACAGACTGGCTAGACAAACTTATACAAACTCGTATTTATTATTTTACTTAGTCTATTTATTTTATTGTCTTTCGACTCTAAAATTAAAAAAACAAAAACAAAAACAACTTTTGACAACGGATCTCTTGGCTCTCGCAAC										-	-	-	-	-
OTU_0830	0	0	0	0	0	0	5	0	10	0	0	0	0	0	0	0	0	0	CAAGGTCTCCGTTGGTGAACCAGCGGAGGGATCATTACCGAATGTTACCAAACAAACCACTGTGAACCGTCCATTTAGCTGTTTCGGCGGGCGATCCCAGGGCGGGATCCCGGGCTCCTTCGGGGGTGCTCGCCGGCGGCCACTTTCCAGCTCTGTTTCCAGCGGGCTTCTGAGTGTAAGACAAAAATTATCAAAACTTTCAACAACGGATCTCTTGGCTCTGGCATC	Eukaryota	Fungi	Dikarya	Ascomycota	Sordariomycetes					-	-	-	-	-
OTU_0831	0	0	0	0	0	0	0	0	0	0	0	0	0	0	0	16	0	0	CAAGGTTTCCGTAGGTGAACCTGCGGAAGGATCATTACTAGAGTAAAGGATAGGCCTACCCTACTTCGGTAGGGTTTAGAGTCGTCGCACCTCTCGGAGAAGTGCGGTCCTGACCTCCACCCTTGAATAAATTACCTTTGTTGCTTTGGCGGGCCGCCTAGTGCCAGCGGCTTCGGCTGTTGAGTGCCCGCCAGAGGACCACAACTCTTGTTTTTAGTGATGTCTGAGTACTATATAATAGTTAAAACTTTCAACAACGGATCTCTTGGTTCTGGCATC	Eukaryota	Fungi	Dikarya	Ascomycota						-	-	-	-	-
OTU_0832	0	0	0	0	0	10	0	0	0	0	0	0	0	0	0	0	0	0	CAAGGTCTCCGTTGGTGAACCAGCGGAGGGATCATTACTGAGTTATCTAACTCCAAACCATTGTGAACATATCTCTTTGTTGCCTCGGCGCAAGCTGCGAGGTGGCGAGTTCCGGGCCAAGCTACCCTGTAGCTACCCTGTAACGACCTACCCAGTAGCCCGCCGGTGGACATACTAAACTCTGTTTATTTTGAATCTCTGAGTAAGCTTCTAATAATCAAAACTTTCAACAACGGATCTCTTGGTTCTGGCATC	Eukaryota	Fungi	Dikarya	Ascomycota						-	-	-	-	-
OTU_0833	0	0	0	0	0	0	0	0	0	0	0	0	47	12	0	0	0	0	CAAGGTTTCCGTAGGTGAACCTGCGGAAGGATCATTATGAATTGTTGTTTTGGCTCTTTACGAGTCTCAACTTCTTTTTCTGTGAACTGGATTCTTTCCTTTTGTGCTCTTTGGAGTGCATTGGATTGAATTGCTTTATTTGTTTTCTGTTGTAATTGTTCTTACAAGTTTTCTTTAATGAAAGACAACTTTCAGCAATGGATCTCTTGGCTCTTGCATC	Eukaryota	Fungi		Blastocladiomycota	Blastocladiomycetes	Blastocladiales	Catenariaceae			Pathotroph-Saprotroph	Insect Parasite-Undefined Saprotroph	Microfungus	NULL	Probable
OTU_0834	0	0	0	11	0	0	0	0	0	0	0	0	0	0	0	0	0	0	CAAGGTAACCGTAGGTGAACCTGCGGTTGGATCATTACCAAATCCAAACCTGGTGCTTTGGGGAAGTCCCTGCCCGCCTTGTGCGGACCCAGGAGGGGCCCCCCTCAGTGCCTTCCACCCCATGTGCAATGTTATACTGGGGGCACGGCTCGCGTCGTGTCCCCTTTCACAACTATGTGTTCTCCAATCACCTGACGTTACCACTCGTGGGGCCTCCCCATTAGAGCTTAACGAAAAAACAACTTTTGACAACGGATCTCTTGGCTCTCGCAAC										-	-	-	-	-
OTU_0835	0	0	0	6	0	0	0	0	0	0	0	0	0	0	0	0	0	0	CAAGGTTTCCGTAGGTGAACCTGCGGAAGGATCATTATTGAATTTATTAATGAGGAGTTGAGTTGTAGCTGGCCTTTTAACATTGGCATGTGCACACTCTTCTCTTTCATCCACACACCCCTGTGCACTTGTGAGACAGTCAAGGTCCTTTGGGGTTGGGGGGCAGAGCTTTATTGCAAAACCCTTTTTCCCCTTTTGCCTTTGCTGTCTACTCAATTTATACACACTCTAATTAATTTTAAAACGAATGTAATTGATGTAACGCATCTAATACTAAGTTTCAACAACGGATCTCTTGGCTCTCGCATC	Eukaryota	Fungi	Dikarya	Basidiomycota	Agaricomycetes	Cantharellales	Ceratobasidiaceae	Rhizoctonia	Rhizoctonia solani	Pathotroph-Saprotroph-Symbiotroph	Endomycorrhizal-Plant Pathogen-Undefined Saprotroph	Microfungus	NULL	Possible
OTU_0836	0	0	0	7	0	0	0	0	0	0	0	0	0	0	0	0	0	0	CAAGGTAACCGTAGGTGAACCTGCGGTTGGATCATTACCAAAAAAATTAAATGGTAAAATTTTTTGGGCAAAATTTTTTTGCACAAAACTTTTTATTGTTTGAAACCCCCCCTTGTGAACCTGAACTTAAACTCGTTTTGTGAGAGAATTTTTTTTAATTCGCTTGCAAGACGAAAAACTTGACAACACCATTATTAATAAACATGTCTCCCAATTTTTTTTTATTCACTTGTCTTTTTTAATTTTTCTGTGTTGACTTTCACGAGTTGATGTGGGGAAATTGTAAAAAAATGAATGAATAAAAAAAAACAAAAACAATACAACTTTTGACAATGGATCTCTTGGCTCTCGCAAC										-	-	-	-	-
OTU_0837	0	0	0	0	0	0	2	0	0	0	0	0	0	0	0	0	0	0	CAAGGTTTCCGTAGGTGAACCTGCGGAAGGATCATTACTGGGTCACCGAGCGCTCCGGCGCTCACCCCCACCCTTCGCTTCCCGCCCCACGATCGGCGTCAGGCGGGCCCCCTTTGGGGGACCCTCCGGCCGAAAACCAAACCCTCGCAACCCTTTGCAGCCTGAATAAAAAAGCAAATAGTTAAAACTTTCAACAACGGATCTCTTGGTTCTGGCAAC	Eukaryota	Fungi	Dikarya	Ascomycota						-	-	-	-	-
OTU_0838	0	0	0	0	0	0	0	0	6	0	0	0	0	0	0	0	0	0	CAAGGTTTCCGTAGGTGAACCTGCGGAAGGATCATTGCCACACACGATCCAAGATCGACACTTATTTGTGAACCGTTATTGTTATTTACTTTCTAGTTGCAGATCCATTACGGATTTGTAATATATATGGAAAGTACTTATCAAACACTACTTAAAAAACAAAAATGAATTTTGCATTGGAACATAAAGTCATAACAAGTTTGTCTTGATATGGCGACTAGATTGAAAATTGTAAAAAACTTTTGGCAACGGATATCTAGGTTCTTGCAAC										-	-	-	-	-
OTU_0839	26	66	99	0	0	0	0	0	0	0	0	0	0	0	0	19	22	48	CAAGGTTTCCGTAGGTGAACCTGCGGAAGGATCATTGCCACACACGATCCAAGATCGACACTTTATTGTGAAACGTTAAATGTTTGAAATGCGGGATGTTGTAATTGGGATGCCCATGCACTAACGTGTATGTGTGTTTTCAGTTATTTGACAAACCCTTTCTACCTTTATTGCACCTTCTTAACCCTTTGATTTATCAATGGAAATAGAAAAATGTTATTTGTCGATTTACGTCGATAATAACGCTTAGATATAAATTGTAAACAACTTTCAACAACGGATATCTAGGTTCTTGCAAC										-	-	-	-	-
OTU_0840	0	0	0	0	0	22	0	0	0	0	0	0	0	0	0	0	0	0	CAAGGTAACCGTAGGTGAACCTGCGGTTGGATCATTAACAAAATTCAACCTAAAAAAAAAAATACGGTGGTCTTCTGCCTATTTTTTTTTTTTACACACAATGTGAACTGTTTATTGTTTCTGGTGGTGTTAAAAGCTATTGAAAAATAGTGGGAATTTTATTTTTCCTACCCACCCTATTGTATAAACTTCTTTAATAAAAATTTGGCCTTTATATCTTTAAAAAAAGTTAATTTAAAAAACAACTTTTGGCAACGGATCTCTAGGCTCTTGCAAC										-	-	-	-	-
OTU_0841	0	0	0	0	0	0	9	0	10	0	0	0	0	0	0	0	0	0	CAAGGTCTCCGTTGGTGAACCAGCGGAGGGATCATTACAGGGTCTGACGACGCCCAAACCACCCGTGAACACTCCTACCTTTCTTTGCTTCGGCGGGCCGCCCGCTGGGGGGGCCCTAGGCCGGGTGTGCGCCAAAAACGCGCCCCGGTGGCCTGCCGAGGCAGCACAAACCAAAAATGTTCAATACATCTCTGAGAATTTTTGAAAAAAAATCACAACTCACAACAATGGATCTCTTGGTTCTGGCATC	Eukaryota	Fungi	Dikarya	Ascomycota	Sordariomycetes					-	-	-	-	-
OTU_0842	0	0	0	0	0	12	3	0	6	0	0	0	0	0	0	0	0	0	CAAGGTCTCCGTAGGTGAACCTGCGGAGGGATCATTACCGAGCGAGGGCCCCCGGGCCCGACCTCCAACCCCATGTCACCCGACCCTGTTGCCTCGGGGGCGACCTGCGCCGGCCGCTCGCGGCCGCCCGGGGCCCCCGGCGGACCCCCCAACGCTGCATCTTTGCGTCCGAGTCTGATTTGAATCAATCAAAACTTTCAACAACGGATCTCTTGGTTCTGGCATC	Eukaryota	Fungi	Dikarya	Ascomycota						-	-	-	-	-
OTU_0843	0	0	0	0	0	0	0	0	0	0	0	0	0	0	0	8	0	13	CAAGGTTTCCGTAGATGAATCTGCGGAAGGATCATTCGTGTAATGTTGGCAGAGTGGGGAAGGAGCAATCCGACCTTGCCGAGTCATTTTACCAAACTTAACAATGTGAACTTTATAAATTACAGCAAGTGATTCTGCAGTGTTGGTATGGGCTCTGCTTGCATCCCGTACCGACACATAAGCGAGCTCTTGGGGGCTGACTAACTAACTATTTTCATTATTGCCTAAAAACTTTTAAACTTATACAACCTTTAACAATGGATCTCTTGGCTCCTGCAAC										-	-	-	-	-
OTU_0844	0	0	0	0	0	0	0	0	27	0	0	0	0	0	0	0	0	0	CAAGGTTTCCGTAGGTGAACCTGCGGAAGGATCATTATGAATTTGGGCTGTCGTTATCGACGGTTTCTTTTTCTGTGCACTGAGCCGACGTTTCTGTTCCATACATTTTTGTGCATGTTCAGAAACGGAAGGCGACATTTTGTTTTCTGATTCTATTCCACTCGATTTCTTTTGAACGTCGCAAGACTGATGAAGAAACGAAAAAAACCAAGACAACTTTCAGCAATGGATCTCTTGGCTCTTGCATC										-	-	-	-	-
OTU_0845	0	0	0	0	0	0	2	0	0	0	0	0	0	0	0	0	0	0	CAAGGTAACCGTAGGTGAACCTGCGGTTGGATCATTACTAAATCCACCTTGTCTCCTAGTGAGACATACACACCTTTGTGAACTACTTGTGTCTTTTGGTGTCCCTTGGTCTGAAGCCCGCAAGGGTCGAGGTTCAAAGCACCAAACTATTATACTCCTATATACTTTTGGACTGATGTTTTTTCTACGCTTGTAGAAATAAGCCTAATGAGATAACAACTTTTGACAACGGATCTCTTGGCTCTCGCAAC										-	-	-	-	-
OTU_0846	0	0	0	14	0	21	8	0	38	0	0	0	0	0	0	0	0	0	CAAGGTTTCCGTAGGTGAACCTGCGGAAGGATCATTAAAGAGTTTATGGACTTCGGTCTACTACTCCACCCTTTGTTTACAATACCATTGTTGCTTTGGCAGGCCCGTCGAAAGACAACCGGCTTCGGCTGGTCAGTGCCTGCCAGAGGACCTAAAACTCTTGATTTATTATTGTCTGAGTACTATATAATAGTTAAAACTTTCAACAACGGATCTCTTGGTTCTGGCATCT	Eukaryota	Fungi	Dikarya	Ascomycota	Leotiomycetes	Helotiales	Leotiaceae	Alatospora		Saprotroph	Undefined Saprotroph	NULL	NULL	Probable
OTU_0847	0	0	0	16	0	0	0	0	0	0	0	0	0	0	0	0	0	0	CAAGGTTTCCGTAGGTGAACCTGCGGAAGGATCATTAATGAACAAGTACGCGCGGGGGAGGGTTGTGCTGGCGCGTCCGCGCGCACGTGCACGCCTGCCCTTGCCGTCCGTCCACTCACACCTGTGCACCTTGCTCGTCAGGCCGAGGGTCCTCCTTTGGCCGGCGCACTTTTCACACAACCTGTCTTAACCGGATGTCAATTGCGTAAACGCAACCGAAAAAACAACTTTTAACAACGGATCTCTTGGTTCTCGCATC	Eukaryota	Fungi	Dikarya	Basidiomycota	Agaricomycetes	Cantharellales	Botryobasidiaceae	Botryobasidium		Saprotroph	Undefined Saprotroph-Wood Saprotroph	Corticioid	NULL	Probable
OTU_0848	0	0	0	0	0	0	4	0	13	0	0	0	0	0	0	0	0	0	CAAGGTTTCCGTAGGTGAACCTGCGGAAGGATCATTAACGAGTTTTAATTGGTTTTTGTAAAAAGATCAAAACTCCCACCCTATGTGTATTTTGGAGACTATTGCTTTGGCAGGACAGTTTAGTGATAAACTGATCAGACTGATTTTAAATCAACTGGTTTTGTTGCCTGCCAGAGTACCAAACAAACTCTGTTTTAACCTAAAGTCTGAGAAATTATTTTGAAAATAAATCAAAACTTTCAACAACGGATCTCTTGGTTCTGGCATC	Eukaryota	Fungi	Dikarya	Ascomycota				Triscelophorus		Symbiotroph	Endophyte	NULL	NULL	Highly Probable
OTU_0849	0	0	0	12	0	0	0	0	0	0	0	0	0	0	0	0	0	0	CAAGGTCTCCGTTGGTGAACCAGCGGAGGGATCATTACAGAGTGTAAAAACTCCCTTAAACCCACTGTTTATTTATCTTACAACGTCTCCTTTGGTGGGCAATCCCAGGGCGGGATTGATGCTTTTATAGCGCCCACCAAAGAAGACTACCAAAAAACTCTTGTTTTCAATGAAACTCTGAGAATAAAACAAATAATTAAAACTTTCAACAACGGATCTCTTGGTTCTGGCATC	Eukaryota	Fungi	Dikarya	Ascomycota						-	-	-	-	-
OTU_0850	0	0	0	0	0	0	0	0	6	0	0	0	0	0	0	0	0	0	CAAGGTAACCGTAGGTGAACCTGCGGTTTGATCATTACCAATTCTTTCATTTTTCATTCACAATACGCTTTTCAACTAGCGTGCCATGAATTGAAAAAATGAAGAAACAAAATGTGCACCTGTAATTGTACGTTGGTGGCTGTTCAGTGCTTTGTGCTGAACTTTGCATTAAATTGCAAAGGCCTTCAATTGTGTTTTTTAACCAGCGCTTTAAAAATTCATCTCCAAATTTGTAGTATTACTTCATATCTTTCTTAATTGAAAACCAAGAACAACTATTAACAATGGATCTCTTGGCTCTCGCAAT										-	-	-	-	-
OTU_0851	0	0	0	8	0	0	0	0	0	0	0	0	0	0	0	0	0	0	CAAGGTAACCGTAGGTGAACCTGCGGTTGGATCATTATTAAATGATGTTCTGGATGATGCAGGTCTTTATGAACTCCATCCGGAAAACAACCTTTGTGAAATGTAACGTTTTTGGGTTAAGAAAGTGGGTCTTTTGAACATGGTGTTTATTCGCCATGTCCGGATTCCTACCCGACTAGCCCGCCTATTTAAACAACCACCTATTAATTTTGTCTGACTTTTGTATTCTATGAATCAAAAACAACTTTTAACAACGGATCTCTTGGCTCTCGCAAC										-	-	-	-	-
OTU_0852	0	0	0	0	15	0	0	0	0	0	0	0	0	0	0	0	0	0	CAAGGTTTCCGTAGGTGAACCTGCGGAAGGATCATTATCGAGTTTTGAAGTGGGCTGCTTGAGCTGGCATGCAGGTGCTCAGCGGCTCCGCTCTCATCCACTCAACCCCTGTGCACCTTGAACGGGAGTGAGTCTGATGCTTTCGGGCAGAAGGCCGCCTCGTTTCTTACAAACTCTTGTCTTGTCTTGTAATGCATTGCCTCTTTGTGGGCGAAATGTTAATACAACTTTCAACAACGGATCTCTTGGCTCTCGCATC	Eukaryota	Fungi	Dikarya	Basidiomycota	Agaricomycetes	Hymenochaetales	Hymenochaetaceae	Fuscoporia		Saprotroph	Undefined Saprotroph	Polyporoid	White Rot	Probable
OTU_0853	0	0	0	0	0	0	0	0	0	0	0	0	0	0	0	9	3	20	CAAGGTTTCCGTAGGTGAACCTGCGGAAGGATCATTTCTGTTTCATCTCTGTTTTCCGCCTAGTCTCGAAAGGGAAGAGGTGGGGTTCAGGGGTAACAACTGTGAGAGTGTGGTATTAAAGTTCAGAAGGAGACATTGGGTTGATTTTGGATTTGCGTTCAAAGTTACACCCAAGTTTCTAACTGCTTCTATTTTACAAACCAAAAAACGATGATTATACTCTTGTATCAATCTAGTTTTTCTTTGCGGTCCTTCGGGAAAGCAAAAAAGAACAAAAACAAAATAACAAATATACAACTGTTAACGGTGGATCTCTTGGCTCGTGTATC										-	-	-	-	-
OTU_0854	0	0	0	0	0	7	0	0	0	0	0	0	0	0	0	0	0	0	CAAGGTTTCCGTAGGTGAACCTGCGGAAGGATCATTACAGTGTTCCCTGCCCTCCGGGGTAGGATCGCCACCCTTGATTATCTATGAGTGTTGCTTTGGCGGGCCTCGCGGCCTGGCCGTGCCCCGGCTCCGGCGGGGGAGCGCCCGCCAGAGGATTCTACAAACCTGAGTATTAGTGTCGTCCGAGTACTATATAAATAGTTAAAACTTTCAACAACGGATCTCTTGGTTCTGGCATC	Eukaryota	Fungi	Dikarya	Ascomycota						-	-	-	-	-
OTU_0855	0	0	0	0	0	0	0	0	7	0	0	0	0	0	0	0	0	0	CAAGGTCTCCGTAGGTGAACCTGCGGAGGGATCATTACCAGAAGCCGCGTCGCGGCCCCTCGGGGCCCGGCGCCTTCGCCCAACCCTTTGTGAACCGATATCAATTTCCTCGGGGGACCCCCCGGGCCTCCGGGCCCGCGGACCCCCGGTGGACATCTCCAACTCTTGATGTAACTGCCGTCCGAGTACAATGCAAATGAAACAAAACTTTCAACAACGGATCTCTTGGTTCTGGCATC	Eukaryota	Fungi	Dikarya	Ascomycota	Dothideomycetes	Capnodiales	Dissoconiaceae	Pseudoveronaea	Pseudoveronaea ellipsoidea	-	-	-	-	-
OTU_0856	0	0	0	0	0	0	3	0	0	0	0	0	0	0	0	0	0	0	CAAGGTTTCCGTAGGTGAACCTGCGGAAGGATCATTACCAATTTCGGGGGACTTCGGTCCCTGTCTGAACCCTTGTCTTTTGAGTACCATTTGTTTCCTTGGTAGGCTTTGCCTACCAATAGGACACCACTTAACCTCTTGTAATTGCAATCAGCGTCAGAAAAACATAATAGTTACAACTTTCAACAACGGATCTCTTGGTTCTGGCATC	Eukaryota	Fungi	Dikarya	Ascomycota	Dothideomycetes	Pleosporales				-	-	-	-	-
OTU_0857	0	0	0	33	0	104	0	0	0	0	0	0	0	0	0	0	0	0	CAAGGTTTCTGTAGGTGAACCTGCAGAAGGATCATTCGTGTAAAATTTGGTCTCTGGACCATTTTAAAACCATGTGAACTTTAAATAACATTGGCGACCCAGCAGTGCCGCAAGGCCACAAGCGGGCGTCAGGGGCTTTGCTAACTAATATTACATTATTGCCTAAAAACAATCCAATTATTATAACCTTTAACAATGGATCTCTTGGCTCCTGCAAC										-	-	-	-	-
OTU_0858	0	0	0	12	0	0	0	0	0	0	0	0	0	0	0	0	0	0	CAAGGTTTCCGTAGGTGAACCTGCGGAAGGATCATTAACACGTATCCACGTACCAACCCCGCGAACTTTGTGTGAGAAAAAACAATCTGGACAATGCCTTGGTTGCTGGATGACTTGGGACCGTTGTGTGGGGCTGTTTGATGGGTCCCCTCCCAAGTCGCTTGACAGCTGATTGAGGCGCTATCTGTCCGTCATCATTAACCAAATTTTAACCCCAATCTGAACTTTACCTGTCTGAATCTTTTTTATTTTTTTCTTGTTTGCTCAAGCGAAAAAATAAAATAAAATACGAAATGGAAAGAACAACTCTTAGCAACGGATATCTTGGTTCTCGCAAC										-	-	-	-	-
OTU_0859	0	0	0	0	0	0	0	0	0	0	0	0	0	0	0	39	57	67	CAAGGTTTCCGTAGGTGAACCTGCGGAAGGATCATTACCACATCCAAAACTTTCCACCCACCGTGTGCACCGTTTCTTTTTCGTTGGTGCGCGCTCCTGGCTTCACGGCCCGGGCGCGCACAAACGAAAAACAAAGCAACCTCTTTTTTTTCACCCCCCTTCTTCAAACCAATTCAAACCAAAGCAAACGAAACTTGAGAGACAACTTTTAACGATGGATCTCTTGGCTCGTGCATC										-	-	-	-	-
OTU_0860	0	0	0	27	0	0	0	0	0	0	0	0	0	0	0	0	0	0	CAAGGTTTCCGTAGGTGAACCTGCGGAAGGATCATTACCTAGTAGTACGGGGTTATAGCAATATAGCCCCAGTCTGCACCCATGTCTTTTGCGTACTAAATGTTTCCTCGGCAGGCCTGCCTGCCGGTTGGACACGCTTATACTCTTTGTAATTGCAATCAGCGTCTGAACCAACTATAATATTTACAACTTTCAACAACGGATCTCTTGGTTCTGGCATC	Eukaryota	Fungi	Dikarya	Ascomycota	Dothideomycetes	Pleosporales		Shiraia	Shiraia bambusicola	-	-	-	-	-
OTU_0861	0	0	0	0	0	0	0	0	0	0	0	0	0	12	0	0	0	0	CAAGGTTTCCGTAGGTGAACCTGCGGAAGGATCATTCAAGTAATTTATAAGATGGGGGGAAAAGATAAGTGTTTAAAGCTTATTTGACTCTTCATTCTTTAAACATTGGATAAACCGACTGAACTCTGCCGTAGGCAACTATGGCAGTAGTACATGTAAAACAAATTTATACAATTTACTTTACCGAATTGCCCATCAAAAATGTTGAATTAAAATACAACCTTTAACAATGGATCTCTTGGTTCCTGCAAC										-	-	-	-	-
OTU_0862	9	0	0	0	0	0	0	0	0	0	0	0	0	0	0	0	0	0	CAAGGTCTCCGTTGGTGAACCAGCGGAGGGATCATTAAAGAGTAGTTTTTTACAACAACTCCAAACCCATGTGAACTTACCTATGTTGCCTCGGCGGGGAGACCTACCCGGTAGTTACCCTGTAGAGCTACCCGTCGACGGACCATCAAACTCTGTTTTTCTATGAAACTTCTGAGTGTTTTAACTTAATAAATTAAAACTTTCAACAACGGATCTCTTGGTTCTGGCATC	Eukaryota	Fungi	Dikarya	Ascomycota	Sordariomycetes	Xylariales	Diatrypaceae			Pathotroph-Saprotroph	Plant Pathogen-Plant Saprotroph	Microfungus	NULL	Probable
OTU_0863	0	0	0	0	0	7	0	0	0	0	0	0	0	0	0	0	0	0	CAAGGTATCCGTAGGTGAACCTGCGGATGGATCATTCGTGTAAGCAAACGGCTCGCAGTGCGCAAGCGCTCGGGTCACTTATACACTATCCACACACTGTGAACCTTTTGAACACCACTTGGTGACCCAGCAGCGTTGGCGCCTCGGCGTCAACCACAAGCGGGCACTCGTAGCTTTGTTAACCACACATACACATTAAATAGCCTAAGAAACATTCTAAAAGTATACAACCTTTAACAATGGATCTCTTGGCTCCTGCAAC										-	-	-	-	-
OTU_0864	0	0	0	0	0	0	0	0	0	0	0	0	0	0	54	0	0	0	CAAGGTTTCCGTAGGTGAACCTGCGGAAGGATCATTCTGTGATTTGTGGCCGCGCGTAGCGCGGGCACATTATCTTTTTTAACGAATTTGATGTATTTATTTTTAGAAATAACTTTTTATTTTTCTCTTAAACCAACTCTTAATTTGAACCTAAAATCTAAATTTAGACTGAACATGAAATAAAAAAATAAAAAACAAACCGCAACCAATGGATCTCTAGAGTCTCGCAAC										-	-	-	-	-
OTU_0865	0	0	0	0	0	8	0	0	0	0	0	0	0	0	0	0	0	0	CAAGGTAACCGTAGGTGAACCTGCGGTTGGATCATTAAAAATTGCGAGTCACTTTGAGTGCTCCTACATTTGTGAACTGTTTATAGTCTTTGGGTGACTGGAGGGAGTGAGGTTGCAACTGTTGTTGTGACTTGCGTGGTTGTGACTTGCGGGGTTGTGACTGTTGTTGCGACTGCGCTAGGTTGCGACTGCGCTAGGTTGCGACTGCGACCGTAACTACTCGGGTTGCCCACGTACATCTAGTAGTACTTTTAGCCTTTACCTTTGTATGAAATTTAGACAACTTTTGACAACGGATCTCTAGGCTCTCGCAAC										-	-	-	-	-
OTU_0866	0	0	0	0	0	23	0	0	0	0	0	0	0	0	0	0	0	0	CAAGGTTTCCGTAGGTGAACCTGCGGAAGGATCATTATCAGATGGCTCTTGAGCTTGATGAATTGTGTGTGAACTGTTTAGATGGTTAAGCGTGGGTTCTTTTATTAGAGGGCCCACCATTTATTTTACCAACACTTTATGACAATGACTGAAGAGTAAAGCCAAAGTTGAAAAACTTGCAAAACTTTTAGCAATGGATCTCTAGGCTCTTGCAAC										-	-	-	-	-
OTU_0867	0	0	0	0	0	0	0	0	0	0	0	0	0	0	0	36	17	27	CAAGGTTTCCGTAGGTGAACCTGCGGAAGGATCATTGACACTATCCAAACCTCAAACCTATCGTGAATTTGTACCTTTTCCCCCATCATTTTCAACAATGATTTGTGTTCGAGACTAGCTGTGTTTGTGTATGCACACGAAATAGTGTTTTTCTTTGGGGGGTTTTCTCTCCAAATTAAAATGTGTGCAGACATGGGCCATAGTGCTGTTTTAAACATTAAGCAAGTCATAGTTGAGTGATACCCTTTTTCAACTTTCACTATTTTAAAACAAAATTATAAAAACCCAATTAACCCTTTGAACTGAACTTAACAACATCTATTGTTAATTTGTATTTTAACAAAAGAACAACTCCTAGCAACGGATATCTTGGTTCTCGCATC										-	-	-	-	-
OTU_0868	0	0	0	0	0	0	0	0	0	0	0	0	0	0	0	0	0	4	CAAGGTTTCCGTAGGTGAACCTGCGGAAGGATCATTTGAGCTTTGGAATGTGAGGATTGTGTGGTTGTTTTTTTGGGTTGGGGTTGGCCGGTGTGTTTGTTGGGTGTTTTGGTTTTTCTTTTTTGGTTTTGTCGTCGTCGTTGTTGGGGTTTTGTTGGTTGGGTTTTCGGACACTTCTGATGATATGCTGATGATGATGATGATGGGACTGAAGGGGGGGAGAGAGCGACATCTGTATTTGCACGGCGGCAAACCTTGACCTGACATTGATAAAATGAAGGAAAAGCATTTCTGACAAGGGAATTGTACTTTGAATTAATGGAACAATTATCAACGGCGGATCTCTTGGGTCGTGTATC										-	-	-	-	-
OTU_0869	0	0	0	0	0	0	0	0	17	0	0	0	0	0	0	0	0	0	CAAGGTTTCCGTAGGTGAACCTGCGGAAGGATCATTACCGAGTACCGGGTCTTCGGGCCCATACTCCCACCCTTTGTGTACCAACCATGTTCGTTGCCTTGGTGGGGTTGATCCCTGGGCCTTACCGCCCGGGGGGACCCGCCAGGGGAACACCTTTAAACTCTTGTTAACTGTGTCGTCTGATAACAAACAAATAAATTAAAACTTTCAACAACGGATCTCTTGGTTCTGGCATC	Eukaryota	Fungi	Dikarya	Ascomycota	Dothideomycetes	Tubeufiales	Tubeufiaceae			Pathotroph-Saprotroph	Animal Pathogen-Undefined Saprotroph	NULL	NULL	Probable
OTU_0870	0	0	0	0	0	0	0	0	0	0	0	0	0	0	0	0	4	10	CAAGGTTTCCGTAGGTGAACCTGCGGAAGGATCATTTCCAAAAAAAATTGTACCAACCAACCTGTGTGAAGCGTTACAATTCTTTTTTTACTCTGGAAGAAGTGTATTACTGTTGGTATATTTATAATATACCTGTAAAAATCGGTCTTACATGCTATTCCAGAGGCCTTGATGAACTACCTCGCTGAGGTTGATGTCCAATTGATATTTTGACCTTTCTTTATACGAAAGTATAAATATAACAAATTGACATGACAACTTTTAACGGTGGATCTCTTGGCTCGTGCATC										-	-	-	-	-
OTU_0871	0	0	0	0	0	0	0	0	0	0	0	0	10	0	10	0	0	0	CAAGGTAACCGTAGGTGAACCTGCGGTTGGATCATTAGTGAAATTGATGGGCTTTTGAGCCTTGATATAAAATGGGAGGCCTGGCTAGTTTACTAGCCTAGGTAGTACCTATCACTTTTTGTGAACTGTTGAATGTCTTTGGCTAGTATCCTAGGCTAATCTCTGATTAATCATAGGACTAGCCATAATCTTGAACCTAAGGTCTCATCAAAGTCTAATACTCTATTAAAATTGAATACAACTTTTGACAATGGATCTCTTGGCTCTCGCAAC										-	-	-	-	-
OTU_0872	0	0	0	0	0	0	6	0	29	0	0	0	0	0	0	0	0	0	CAAGGTCTCCGTTGGTGAACCATCGGAGAGATCATTAGCAAGCCGAGAGGCCAGGCCCTCCGCTGCACCCCCCGGGAACAGTACCTCTTTTTTCCGTTCGCGGCCGCTCCCTCGGCGCCCCCCGCGGCGCCGGCGGCGGCGCGCCGCGCCCCTCCACCAGCGACCCAGTCACGATTCTGAGACCGCGCCGCGACTGCGGACGAGAATGCAAACGAAGAAAACTTTTGGCAACGGATCTCTTGGCTCCGGCATC										-	-	-	-	-
OTU_0873	0	0	0	0	0	0	0	0	0	0	0	0	0	0	11	0	0	0	CAAGGTTTCCGTAGGTGAACCTGCGGAAGGATCATTAATAAATTGTGTTTAAACACACACACACACACACATACCCTTCTAGTGTGCAACTGACTGCCGGCTGGCGGGAACTTGTCCTTTTCGGAGGACAGGTGAACGCCGCCAACTTTGTTTTCAAACTTTTGTTTTTACAACACACATGACTGTTTTATATTTCGAAAGAAATTAAAAAGAAACAAACAACTTTTAGCAACGGATCTCTAGGCTCTCGCAGC										-	-	-	-	-
OTU_0874	0	0	0	0	0	0	0	0	19	0	0	0	0	0	0	0	0	0	CAAGGTTTCCGTAGGTGAACCTGCGGAAGGATCATTAGTAGAACGAGGTGCGGGCGTCAGCCCGCACCGAGTGTACCCATTTAACAGAATCTTATGTGTCCTTTATTGGATCTTATTACATCTTATTCCCACCCCCATAAAAATCTAAATTTAGAACCCCGACTAAAAATAGAAACTCTAAAAATAGAACAAACCGCAACCAATGGATCTCTAGAGTCTCGCAAC										-	-	-	-	-
OTU_0875	0	0	0	0	0	0	0	0	0	0	0	0	0	6	0	0	0	0	CAAGGTTTCCGTAGGTGAACCTGCGGAAGGATCATTATCACGTATCCACGTATAAACCAATCGTGCACTGTTAAAACCTTTGGGGGTGGAGCTGAGTTTGTAAGTTCATTGTGTGATTTTGAACTGCTTACTTACTTTGAATGTGCTTCGGTGCATTCATGATATGGCTTTACTTTCGAAGTGTATCAAATCACACTTTAACTATTAACCACTTGAACCTTTTATTTATCTTTGTTTGAACTGATTTGTTTCTTACTCGATCAGAAATGGTTGAGAAGAAATTTATTACGAAACATAAGAACAACTCTTAGCAACGGATATCTTGGTTCTCGTAAC										-	-	-	-	-
OTU_0876	0	0	0	0	0	0	0	0	40	0	0	0	0	0	0	0	0	0	CAAGGTAACCGTAGGTGAACCTGCGGTTGGATCATTAAAAAATATATAGAGGCCACCTTTTCTTTTTATTCAAAAGATAGGGGAAGCGTGTGGTTACTCTTTACATTTTGTGAACTGTTTTATTGTCTCTGGTGGGTTAAAACAATAATAAATTAATTTTAGTATATTATTGGGACGGCCAAGTTGTTTTGTGTTGTTCACCCACTATTTTTATTTTGAACTTTAGTGTATCATTTGTCTTTTTTTAAAATTGTTTTATAAAAATTTAAACAACTTTTGGCAACGGATCTCTAGGCTCTCGCAAC										-	-	-	-	-
OTU_0877	0	0	0	0	0	0	5	0	18	0	0	0	0	0	0	0	0	0	CAAGGTTTCCGTAGGTGAACCTGCGGAAGGATCATTGCCACACACGATCCAAGATCGACACATATTTGTGAACTGTTTTACTGTTATAGAAAAGGTGGTTTCTTTGATGAGGGTTATTTTATAACCTTCTGATAAGCGATACTTTTTCAAAATTTATTACACCACTGTTTAACATTGATGTATACTATGGAACTAATTAGATTGGTGTCTTGTACCCAGTCGAATATCTTAATTAAAAGACAACTTTTAACAACGGATATCTTGGTTCTTGCAAC										-	-	-	-	-
OTU_0878	0	0	0	0	0	0	12	0	32	0	0	0	0	0	0	0	0	0	CAAGGTTTCCGTAGGTGAACCTGCGGAAGGATCATTTGCGAACGATGCTGGGCGTATGCCCGGCAGACATGTGTGAACCAACTGTTTTATTCCCTTTGGGCATCCAGGGAACGTTGCGGCACAGCATTGCGCTCAGCCGCAGCCGCCTGGTTTGCCCGAGTGGGTGGTGGCCTGGCCACATATACGGAACGCGCAGGGAATACATAACACATACAACTTTTAGCGATGGATCTCTTGGCTCTCACACC										-	-	-	-	-
OTU_0879	0	0	0	0	0	0	0	0	13	0	0	0	0	0	0	0	0	0	CAAGGTAACCGTAGGTGAACCTGCGGTTGGATCATTACTGAATGATGGTTCTTGGGTTCGAGTTCCTGCTGAAAGGCGGTTGAGCTTTGGCCCAAGGCCAAACCACACTCTGTGCACTGTAATTGTATCTTGGGCTGCCTGGCTGGGTTCTAAGGACCGAGCTGTGTAACCCTAACAATGTAAAAACACTTTGAATTTTTCTGATTATTATATTTAATTATAAACAATTTTTGACAACGGATCTCTTGGCTCTCGCAAC	Eukaryota	Fungi		Chytridiomycota	Chytridiomycetes	Rhizophydiales				-	-	-	-	-
OTU_0880	0	0	0	0	0	0	0	0	0	0	0	0	0	0	0	2	0	0	CAAGGTTTCTGTAGGTGAACCCATTCACGAAGCCATCCCGAGGGTCTTTCTGGTCAAACAGGTAGTCTTGAAGGGAGCAACCACACACTGTGAACCTTAAACACGTTGGTGTCCATGTAGCGTTGGTGCAGGCTCTGCTTGCAACCTGTGCCAACCAAAAGCTGGATGCTGCGGGCTTAACTAATCATATTTTCATTTTTGCCTAAAAACCCTTAATTATACAACATTTAACAATTGATCTCTTGGCTCCTGCAAC										-	-	-	-	-
OTU_0881	0	0	0	0	0	0	10	0	12	0	0	0	0	0	0	0	0	0	CAAGGTTTCCGTAGGTGAACCTGCGGAAGGATCATTATCAACGTTATCCACGTATAAACCATTCGTGAACTGTTCTCACCTTTGTGTGAATGTTGATCGTTTTGTTGGGGAGGTAAAATCCCCTGACTGATTGATCACCAAACACCAAAGCGTAATTCCCTTTATTATTAACCATTGAAACTCAATTTTTAATTTATTGAAATTGAACTAACTATTTATTTATTTCATACGCTTTCGGGCGATGATATAAAAAATTCATTACGAAACAAAAGAACAACTCTTAGCAACGGATATCTTGGTTCTCGTAAC										-	-	-	-	-
OTU_0882	0	0	0	6	0	0	0	0	0	0	0	0	0	0	0	0	0	0	CAAGGTTTCCGTAGGTGAACCTGCGGAAGGATCATTAAAAAAGAAGGGCTTTATGCCCGATTTTTTATGCTTCAAGTTCTATATTTTCATATAGAGTTTGATTCAAACCACACCCCTTTGTGCACTGTTTCCTAATACATCTTTCCGGCTATTTGTGTTTTTGATGGGGGCTTTGTCCCCTGTCTATGATGCTGGCCGGGATGTGTAAATATAAACCCTTTGATAACTGAACTTTGTCTAATATTTTATCTGACGTAAAAAATCAGAAAACCATATAAACAAAATACAACTTTCAACAATGGATCTCTTGGCTCTCGCAAC										-	-	-	-	-
OTU_0883	0	0	0	0	0	13	0	0	0	0	0	0	0	0	0	0	0	0	CAAGGTTTCCGTAGGTGAACCTGCGGAAGGATCATTAATGATTGACCGTCTGTCGAGCTTGCTCACAGGCACATCATATCCATAACACCTGTGCACTTGTCGGATGGCTTAGTGAAGACCGCAAGGTTGAATCTATCCATCTACTTTACATAACAATTCTGTAACAAATGTAGTCTTATTATAACATAATAAAACTTTCAACAACGGATCTCTTGGCTCTCGCATC	Eukaryota	Fungi	Dikarya	Basidiomycota	Tremellomycetes	Filobasidiales	Filobasidiaceae			-	-	-	-	-
OTU_0884	0	0	0	0	0	0	0	0	0	0	0	0	0	0	24	0	0	0	CAAGGTCTCCGTTGGTGAACCAGCGGAGGGATCATTATAGAGTTTTTCAAACTCCTAAACCCATGTGAACCTACCTTTGTTGCCTCGGCAGAACTTACCCGGTACCTACCCTGGAACGAGCTACCCTGTAGCTACCTGGGAACGGACTACCCTGTAACGTACTGCCGGTGGACATTTTAAACTCTTGTTATTATAAAGTAATCTGAGCGTCTTATTTTAATAAGTCAAAACTTTCAACAACGGATCTCTTGGTTCTGGCATC	Eukaryota	Fungi	Dikarya	Ascomycota	Sordariomycetes	Xylariales				-	-	-	-	-
OTU_0885	0	0	0	0	0	0	0	0	10	0	0	0	0	0	0	0	0	0	CAAGGTTTCCGTAGGTGAACCTGCGGAAGGATCATTGCCACACACGATCCAAGATCGACACATTTTTGTGAACCGTTAAATGTTTGAATAATGTATGTAAGGAATCTTACAGATTCTTTATGTATATTATTTTTAATATTACACCTTTAAAATCAAAGACATATGCATTGGAACATAAAAAGTTATTTCAAGTTTGTCTTGATTTAACGACTAGATTGAAAATTGTAAACAACTTTTAACAACGGATATCTAGGTTCTTGCAAC										-	-	-	-	-
OTU_0886	0	0	0	0	0	0	14	0	0	0	0	0	0	0	0	0	0	0	CAAGGTATCCGTAGGTGAACCTGCGGATGGATCATTATCACGTATCCACGTATCAACCATTGTGAACTGTTTTTTACCTCTGATAGGATTTTGTGAAGGAAGAATGAATTGATTTCGGTCTCTTTATTCTTTTTTCTTATCAGTTGTAATCACATTTTTTATTAACAACTTAAACCTAAATTTTATAACTTTTGAACTGATTTATTTCATACTCTTCGGAGATGAAATTCATTACGAAACAAAGAACAACTCTTAGCAACGGATATCTTGGTTCTCGTAAC										-	-	-	-	-
OTU_0887	0	0	0	0	0	0	0	0	42	4	0	0	0	0	0	0	0	0	CAAGGTTTCCGTAGGTGAACCTGCGGAAGGATCATTGCCACACACGATCCAAGATCGACACTTTTTGTGAAACGTTATTGTTATTTACTCTGTTTGGTTATGATGAAGTAGTTGAGCAATCTTCTATGAATTTATGGCTTAGGAGTACTTTACCAAACACACCTTAAACAAACATGAATTATGCATTGGAACAATTAGTCATAACAAGTTTGTCTTGATATGGCGACTAGATATAAATTGTAAAAAACTTTTGGCAACGGATATCTAGGTTCTTGCAAC										-	-	-	-	-
OTU_0888	0	0	0	0	0	0	0	0	0	0	0	0	14	0	0	0	0	0	CAAGGTCTCCGTTGGTGAACCAGCGGAGGGATCATTACCGAGTTTACAACTCCCAAACCCCTGTGAACATACCATCTCAGTTGCTTCGGCGGGACCGCCCCGGCGCCCTCGGGCCCGGATCCAGGCGCCCGCCGGAGGCCCCAAACTCTTGTTTTATTCTGTGGATCTTCTGAGTGATACAAGCAAATAAATCAAAACTTTCAACAACGGATCTCTTGGTTCTGGCATC	Eukaryota	Fungi	Dikarya	Ascomycota	Sordariomycetes	Hypocreales	Nectriaceae	Nectria		Pathotroph-Saprotroph-Symbiotroph	Animal Pathogen-Endophyte-Fungal Parasite-Lichen Parasite-Plant Pathogen-Wood Saprotroph	Microfungus	NULL	Possible
OTU_0889	0	0	0	0	0	0	0	0	0	0	0	0	62	0	0	0	0	0	CAAGGTTTCCGTAGGTGAACCTGCGGAAGGATCATTACCGAGTATCGGGTCCTCGCGGCCCGCACTCCAACCCTTTGTGTACCAACTTTGTTGCTTTGGCGGGCCCGCGGTGTAACGCCGCAGCCGGCTCACGCCGGTTAGCGCCCGCCAGAGAACCGTTAAACTCTTGCTTAAACAGTGTCGTCTGAGTAAAATCATAACAGTTAAAACTTTCAACAACGGATCTCTTGGTTCTGGCATCA	Eukaryota	Fungi	Dikarya	Ascomycota	Eurotiomycetes	Chaetothyriales	Herpotrichiellaceae	Coniosporium		Pathotroph-Saprotroph	Animal Pathogen-Fungal Parasite-Undefined Saprotroph	Facultative Yeast-Microfungus	NULL	Probable
OTU_0890	0	0	0	0	0	0	0	0	0	0	0	0	0	4	0	9	2	0	CAAGGTTTCCGTAGGTGAACCTGCGGAAGGATCATTAACAAGAAATATGCGGATGACCTTTGGGTTATCTGCACATTTGCCCGGGATCGCAAGATCCCAAGGCTACATATGCGCGTATTTGTATGACTGTTTTGGTAGTTTATAACTTATACAACTTTTAACAATGGATCTCTTGGCTCTTGCAAC										-	-	-	-	-
OTU_0891	0	0	0	0	0	0	0	0	19	0	0	0	0	0	0	0	0	0	CAAGGTCTCCGTAGGTGAACCTGCGGAGGGATCATTACCGAGTGCGGGCCCGCCGTGGCCCGACCTCCCACCCTTTGTGAGCCGACCGCGTTGCCTCGGGGCGCCCGCGCGGCCCCCGGGGGCGACTGAAACCCGTGCATGCCTGCTGTCGGAGTGACTTGCAAATCAGCAAAACTTTCAACAACGGATCTCTTGGTTCTGGCATC	Eukaryota	Fungi	Dikarya	Ascomycota						-	-	-	-	-
OTU_0892	0	0	0	0	0	0	0	0	0	9	0	0	0	0	0	0	0	0	CAAGGTTTCCGTAGGTGAACCTGCGGAAGGATCATTATCGTAAACAAAGGCCTTGGGTTGTCGCTGGTCCTCCGGGACATGTGCACGCCTTCGGTCGTTACATCCTTCATACCCCTGTGCACCTCTGCGTGTGGTTCTCTCCCTCCTCTTCGGCGGGGGGTTTGGGCCCGCGTCTCCTTATAAAAACACCCTTGTATGTCTTACGAATGTCTACTATGCGATAAAAAGCATCTAATACAACTTTCAACAACGGATCTCTTGGCTCTCGCATC	Eukaryota	Fungi	Dikarya	Basidiomycota	Agaricomycetes	Russulales	Auriscalpiaceae	Lentinellus	Lentinellus castoreus	Saprotroph	Undefined Saprotroph	Agaricoid	White Rot	Probable
OTU_0893	0	0	0	0	0	0	0	0	10	0	0	0	0	0	0	0	0	0	CAAGGTTTCCGTAGGTGAACCTGCGGAAGGATCATTACTGTATTTCCAAATACAAATCAACCTGTGAACTTGTTTTTGTCTCTCCCAGTCACGGGGCCGACAGCCTGGATAATTTATTATTTGGGTTGTTTGTTCTGGCTGGGAATAGAGGGCAACCTCTAAAAATCTTGTGTATCATTCTGTATTTTTGACTGAAATTTTTTTTCCTGTTTTTTCTTTGAAAAACCTGAAAATCTATTACAACTTTTGACAACGGATCTCTTGGCTCTCGCAAC										-	-	-	-	-
OTU_0894	0	0	0	0	0	15	0	0	0	0	0	0	0	0	0	0	0	0	CAAGGTAACCGTAGGTGAACCTGCGGTTGGATCATTAAAAATTGCGAGTCACTTTGAGTGCTCCTACATTTGTGAACTGTTTATAGTCTTTGGGTGACTGGAGGGAGTGAGGTTGCAACTGTTGTTGTGACTTGCGTGGTTGTGACTTGCGTGGTTGTGACTTGCGGGGTTGTGACTGTTGTTGCGACTGCGCTAGGTTGCGACTGCGACCGTAACTACTCGGGTTGCCCACGTACATCTAGTAGTACTTTTAGCCTTTACCTTTGTATGAAATTTAGACAACTTTTGACAACGGATCTCTAGGCTCTCGCAAC										-	-	-	-	-
OTU_0895	26	8	47	0	0	0	0	0	0	0	0	0	0	0	0	0	0	0	CAAGGTAACCGTAGGTGAACCTGCGGTTGGATCATTACTGATACTCTCTAGCCGGTCGAACCTCTATGGATCTCGGCTAGAGCAACCACCCCTTGTGCACAATAATGTTTTTTGGGTCTGGCGTTAGCTAGGCCCAGCAAGCCAAACGACATCCAATTTGTCTGACGTCTATGAAAATAGAAACAACTTTTGACAACGGATCTCTTGGCTCTCGCAAC	Eukaryota	Fungi		Chytridiomycota	Chytridiomycetes	Rhizophydiales				-	-	-	-	-
OTU_0896	0	0	0	0	0	0	0	0	10	0	0	0	0	0	0	0	0	0	CAAGGTCTCCGTTGGTGAACCAGCGGAGGGATCATTGCTGGAACGCGCCTCGGCGCACCCAGAAACCCTTTGTGAACTTATACCTTACTGTTGCCTCGGCGCAGGCCGGCCCCCTTCTGGGGGCCCCTCGTTCCTGACGAGGAGCAGGCTCGCCGGCGGCCAAGTTAACTCTTGTTTTTATTGTGAAACTCTGAGAATAAAACATAAATGAATCAAAACTTTCAACAACGGATCCCTTGGTTCTGGCATC	Eukaryota	Fungi	Dikarya	Ascomycota	Sordariomycetes	Diaporthales				-	-	-	-	-
OTU_0897	0	0	0	6	0	0	0	0	33	0	0	0	0	0	0	0	0	0	CAAGGTAACCGTAGGTGAACCTGCGGTTGGATCATTACAAAAACTTTGCTTTTTTCTTTTTAACGTTATTTTGTTGAGTTTCGGCTCAACATTTTGCGTTGAATTGAAAAAAACTTACCCACCTTTTGTGAACTTTGTATACCTGTATTGTTGGCGTGGCTCACCCCAAAAGGCCTCTTTGTGCTTTTAATTAAGCATATTTAGACCCGGGCCGCGTTAATCATCACAAAAAACACCGCTTAAATATTATTTTTTTTAAAAGATGCAGTAGTCGAAAGGCTCGGCGTCGAAACTAGTTTAAATGCAAACAACTTTTGACAACGGATCTCTAGGCTCTCGCAAC										-	-	-	-	-
OTU_0898	0	0	0	0	0	0	0	0	6	0	0	0	0	0	0	0	0	0	CAAGGTTTCCGTAGGTGAACCTGCGGAAGGATCATTGCCACACACGATCCAAGATCGACACATTATTGTGAACTGTTATTGTTATTTATTGACCTGGAGAAGGTTAACGGGGGGTTTAGGGAGTACATTTTATGTCTCTTTTGAATTTCCTTCTTCGAAGGGTTGATACTATTACAAACACCAAAAACTCAAACATGAATTATACATTGGAACAAAAACATGTCATATTACAAGTTCGTCTTGTTATGACGCTAGAATATCTAATTAGTTAAAACTATTGGCAACGGATATCTAGGTTCTTGCAAC										-	-	-	-	-
OTU_0899	0	0	0	22	0	0	0	0	0	0	0	0	0	0	0	0	0	0	CAAGGTCTCCGTTGGTGAACCAGCGGAGGGATCATTACGAAAGGAGTATTCGTACTCTCTCAACCCTTTGTGAACATACCATTGTCAGTTGCTTCGGCGGGAGGCCCCTGGGAGGGGCCCCGGGGCCCGGTCCTGAGCCGGGCTCCCGCCGGAGGAGCGCAAACCAAACTCTTGTTGTTTCCCAGTGGCACATCCGAGTCTAAAAAATAAACAAGTTAAAACTTTCAACAACGGATCTCTTGGTTCTGGCATC	Eukaryota	Fungi	Dikarya	Ascomycota						-	-	-	-	-
OTU_0900	8	0	0	0	0	0	0	0	0	0	0	0	0	0	0	0	0	0	CAAGGTTTCCGTAGGTGAACCTGCGGAAGGATCATTCCTGTATACATTTTTGGGAGGTGTTGGGTGTTTCCTTGGGTTTCTTGTTAAAAAGGAAACCTGAGGAGGTCCCTCACTGACCATTAATAGCGATTTAACGTGAAAGAACATATTAGATGTTAAAACCCTTTACGAGTTTTTTTTTAATTTTAATAAACTATATAAAAACACCACAAGTGCTTGCGGTGGATCTCTTGGTTCGTGCATC										-	-	-	-	-
OTU_0901	0	0	0	11	0	0	21	0	56	0	0	0	0	0	0	0	0	0	CAAGGTTTCCGTAGGTGAACCTGCGGAAGGATCATTGCCACACACGATCCAAGATCGACACTATTTGTGAACCGTAACTGTTTGAGCTTATTGAATCTCGAGTGTTTTTGACATAAGAGGCGTTCAATGAGTACATTATTACACCATCTTTAAACCAAAATGAATTATCATTGGAACATAAATGTTGTATGCAAGTTCGTCTTGTTACAACGCTAGATTGAAATTATCAAAACCTCTGACAACGGATATCTAGGTTCTTGCAAC										-	-	-	-	-
OTU_0902	0	0	0	0	0	0	16	0	36	0	0	0	0	0	0	0	0	0	CAAGGTTTCCGTAGGTGAACCTGCGGAAGGATCATTACAGAATGCGTGCTGCCTGGTTGGAAGACTGGGTGGCATGATGATAGTAGTGTGGATGTTAGATTGTGAGTGTTGTGGGTCGATTTAGATGCGAACCCAACACTGGCAAGCTATTTTGTGTTTGTTGGTTGTTTATTCAGCCAGCAACACATTTCTCAACCTCACAAGAAACGTTGGATAACACCGACAGACACTTTAAAACCCCCAGCAATGGATCTCTTGGCTCCCGTAAC										-	-	-	-	-
OTU_0903	0	0	0	0	0	7	0	0	0	0	0	0	0	0	0	0	0	0	CAAGGTTTCCGTAGGTGAACCTGCGGAAGGATCATTATCAAGTCTCTCTCTTTTTGAGTAGATTATCATGTGTGAACTGTAATTTTTGAAGTGGCGTGTCGGGAGGAGACTCCGGGCCGTCACGATTTTAACCAACCACTTTAAACTTATCGACTGACTACCTTTAAAAACCAAGAGAAAACTTTTAGCAATGGATCTCTAGGCTCTTGCATC										-	-	-	-	-
OTU_0904	0	6	0	0	0	0	0	0	0	0	0	0	0	0	0	0	0	0	CAAGGTAACCGTAGGTGAACCTGCGGTTGGATCATTACTGAAATAGGGAGCCTTCCTTTTGGAAGGTTCTTGAACCAACTGTGAACTGATTTGTCTCTGGTGGGTGCTGGAATTGGCCTAGCTTTTTCCTAGCCCACTCGTTTTAAACTTTTATCCTTTAAGACAGCCTAAATCCTACAAAAAAATTGTAAAAACAACTTTTGACAACGGATCTCTTGGCTCTCGCAAC										-	-	-	-	-
OTU_0905	0	0	0	70	0	488	29	0	49	0	0	0	0	0	38	0	0	0	CAAGGTTTCCGTTGGTGAACCAGCGGAAGGATCATTACAGAGTTCATGCCCTTACGGGTAGATCTCCCACCCTTGAATAACATACATTGTTGCTTTGGCGGACGCTTCGGCAGCCGCCAGAGGACCCTAAACTCTTGTTTACAGTGTCGTCTGAGTACTATATAATAGTTAAAACTTTCAACAACGGATCTCTTGGTTCTGGCATCA	Eukaryota	Fungi	Dikarya	Ascomycota	Leotiomycetes	Helotiales		Mycoarthris		Saprotroph	Undefined Saprotroph	NULL	NULL	Probable
OTU_0906	0	0	0	0	0	0	0	0	0	0	0	0	0	0	0	3	0	0	CAAGGTAACCGTAGGTGAACCTGCGGTTGGATCATTAATAAATCTAGAAGGTCTTAAAGACCTTTCTAACATCTTGTGAATCGTATATGTCTCTGGCGGATTTTTCCGCTGCATAAACTTTGTATTAATATTTGTCTTAAAATCTATAAAAGTAATTAAAACAACTTTTGACAACGGATCTCTAGGCTCTCGCAAC										-	-	-	-	-
OTU_0907	0	0	0	0	0	0	0	0	0	0	0	0	0	0	0	0	4	4	CAAGGTAACCGTAGGTGAACCTGCGGTTGGATCATTACTAAAATCCATTGTCGAGCAGCAATGCAAGACATACACACCTTTGTGCACTCACATGTCTTTGGCGTGTCTTTTCGGAGCGCGCCAACATCTACACACTTTATTTTTTGGACTGAATTATTTTCTGCCTAGCAGAGAAAAACCAATGAGATAACAACTTTTGACAACGGATCTCTTGGCTCTCGCAAC										-	-	-	-	-
OTU_0908	0	0	0	11	0	0	0	0	0	0	0	0	0	0	0	0	0	0	CAAGGTTTCCGTAGGTGAACCTGCGGAAGGATCATTACATTCAGTAGCTTGCTACTGTTAGGGGGGTCGATCAGCCTGTATAGTATCACTACTGATGAGCAGCACAACCCCCTGTCTGTACCCTTGTCTTTTGCGCACTCATGTTTCCTCGGCGGGTCTATGCCCGCCGGCTGGACAACTCTATAACCTTTTTAATTTTCAATCAGCGTCTGAAAAACTTAATAATTACAACTTTCAACAACGGATCTCTTGGTTCTGGCATC	Eukaryota	Fungi	Dikarya	Ascomycota	Dothideomycetes	Pleosporales				-	-	-	-	-
OTU_0909	0	0	0	7	0	0	0	0	0	0	0	0	0	0	0	0	0	0	CAAGGTTTCCGTAGGTGAACCTGCGGAAGGATCATTACCAATTTAACTGTGTAGGCCCGTAGGGTCTACACGCAATCCACCCCTTGTGCACGCGTTATACTACTGTTTTGTTTTGGGCCTGTTCTCCTCTTTATTTGGCTTTTTAATCGAAGCCTTGTTTAGAGGAGCCTCGCTGACTCTAGAGTCGGCGGGTGTAGGCCCAGACAACCATATTTAAAAACACCTTTGTTTTATATCTGATTTTCTGGGTAAATGTTTCTTATAACTTTTAACAACGGATCTCTTGGTTCTCGCAAC										-	-	-	-	-
OTU_0910	0	0	0	0	0	0	0	0	15	0	0	0	0	0	0	0	0	0	CAAGGTTTCCGTAGGTGAACCTGCGGAAGGATCATTAGAGAGCGGCACTCGTGCCGGATCCTCTCCCACCCTTGTGTATCTATCTCTGTTGCCTTGGCGGGACCTCCTCCGGGGGCCGAACGCGCGGGGGACAACGCTCGCGGCCCGTCAAAGGTCTTACATGAAACACTGCCGTCGTGTCTATCCGAGTCGTGGTTATAAAAAGCAAAACTTTCAACAACGGATCTCTTGGTTCTGGCGTC	Eukaryota	Fungi	Dikarya	Ascomycota	Dothideomycetes	Pleosporales	Massarinaceae	Helminthosporium		Pathotroph-Saprotroph	Plant Pathogen-Undefined Saprotroph	Microfungus	NULL	Probable
OTU_0911	0	0	6	0	0	0	0	0	0	0	0	0	0	0	0	0	0	0	CAAGGTTTCCGTAGGTGAACCTGCGGAAGGATCATTAGTGGGAAGAGGAGTGGATGTCAAGTCTGCTACCGGTGTATGTGCAAGGTTGTTGTAATGTGGTGATATAACTATGATGATTTGACTGTAACCAATAACGATATAGACAAGGAAAACTTTCAGTAACGGATCTCTAGGCTCTCGCAGC										-	-	-	-	-
OTU_0912	0	0	0	0	0	0	16	0	9	0	0	0	0	0	0	0	0	0	CAAGGTTTCCGTAGGTGAACCTGCGGAAGGATCATTGCCACACACGATCCAAGATCGACACATTATTGTGAACTGTTAAATGTTTGGTGTTTATCACATATGTACTTTGTACTAATGTTGATATTCATCTTCTTTTTACCACCAAAAAAAAAACCAATATGAATTATTCAATAAGGAACTTAAAATGTTATACTAAAGTCTGTCTTTAGCATAACTCTAGATTGAAAATTGTAAAACAACTTTTAACAACGGATATCTAGGTTCTTGCAAC										-	-	-	-	-
OTU_0913	0	0	0	0	0	0	3	0	0	0	0	0	0	0	0	0	0	0	CAAGGTCTCCGTTGGTGAACCAGCGGAGGGATCATTAATGAGTCTAAAAAACTCCAACCCGTGTCTACCATACCTGTTCGTTGCCTCGGCGGTCAAGCCTGGCGCTCCTTCACCGAAGAGGCGGCAGGCGGCCACCGTCGAGGGTACCAAACCCTGATTTTTTAGTGTATCTCTGAGACAAAAAACAAATAATTAAAACTTTCAACAACGGATCTCTTGGTTCTGGCATC	Eukaryota	Fungi	Dikarya	Ascomycota	Sordariomycetes	Magnaporthales	Magnaporthaceae			Pathotroph	Plant Pathogen	Microfungus	NULL	Probable
OTU_0914	0	0	0	13	0	0	3	0	6	0	0	0	0	0	8	0	0	0	CAAGGTTTCCGTAGGTGAACCTGCGGAAGGATCAGTAGAGAACCGCCGGCGCAAGCCGGTTCTACCCCACACACACCTGTGAACCGTTTATTAGGACGTGGATTACCCTCGGGGAAACCGTCCGACCTTACAAAACATCTTATAACGTCATGAATGTAGTCTTATTTTAACAAATAAAACTTTCAACAACGGATCTCTTGGCTCCCACATC	Eukaryota	Fungi	Dikarya	Basidiomycota	Tremellomycetes					-	-	-	-	-
OTU_0915	0	0	0	0	0	0	0	0	0	0	0	0	27	4	0	0	0	0	CAAGGTAACCGTAGGTGAACCTGCGGTTGGATCATTACTAATGATTTGTTTTTCGGAGCAAGCTCCCTGTTAAGTCCGGTAGAGCTTGTAACCGAAAGACACAACTCACCCTTTGTGCACTGTGATAAACTTTGGGTTCATGCGTTCTGTCACTCTTGGAACCGTCGCCGGTTCATTGAGTGATCAAGACAAAAGAACCCAGAAATAATAACCAACCCTTTAAACTTTTGCCTGAAATTAATTTTATAATTAAAAACAACTTTTGACAACGGATCTCTTGGCTCTCGCAAC										-	-	-	-	-
OTU_0916	0	0	0	19	0	0	0	0	11	0	0	0	0	0	0	0	0	0	CAAGGTAACCGTAGGTGAACCTGCGGTTGGATCATTACAAATTCTTTCATTGTTTCGCCCGCATTCCGCGGGATGAAATAAATGAAAAGAAACCAAATGTGCACCTGTAATTGTATGTTGGCGGTTGTTCAGTGCTTTGTGCTGAACTTGCATTAAATTGCGAAGGCCGTCAATAGTGTTTTCAAAACGCTTTTGAAATTTTCTTAATCAATATTTTTATTTTTAATATACTTATTCTCTTGAAAACCAAGAACAACTATTAACAATGGATCTCTTGGCTCTCGCAAC										-	-	-	-	-
OTU_0917	0	0	0	0	0	0	0	0	44	0	0	0	0	0	0	0	0	0	CAAGGTCTCCGTTGGTGAACCAGCGGAGGGATCATTACAGAAGCTTTATTTGCTATAACCCTTTGTGAACATACCGATATTAGTTGCTTCGGCGGGCAGCCCCAGGGCGGGGCTGTGGCCTTCACAGGCGCTCGCCGGAGGTATCAAATTCTGATTTTATTTTGTGTCTCTTCTGAGTGGTCAAAACAAATAATCAAAACTTTTAACAACGGATCTCTTGGTTCTGGCATC	Eukaryota	Fungi	Dikarya	Ascomycota	Sordariomycetes	Glomerellales	Reticulascaceae			-	-	-	-	-
OTU_0918	0	0	0	0	0	0	2	0	0	0	0	0	0	0	0	0	0	0	CAAGGTTTCCGTAGGTGAACCTGCGGAAGGATCATTATTTGAAGAGGGGGTTGTTGAGGGGGGGGGTTTGACTCTCTCCTTGGCTTCCTTCTCCTCTGCCTTTACAGAATGCCGTTTCATTTCGTTTTCCATTACCTCTTTTCAACCCTTTTAAGAACCTCATCCCTAAAAGACTTAACAACAATTAAGAAGAAAAAACAACAACCTGCAACCAACGGATCTCTAGGCTCTCGCGAC										-	-	-	-	-
OTU_0919	0	0	0	0	0	0	0	0	0	0	0	0	0	0	9	0	0	0	CAAGGTTTCCGTAGGTGAACCTGCGGAAGGATCATTAACAATCATGTGACACAACAATTGTTGTTGTTATTTTCGTCTTCCCTGATGATGCGCACGCGCCTTGTCCAGTGTCTGCTGGTGTGGGCGTGTGTGTGTCCTTGGGGGTTACACAAGACATACTTTACACTTTACACGTTGATGACAACACAGGACAGCCAGACAGGACGTTGTGTGCACACACAGTGCGTCGTGATCTAATGAGATGTATAAAAGGACAACTTTTAACAATGGATCTCTTGGCTCTTGCAAC										-	-	-	-	-
OTU_0920	0	0	0	0	0	0	6	0	18	0	0	0	0	0	0	0	0	0	CAAGGTAACCGTAGGTGAACCTGCGGTTGGATCATTAACAAATCCAAAACTTATGAGCTCTAGATAGCTCAAAGGGGCAACCTTTTGAGTTTGACAGAGTCTTATAAAACACCATGTGAACTTTATTGTCTTTGGTAAGTGCTCTTGTCTTGAAAGTTAGCAATAGCGGAAGAGCAAGACCTTACCGACCAATATAAACGCCTATATCTTTGTCTAACCTTTTTCTATAAAATGAAAAAACAACTTTTGACAACGGATCTCTAGGCTCTCGCAAC										-	-	-	-	-
OTU_0921	0	0	0	0	0	0	3	0	0	0	0	0	0	0	0	2	0	0	CAAGGTTTCCGTAGGTGAACCTGCGGAAGGATCATTAAAGTATTCTTCGGTGCAGCCAGCGCTTCCACAGCGCGGCAGCCCAAACCTTACACACTGTGATTAGTTTTTTTACTATTTACTTTGGCTGCGCAAGTGGCCAAAGGTCTTAAACACAAAGATTTATATCTTTTTTTACAAAATTTAGTCAATGAAGTTTTAATACTATAATCTTCAAAACTTTCAACAACGGATCTCTTGGTTCTCGCAAC	Eukaryota	Fungi	Dikarya	Ascomycota	Saccharomycetes	Saccharomycetales	Phaffomycetaceae	Cyberlindnera		-	-	-	-	-
OTU_0922	0	0	0	0	0	15	0	0	0	0	0	0	0	0	0	0	0	0	CAAGGTAACCGTAGGTGAACCTGCGGTTGGATCATTAAAGTATCCGAGTGCTTGACTCGAAGCAAAAACATTTGAATGAATGTTTTGTTTTTAAGTTTTAAGCAGATCTCACCACAACTTGTGCACCTGTAATAGACCGTTGGCGGCTGTCCAGTGCTCTGTGCTGCGACTTGCATTCAATTGCAAAGGCCGTCAAAAGGTTTCTTTTTTCTTTTTTTTTAAAGAAAAGAAAGGGGACAACTTAAAAACCACTACAACAACCATACTATTTTTATTTTTTTAAATAACTTTAACAAAAGATAACCAAGAACAACTATTAACAATGGATCTCTTGGCTCTCGCAAC										-	-	-	-	-
OTU_0923	0	0	0	7	0	0	0	0	0	0	0	0	0	0	0	0	0	0	CAAGGTTTCCGTAGGTGAACCTGCGGAAGGATCATTATCAATTGGTCTAACCAACAAACTCATGTGCACCGGCCTTATCTTGGTGGGAGCTCGGCGAATACCCGGGTAACCACCGCTTATTTACCATACCTATTTTATTATGACTAGTAACAGCTTGCTCTAGGGCTTGCTTGGGACTAAACAACTTTTAGCAACGGATCTCTAGGCTCTCGCAGC										-	-	-	-	-
OTU_0924	0	0	0	0	0	27	0	0	0	0	0	0	0	0	0	0	0	0	CAAGGTTTCCGTAGGTGAACCTGCGGAAGGATCATTCAAAGAAAAAGTGCGCGACAGCGCACCCCGGTGTACTTTTGGACCCTGCCGAGCGCGCCCGCAAGGGTGTGTTGGTTCACTGTTCCGAATGTTTTCCGGGGTGTTTCCGTGGCGTGCTTTTAAAAATTTCACCAAATTGTGTTTTCAAAATTTAAAAATTTCAAAATCTTTTCCAAAAAACCCAAACCCCAAAAGAAAAACAAAAAAAAAACGGACTGAAAAACAAAAAAAAAAAAGAAATCAAAAACAACCTTCAACAACGGATGTCTAGGTTCTCGCGAC										-	-	-	-	-
OTU_0925	0	0	0	13	0	0	0	0	0	0	0	0	0	0	0	0	0	0	CAAGGTTTCCGTAGGTGAACCTGCGGAAGGATCATTATTGAAATAAACCTGATGGGTTGCTGCTGGTTCTCTTGGGAGCATGTGCACGCTTGTCATCTTTATATCTCCACCTGTGCACCCTTTGTAGACCTTTTCAGGTCTATGTTGCTTCATTTACCCCAAATGTATGTCAATAGAATGTTGTGCCTTTAATATCTATACAACTTTCAGCAACGGATCTCTTGGCTCTCGCATC	Eukaryota	Fungi	Dikarya	Basidiomycota	Agaricomycetes	Agaricales	Cortinariaceae	Cortinarius		Symbiotroph	Ectomycorrhizal	Agaricoid	NULL	Highly Probable
OTU_0926	0	0	0	0	0	0	22	0	0	0	0	0	0	0	0	0	0	0	CAAGGTTTCCGTAGGTGAACCTGCGGAAGGATCATTAGCGAGCGAGTCTCGGGACGTGCGCGCGCAGCGCGTGCGTTCCGTGACTGGCGAGAATTCTACCTATTGTGCAGCATTATTTCGTTTCTCTTCTCTTCTCTTTAACAACAGTAGAACCCGTTTAACCCTCCGACTCAACCCACCAAAAAAACAACATTACAAACTTCAACAACGGATCTCTTGACACCTGCCAC										-	-	-	-	-
OTU_0927	0	0	0	20	0	0	0	0	0	0	0	0	0	0	0	0	0	0	CAAGGTAACCGTAGGTGAACCTGCGGTTGGATCATTATAGAAAAATGATTTTATTATTGAGGGATTTTACTTTTATAGTAAATCACTCTTTACCCCAAATCTTTTTGCTAATTTGTATTTTTATTTTATAGTAGTTTTAGTATTTTATATACTATCACTTCTTTTAAAATATAATATTTTATAAACATTTTCTTACCTTTTTATTAGTTTAATCTAAAAAAAGAAACAACTTTTGACAATGGATCTCTAGGCTCTCGCAAC										-	-	-	-	-
OTU_0928	0	4	0	0	0	0	0	0	0	0	0	0	0	0	0	0	0	0	CAAGGTAACCGTAGGTGAACCTGCGGTTGGATCATTACAGAAAATGTCGGATATGCGCGCCTTCACGGGCCGCATATACTGCACATATACCCCCCTTGTGAACTGTTATACTGTATCTTGGCGTCATGCTGCAAAAGCCTGGCACTGGCGATTGTCGGCGTATTTATTTACGCGGGCGACTTGCTAGAGATAGGCCTTTTTGCGGTGTACGTCAGCAAAAACCTGTAAACCCACGTAAACATGTCAACTTTTGTAACCTTTGTGTCACCCAACAGATTCCAACAAGAATCTTGTTATTTTATATTAAATAAAACAACAACTTTTGACAACGGATCTCTTGGCTCTCGCAAC										-	-	-	-	-
OTU_0929	0	0	0	0	4	0	0	0	0	0	0	0	0	0	0	0	0	0	CAAGGTTTCTGTAGGTGAACCTGCAGAAGGATCATTATTAAAAGAATAGAGTGCACTTCATTGTGGCTCGACCCCTTTTAAACTATTCACCCAAACTCCCAAACACTTGGTTGCATGATTTGAAAGAGTCATTGCAATCAAGTATAAGTAACTGCCTTTCATTAAGGAAAGTTACATTACTTTTATTCTCCCCCTCTTTATATATTAACACAAGTTTAAATGAATGTAAAACCCCCTTTAAATTAAAATAACTTTTAACAATGGATCTCTAGGCTCTCACATC	Eukaryota	Fungi	Dikarya	Basidiomycota	Pucciniomycetes	Pucciniales	Pucciniaceae	Puccinia	Puccinia coronata	Pathotroph	Plant Pathogen	Rust	NULL	Probable
OTU_0930	0	0	0	0	25	0	0	0	0	0	0	0	0	0	0	0	0	0	CAAGGTTTCCGTAGGTGAACCTGCGGAAGGATCATTACCGAGCTCATGCCCTTCGGGGTAGACCTCCATCCTTGCATACAATACCCTTCGTTGCTTTGGCAGGCCGCCTCTCGCGAGCCACCGGCCCCGGCTGGTGCGTGCCTGCCAGAGAACCACAAACCCCGTGTCACAGGTGTCGTCTGAGTACTATACAAATAGTTAAAACTTTCAACAACGGATCTCTTGGTTCTGGCATC	Eukaryota	Fungi	Dikarya	Ascomycota						-	-	-	-	-
OTU_0931	0	0	0	0	0	0	0	0	0	0	0	0	0	0	0	19	16	32	CAAGGTATCCGTAGGTGAACCTGCGGATGGATCATTAAAAATTGAATTTTCTTTAAATTCATTTTTTACGTTTATGTGCTCCTTAATTTCACTCACTATTAAAGTGAGAGAAAATCTTTCATTTCCTCTGAATCTTTATATTTTAAGTTTTTGGAGGAATGTTTTTTTAACAAGTTTGCGGTTTGCTGCAAATTTTTTTTTAAACCCCAACTTCATTTTGTACCACAGTTGTTAACAATGTTATAAAACATCAAAAAACAACTTTTAGCAACGGATCTCTAGGCTCTCGCAAC										-	-	-	-	-
OTU_0932	0	0	0	0	0	0	0	0	0	0	0	0	0	0	16	0	0	0	CAAGGTTTCCGTAGGTGAACCTGCGGAAGGATCATTCGTGTAAGATTGGCAAAGGGCAGCAATGCCTGGCGCCTTTTTATACAACTAAACACTGTGAAAATTATTAATGTTGGGTGACCCAGCAGCGTTGGCGTTAGCTCTCGCCCTTCGGGGTGATCTGACGCCGGCGCAACGCGGGCACTGGGGCTTTTGTTAACCACTTAATTCATGAATGCCTAAAAAACAACCAATTTATACAACCTTTAACAATGGATCTCTTGGCTCCTGCAAC										-	-	-	-	-
OTU_0933	0	0	0	0	0	0	0	0	12	0	0	0	0	0	0	0	0	0	CAAGGTTTCCGTAGGTGAACCTGCGGAAGGATCATTAGACCTCGAGGGGGGCGTCAGCCCCCCGAGAATTACCATCTTAACAGAATCTTATGTGTCCTTTATTGGATCTTATTACATCTTATTTAAACCCCCCATAAAAATCTAAATTTAGAAACCAGACTAAAAATAGAAACTCTAAAAATAGAACAAACCGCAACCAATGGATCTCTAGAGTCTCGCAAC										-	-	-	-	-
OTU_0934	0	0	0	0	0	0	0	0	18	0	0	0	0	0	0	0	0	0	CAAGGTTTCCGTAGGTGAACCTGCGGAAGGATCATTACCAAATCCAAAAAAACTTTATCAACACCCCAATGTGAACTGTGAATGGTTTCGTTCCCTCTCCACCTTTTTTTTCTTCTTCTTCATACTTTTTTTCCTTTTCAGGAAGGGAGGAAGGGAGGAAGGAAGGAGGGAGGGGAGGGAATGTTAAAAAATTTTTCAACCCCTTTTCAACCTTTAAAACCCTTTTATTTATGCTGAAAGCAAAAACAAACGAAACATGAGACAACTTTTAACGGTGGATCTCTTGGCTCGTGCATC										-	-	-	-	-
OTU_0935	0	0	0	0	0	0	0	0	12	0	0	0	0	0	0	0	0	0	CAAGGTTTCCGTAGGTGAACCTGCGGAAGGATCATTACTAAACATTGTGCGGGATATCCCACCGGGGACTCCTTAGCGTAACACATCCATGAGTACACTTCCATGTTGCTTCCCCAGACCAGTGGCCACTGCTGCCAGCTCTGTTCTCCAATGCGCGGGATCTTGAGTTGAGGTGTCTGGGGAAGGGCCAACCAACTGTCAAACTTTTGAACCAATTAGTCGTCTGAGAAGGCCATATGCCGCAATATTTAAAACATGTTAAAACTTTCAACAACGGATCTCTTGGCTCTCGCATC	Eukaryota	Fungi	Dikarya	Ascomycota	Pezizomycetes	Pezizales	Tuberaceae	Tuber		Symbiotroph	Ectomycorrhizal	Gasteroid	Hypogeous	Probable
OTU_0936	0	0	0	0	0	11	0	0	0	0	0	0	0	0	0	0	0	0	CAAGGTAGCTGTAGGTGAACCTGCAGCTGGATCATTTTCCGATGATCAAAAAAACAAAAACAAAACCCTTCGTTCAGAAGCAATTCTTGAACACAACAAACCCCAACAAACAAACTTGCCGCTTGAGATGAAATATGTGCTACACATACTCCTCTTGAAGCACGGCTTTCACAACGTGTCGCGATGGATGACTTGGCTTCCTATTTC										-	-	-	-	-
OTU_0937	0	0	0	7	0	7	0	0	0	0	0	0	0	0	0	0	0	0	CAAGGTCTCCGTAGGTGAACCTGCGGAGGGATCATTAACACGTACGTAACAGTACTATCACCAAACAATAGAGAAACATGTCCCCTTTTCTTTTTATTTTTTTTACTAACAAAAACCCATTTCCAACGTTTAAAAGCTTTACCGCTTTTGACTTTGATATGTGATAGTAATCAAGAAAAAGTGTGAAAAAAAAAGAAAGCAATTTCTAATTTTTTCTCGCTATAGTCTTGTTCATATATTTTTATTAACATATGCACAACTCTTAGCAACGGATATCTTGGTTCTCGCAAC										-	-	-	-	-
OTU_0938	0	0	0	0	0	9	0	0	13	0	0	0	0	0	0	0	0	0	CAAGGTTTCCGTAGGTGAACCTGCGGAAGGATCATTAACACGTATCCAACGTTAAACCCCCCGTGCATATTAATCCTGCTCTCTGCGCATCTCGAGAAGCAATCTCTGGTAAATCACACACAAAAGCGTTTGATTCAGAGACCTCTTCAAAGGCGTCGTGGATACTGAGCGGTAGAGCAAGTAGATCTGCTTTCCGAAAGGATAACTGATATTTACTCAGGTCGTTGACCCCCACGGTCATCGGGCAGGTCTCTGGGGCTCCGGCTCCCCGAAATAAAAAACCCTAGTAGGTGAATCTCGGGCTTGCAAACAACAGGCCCACAAAACGAACAACTGTTAACAATGGATATCTTGGTTCTCGCAAC										-	-	-	-	-
OTU_0939	0	0	0	10	0	0	0	0	0	0	0	0	0	0	0	0	0	0	CAAGGTAACCGTAGGTGAACCTGCGGTTGGATCATTAACAAATCCAACTAGTCTACACTGCGTCTGAAAAGACAAGGTGGACGACTACAAACACCCTGTGAACCAGTACTGTCTTTGGTAGAGCGTTTATTCGCTTTACCGATATATTTACCCCATTATTTTTAAACTGATTTTTTTATACCTAGACCTTTGAAAGAAGGAATAGTCTTAATGAAAAACAACTTTTGACAACGGATCTCTTGGTTCTCGCAAC										-	-	-	-	-
OTU_0940	0	0	0	0	0	0	3	0	9	0	0	0	0	0	0	0	0	4	CAAGGTATCCGTAGGTGAACCTGCGGATGGATCATTACCAAAGATCTTTCTTTACGTACTGTGAACCGTTCTGAACCTCTGGCTGGCTTCCGGGTCCTTTGATGGAGACCTTGGTCTTCAGAGAGGGTCTGGAAGTGTTAGCAGTCAGAAACTACCTAAACGTACCTATCATACTTAGACTAAAGTAAAGTTGCTTGAATCATAAACAACTTTTAGCAATGGATCTCTTGGCTCTCGCAAC										-	-	-	-	-
OTU_0941	7	0	19	0	0	0	0	0	0	0	0	0	0	0	0	0	0	0	CAAGGTTTCCGTAGGTGAACCTGCGGAAGGATCATTCTCGATATAATAGCGTAAGCTATCAATATGTGCACCGTTACTGCGCCATTCGGTGGCTGAAAAGTCACCGAGTGTTTTTGCGCTATTTTTGTTTTCTATATACCATAATTAATACCAAAACATACCAAAAAATTAAAATTACGACAACTTTTAGCAATGGATCTCTAGGCTCTCGCATC										-	-	-	-	-
OTU_0942	0	0	0	0	0	0	3	0	0	0	0	0	0	0	0	0	0	0	CAAGGTCTCCGTTGGTGAACCAGCGGAGGGATCATTGCTGGAACGCGCCCCAGGCGCACCCAGAAACCCTTTGTGAACTTATACCTTACTGTTGCCTCGGCGCATGCCGGCCCCCCTGGGGGCCCCTCCTTCGGGAGGAGCAGGCACGCCGGCGGCCAACCCAACTCTTGTTTTTACACTGAAACTCTGAGAATAAAACATAAATGAATCAAAACTTTCAACAACGGATCTCTTGGTTCTGGCATC	Eukaryota	Fungi	Dikarya	Ascomycota	Sordariomycetes	Diaporthales				-	-	-	-	-
OTU_0943	0	0	0	8	0	0	0	0	0	0	0	0	0	0	0	0	0	0	CAAGGTTTCCGTAGGTGAACCTGCGGAAGGATCATTAACAAATCATTGCGGGCTTCGGCTCACATTAACCCGGCCGCAAGGCTAGGTCTATCTGGACCTGTGTGCGTAGGCTGCGAGGCTTGCGTGCTTAGGTTCCAAATTAATGCTTGATTGTTTGACTGTGTGATGGATCATTGAATAAAAACAACTTTTAACAATGGATCTCTTGGCTCTTGCAAC										-	-	-	-	-
OTU_0944	0	0	0	0	0	0	0	0	7	0	0	0	0	0	0	0	0	0	CAAGTTTTCCGTAGGTGAACCTGCGGAAGGATCATTATCGTGATATCCATACCAACCCTTGTGAACTGTGATGTCGTGTGGGATGTGCCAAGATTCCGCCTTTATCGGTGATGAGCAATCATTCATCGACACACGTGTTTTGTGATTCTATACACGTTTTATACCGCTTCTGAGCACCGCGATATCTGATGTATCGCGTCTTTAAAGCAACTAAAACTCTTGACAGTGGATATCTTGGCTCTCGCAAC										-	-	-	-	-
OTU_0945	10	0	0	11	0	0	5	0	0	0	0	0	0	0	0	0	0	0	CAAGGTTTCCGTAGGTGAACCTGCGGAAGGATCATTAAAGATTCGGGCTTCGGCCTAACCTCTTCAGCTGTGCGCTTCGGCTGCACGCTGTCGAAACCTCTCACACCTGTGCACCTTTTCGGTTGCGGCGTTCGCGTCGCTTCCGCTTTACACATTTTACTACAAAAGTCCAGAATGTCAAAACTATAAACATAATACAACTTTCAACAACGGATCTCTTGGCTCTCGCATC	Eukaryota	Fungi	Dikarya	Basidiomycota	Agaricomycetes	Auriculariales	Exidiaceae			-	-	-	-	-
OTU_0946	0	0	0	0	0	28	0	0	0	0	0	0	0	0	0	0	0	0	CAAGGTAACCGTAGGTGAACCTGCGGTTGGATCATTATTGATTTAACAGTTTGGATCTTGATCTTTCGGGATCTTGATGCTGAACTTCGGGCTTTCGAGCCTTTGACCTTGTGTGATGATGTTATTGAAGTTGGTCTGTCAACTTTGTCTCATTTTTGAGATGAAGATCAGGCCAATCAATGTGTTAAACTTTTTTTTGATGAAATCTGAGTATTGATTGTAATTTTATACAACTTTTGACAATGGATCTCTTGGCTCTCGCAAC										-	-	-	-	-
OTU_0947	0	0	0	0	0	0	0	0	0	0	0	0	0	0	16	0	0	0	CAAGGTAACCGTAGGTGAACCTGCGGTTGGATCATTACTAAATGATTGCCTGGTTGAGCTTTATTTCGATAGAGCTCCTAGGCACAAACCTCTGTGCACTTTCTGTTCTTGGGTCGAAGCAGCAATGCGACGGCCCGACACACAAACCCCTATTATTTTGCTGACTTTTTCCATGAGAAACAAATCAATAAAACTTTTGACAACGGATCTCTTGGCTCTCGCAAC										-	-	-	-	-
OTU_0948	0	0	8	0	0	0	0	0	0	0	0	0	0	0	0	0	0	0	CAAGGTTTCCGTAGGTGAACCTGCGGAAGGATCATTACCAATCCATTGATTGTAATTCTTGGTGGCAACACTTTGATTGCATTTCAATACCCACTCAACCTTTGTGAACTGTATTTCTTGCACTTGGCCAGTGGCTGACTTAGCTGCTGATGGTATGCAATTCTGTATGCCACCGGGTTTTGTCGCCCCCGCTGGTCAACCTTATGCGTCACGTCTATTTAATACTTGATCTGAACTATCATATTGAATAAATATGAAAAACAACTTTTAGCAACGGATCTCTAGGCTCTCGCAAC										-	-	-	-	-
OTU_0949	0	0	0	0	0	0	0	28	0	0	0	0	0	0	0	0	0	0	CAAGGTAACCGTAGGTGAACCTGCGGTTGGATCATTAATATAAAAAATACATTTTCTTCTTGGGTGAAAACTCGAGGAGAAGATCAACCCCTTATGTGAATCAATATTGTTGTATTTTTGGGCAAGTGTTCTCTTTTTTGGGATGATGTCAAATCTTGCCCAAAACCTTTATTCTTTTAAGCCTTTTAGTAACTTGTCTTTAACTTTTTTTATTATTAAAAAAAAAAAAAAAAACAACTTTTGACAACGGATCTCTAGGCTCTCGCAAC										-	-	-	-	-
OTU_0950	0	0	0	0	0	0	11	0	0	0	0	0	0	0	0	0	0	0	CAAGGTAACCGTAGGTGAACCTGCGGTTGGATCATTAACAAATTTAAAGATCGATTGAAAATCTTTTTTTTCAATCGTTCTCAACATTATGTGAACTTTTTATTGTATCTTGGTGATTGTTGTTATTTAAAAGCTTTTTTTTATTTTTAAAAAAAAGCTGAAAAGGAAAACATCACCAAAATTAAACTTTTATAAATATATTAACCTGTCTTGAATTTAATTATATATCTTAATTTAAAACAACTTTTGACAACGGATCTCTAGGCTCTCGCAAC	Eukaryota	Fungi		Chytridiomycota	Chytridiomycetes	Lobulomycetales	Lobulomycetaceae			-	-	-	-	-
OTU_0951	0	0	0	0	0	0	0	0	0	0	0	0	0	0	0	7	0	2	CAAGGTAACCGTAGGTGAACCTGCGGTTGGATCATTACCAATTCTGACTCTCAAGAGTCTTCAACACCATGTGCATTATTATTGTTTCTGGGTGTCCTTAACCGGCGCCCAACCTTATAAACCTTACTATCTGTCTGATATTATTTTAAATAATAAAAAACAACTTTTGACAACGGATCTCTTGGCTCTCGCAAC										-	-	-	-	-
OTU_0952	0	0	0	0	0	0	0	0	0	0	0	0	0	0	0	0	27	8	CAAGGTTTCCGTAGGTGAACCTGCGGAAGGATCATTGCCACACACCGATCCAAGATCGAAACTTATTTTGTGAAATGTGTAGTTAAGGGGAGGATAGTGAAGGTGTTGTATTTTTACGATTGTATTTTTACGATGGTAGGACGACAACAGCGGAACTGTTTCTTTCATTTTTACCACAAACCCACCTGTCAAGAGAATATCATCACTGGAAAATATTATGATGTTTAATTACGTCACAAGATACGAAATTGTAGAAAACAACTTTCAGCAACGGATATCTTGGCTCTTGCAAC										-	-	-	-	-
OTU_0953	0	0	0	0	23	0	0	0	0	0	0	0	0	0	0	0	0	0	CAAGGTCTCCGTAGGTGAACCTGCGGAGGGATCATTACAGAGAACATCGCCCTCACGGGTGACTCTCCAACCCTTATGTTATTAAAACCTTTGTTGCTTTGGCGAGCCGCTTCGGCCACCGACACTCGTTGGTGTGCGCTCGCCAGAGGACCACAAACTCTTGTTTATTAGTGTCGTCTGAGTACTATATAATAGTTAAAACTTTCAACAACGGATCTCTTGGTTCTGGCATC	Eukaryota	Fungi	Dikarya	Ascomycota	Leotiomycetes	Helotiales				-	-	-	-	-
OTU_0954	0	0	0	0	0	0	0	0	8	0	0	0	0	0	0	0	0	0	CAAGGTTTCCGTAGGTGAACCTGCGGAAGGATCATTAACGAGTTTGAAAGGAGTTGATGCTGGCCTTCCGAGGCATGTGCTCGCTCTGCTCATCCATTTACACCTGTGCACCTATTGTGGTTTGGCTATTATCGGGTTGGAAACGACTTGAGAATGCCGCTCCACGTATATACACACACTATACAAGTTCAGAATGTTTACTTGCGATAATACGCATCTAATACAACTTTCAACAACGGATCTCTTGGCTCTCGCATC	Eukaryota	Fungi	Dikarya	Basidiomycota	Agaricomycetes					-	-	-	-	-
OTU_0955	0	0	0	46	9	0	0	0	0	0	0	0	0	0	0	0	0	0	CAAGGTAACCGTAGGTGAACCTGCGGTTGGATCATTACTAAATGATTTTCACTAGGCTTTTGAACTCTTCACAGAGATCGAGCCTAGTGTCTTTACACCCTGTGAACTTTATCGTTTTTCGAGTGCGCAGTTTACTGCGTGCTCGGCCGTAACAAACCCCTTTTAACCTAGACTGAATTTTTTATTATATAAAAGATAAACAACTTTTGACAACGGATCTCTTGGCTCTCGCAAC	Eukaryota	Fungi		Chytridiomycota	Chytridiomycetes	Rhizophydiales		Coralloidiomyces	Coralloidiomyces digitatus	-	-	-	-	-
OTU_0956	0	0	7	0	0	0	0	20	0	0	0	0	0	0	0	0	0	0	CAAGGTCTCCGTAGGTGAACCTGCGGAGGGATCATTACCGAGTGAGGGCCCCCGGCCCGACCTCCAACCCTTTGTGTTTCTGACTGTGTTGCCTCGGGGGCGACCCGGCGCGTTTATCGCGTTGGGGCCCCCGGCGGACCCCAACCCACTCTTGCGTCCCGACGTCGGTTCAATTGATGAATATCAAAAAACTTTCAACAACGGATCTCTTGGTTCTGGCATC	Eukaryota	Fungi	Dikarya	Ascomycota	Dothideomycetes	Dothideales				-	-	-	-	-
OTU_0957	0	0	0	0	0	0	0	0	0	0	0	0	0	0	0	0	0	3	CAAGGTATCCGTAGGTGAACCTGCGGATGGATCATTAAAAATTGAATTTTCTTTAAATTCATTTTTACGTTTTTGTGCTCCTTAATTTCACTCACTATATAAGTGAGAGAAAATCTTTCATTTCCTCTGAATCTTTATATTTTAATTTTTTGGAGGAATGTTTTTTTAAAAAGTTTGCGGTTTGCTGCAAATTTTTTTATAAACCCCAACATAAATTTGTACCACAGTTGTTAACAATGTTATAAAACATCAAAAACAACTTTTAGCAACGGATCTCTAGGCTCTCGCAAC										-	-	-	-	-
OTU_0958	0	0	0	0	0	0	3	0	0	0	0	0	0	0	0	0	0	0	CAAGGTTTCCGTAGGTGAACCTGCGGAAGGATCATTATCCATCTCAACCAGGAGTGGTGGCGGCCAGGCATTGCGTCCTCGGTTCAGCCCCGCTTTCCTGCATCCTTTTTTTACGAGCACCTTTCGTTCTCCTTCGGCGGGGCAACCTGCCGCTGGAACTTAACAAAACCTTTTTTTGCATCTAGCATTACCTGTTCTGATACAAACAATCGTTACAACTTTCAACAATGGATCTCTTGGCTCTGGCATC	Eukaryota	Fungi	Dikarya	Ascomycota	Dothideomycetes	Pleosporales				-	-	-	-	-
OTU_0959	0	0	0	17	0	0	0	0	0	0	0	0	0	0	11	0	0	0	CAAGGTTTCCGTAGGTGAACCTGCGGAAGGATCATTATGAATTTGGTATAGAGTGCTTGTTGCATTTATGCACGGCGCTCTTTCATTTTCTGTGAACTGGTTCAAATCCAAGTCGAAAGGCCTGGATGAGAATGCTTTTTTTGATTATCATGTTTTTTATTCCACTTTTTTTCTATTCTTTGCAAAAAGAAGAGAAATAAAAAACCAAGACAACTTTCAGCAATGGATCTCTTGGCTCTTGCATC										-	-	-	-	-
OTU_0960	0	0	0	0	0	0	0	0	0	0	0	0	0	7	0	0	0	0	CAAGGTTTCCGTAGGTGAACCTGCGGAAGGATCATTAGAAGTCGAGGTGCGGGGGGCGCTAGCCCCCCGCGCCGAGAGTACCCATTTAACGAAAGCTTATGTGTCCTTTATTGGATCTTATTACATCTTATTCCCACCCCCATAAAAATCTAAATTTAGAACCCCGACTAAAAATAGAAACTCTAAAAATAGAACAAACCGCAACCAATGGATCTCTAGAGTCTCGCAAC										-	-	-	-	-
OTU_0961	0	0	0	0	0	35	0	0	0	0	0	0	0	0	0	0	0	0	CAAGGTTTCCGTAGGTGAACCTGCGGAAGGATCATTCATAATTGCAAAGTGAATTATGGCACTTTACAAAAAAAAAAATCCATATCCACCTTGTGTGCAACGTTTGTGTCCTTTTCTCTCTTTATTTTTTTAAAGGGGGGAGGAGGTCGCTTTCATCAACCAATTTTTTTTCAAGCAAAAAATCGTCTGAAGAAACAGTTTTTAAAATTAAAAAACAACTTTCAACAACGGATCTCTTGGCTCTCGCATC	Eukaryota	Fungi		Mucoromycota		Mortierellales	Mortierellaceae	Mortierella		Saprotroph-Symbiotroph	Endophyte-Litter Saprotroph-Soil Saprotroph-Undefined Saprotroph	Microfungus	NULL	Probable
OTU_0962	0	0	0	0	0	0	0	0	0	3	0	4	0	0	0	0	0	0	CAAGGTAACCGTAGGTGAACCTGCGGTTGGATCATTAGTAGGAAAGGGTGAGGTTGGTTCGAGAGGACTAGCTGAGCCGTATACTATTGTGCACTGAATTGTATTTTCCTGTTCCTAAGACAGGAAACACCACAAACGAGATAAAACAGACTGACCCAGCCAAATAATCCAAAACAACTTTTGACAACGGATCTCTTGGCTCTCGCAAC										-	-	-	-	-
OTU_0963	0	0	0	275	17	443	0	0	0	0	0	0	0	0	17	0	0	0	CAAGGTTTCCGTAGGTGAACCTGCGGAAGGATCATTATCAATACTTGGTTAACGCCAACATTTCATGTGCAACTATCACTGACGCTGCTAGCACTTGCCGAGTGATTCCCTTGGGTTTCATTTGTCATACCTAGCAGCAGTCTCACTGTTTACAGTGGGGCAACCCGGTTTTCCTGCAGCCTCGGCAAATGGAAATCCGAAACCTTTTTACATCAGTCTTAAAATCCGTCATCAGGGAATAGCCGCAAGGCATGACCTGCTCTGACTATAAAAGGGTAAAAAACTTTTAGCAACGGATCTCTAGGCTCTCGCAACT										-	-	-	-	-
OTU_0964	0	0	0	0	0	19	0	0	0	0	0	0	0	0	0	0	0	0	CAAGGTTTCCGTAGGTGAACCTGCGGAAGGATCATTAAAGAATTGCGGCGAAGGGGCCCCAAAGCCCCGGAGCCAACGCGTTCTACCCTGTCTTTTTCATACCCCTACATCCTCCCCAGCCCTCGGGCTGGGACGGCTACTCTCGAAGAACCTTGCAGTTTACAGTCAATTCAGTTTTTTGTAACAAAATTACAACTTTCAACAATGGATCTCTTGGCTCTGGCATC	Eukaryota	Fungi	Dikarya	Ascomycota	Dothideomycetes	Pleosporales				-	-	-	-	-
OTU_0965	0	0	0	7	0	0	0	0	0	0	0	0	0	0	0	0	0	0	CAAGGTCTCCGTTGGTGAACCAGCGGAGGGATCATTGCTGGAACAAACGCCCTCGCGGGTGCTACCCAGAAACCCTTTGTGAACTTATATACAACGTTGCCTCGGCACTGGTTGCTTTCCCTGCGAAAGCCCTGTCTGCTCCCGAGCCTACAGGCGCCGACCGGCCGACGGCCCCTATAAACTCTTGTTTTTGTAAAATCCTCTGAGTAACAAACAACTAAATGAATCAAAACTTTCAACAACGGATCTCTTGGTTCTGGCATC	Eukaryota	Fungi	Dikarya	Ascomycota	Sordariomycetes	Diaporthales	Gnomoniaceae			Pathotroph-Saprotroph-Symbiotroph	Endophyte-Plant Pathogen-Undefined Saprotroph	Microfungus	NULL	Probable
OTU_0966	0	0	0	0	0	8	0	0	6	0	0	0	0	0	0	0	0	0	CAAGGTCTCCGTTGGTGAACCAGCGGAGGGATCATTACAGAAGCATTCTTTTGCTCCTTAACCATTGTGAACATACTTGTTGCTTCGGCGGATCTGCCCCTGGGGGGGTAGTCAAGGTCCGCCGGAGGTTTTTTTCAAAACTCTTGTTTTAGCTGTCTTCAGAAACAAACCAAAAATAAATCAAAACTTTCAACAACGGATCTCTTGGCTCTAGCATC	Eukaryota	Fungi	Dikarya	Ascomycota						-	-	-	-	-
OTU_0967	0	11	54	0	0	0	0	0	0	0	0	0	0	0	0	0	0	0	CAAGGTTTCCGTAGGTGAACCTGCGGAAGGATCATTACCATATCCAAAAAAAACAATACCCACCCACTGTGTGAATTGTGCTTAACGCGTCGGTCTCAAAGGAGTTTTAACTCTGGCGGGCCGCGGGTTAAAATCTTCCAATTTAAAACCCCTGTCAAACCGGCTGGAATTCGTTTCAGCACAACTGATTTCTTGGAGCGTCACGCTTCAAAAAAACCAAACCAAAACCAATAGACAACTTATAACGGTGGATCTCTTGGCTCGTGCATC										-	-	-	-	-
OTU_0968	0	0	0	0	0	0	0	0	0	0	0	0	0	0	0	0	15	0	CAAGGTAACCGTAGGTGAACCTGCGGTTGGATCATTAATAAATGAATGGTGGATCAGGAATCCTTCAAACCTTGGTTTGTTAAGGACTGATTCATCAACAACCCTCTGTGCAACTATCTGGTATTTTGGGCAACGCCTCTGGTTTTGCCCAGCTTTATTAAAAACCCCTTTTAAATTAATCTTAAATTTTAAATATAAAATTAAAACAACTTTTGACAACGGATCTCTTGGCTCTCGCAAC	Eukaryota	Fungi		Chytridiomycota	Chytridiomycetes	Rhizophydiales				-	-	-	-	-
OTU_0969	0	0	0	27	0	8	0	0	0	0	0	0	0	0	0	0	0	0	CAAGGTCTCCGTAGGTGAACCTGCGGAGGGATCATTACTGAGTTTACAACTCTCAAACCATGTGAATTTACCACTGTTGCCTCGGTGGTTGATGCTCCCTAGGGGGTGTCACCGCCGGTGGACCACTAAACTCTTGTTAATATACGTCATTCTGAATCATAACTAAGAAATAAGTTAAAACTTTCAACAACGGATCTCTTGGTTCTGGCATC	Eukaryota	Fungi	Dikarya	Ascomycota	Sordariomycetes	Xylariales	Microdochiaceae	Microdochium		-	-	-	-	-
OTU_0970	0	0	0	6	0	16	0	0	0	0	0	0	0	0	0	0	0	0	CAAGGTCTCCGTTGGTGAACCAGCGGAGGGATCATTATAGAGTTTTTCAAACTCCCAACCCATGTGAACTTACCAATGTTGCCTCGGCAGAGGCTACCCGGTACCTTACCCTGGAACGGCCTACCCTGTAGCGCCTTACCCGGGAACGGGCTACCCTGTAGCGGCTGCCGGTGGACCATCAAACTCTTGTTATTTTATTGTAATCTGAGCGTCTTATATTAATAAGTCAAAACTTTCAACAACGGATCTCTTGGTTCTGGCATC	Eukaryota	Fungi	Dikarya	Ascomycota	Sordariomycetes					-	-	-	-	-
OTU_0971	0	0	0	8	0	0	0	0	0	0	0	0	0	0	0	0	0	0	CAAGGTTTCCGTAGGTGAACCTGCGGAAGGATCACTAAAGTAAACGCCCTCCGGGGCTCTCTTTAATTCACACACCCCTGTGCACTTTGGCCACCTGCCGCGCTTTACTGCGTTAGTAGGTGTGTCTTTTTAACTATACACTATATACACAAGTCATTGAATGTAAAATCGTTATAAACTAATATAACTTTCAACAACGGATCTCTTGGTTCTCGCATC	Eukaryota	Fungi	Dikarya	Basidiomycota	Tremellomycetes	Cystofilobasidiales	Cystofilobasidiaceae	Cystofilobasidium	Cystofilobasidium macerans	Saprotroph	Leaf Saprotroph	Yeast	NULL	Possible
OTU_0972	0	0	0	0	0	0	8	0	0	0	0	0	0	0	0	0	0	0	CAAGGTAACCGTAGGTGAACCTGCGGTTGGATCATTACAAAATAATAATCCAAAACAGTTTTGGCCCACATCATTGTGTGTCGTACCCGCGCTCGTCTGTGAGGAGGATCGCAATGGTCGTGGACCCTGTTTTGGATTACACCCACCCTTGTGTATTATTAAACCGTATTTTGGCGTGCTCAAAGCCAGTGGCGTCGACTCTTTTTTTAGTTTCGACACACTATTTTTTGGGCACTGCCTACAACAACTTGAAAACACCCCAATTGAATCTGAAAGTCCATTTGTTTTTAATGCGTCTTTTTAACGAAAGCAACGCGTATCAATAAAATGATAAACAACTTTTGACAACGGATCTCTTGGCTCTCGCAAC										-	-	-	-	-
OTU_0973	0	0	0	0	0	0	0	0	9	0	0	0	0	0	0	0	0	0	CAAGGTAACCGTAGGTGAACCTGCGGTTGGATCATTATCACGTATCCACGTTATCAACCAACGCGAACTCGGGCTAGTAACTTCGGTGAACGCCTTTTCTTTGTGCAGCGGCTTGCGATCGATTCATTTCTTTCGCATTCAGTAGCGCATCGAAAAAACTCTTGATTAACTATCAACACCCCTTTATACTTTATTGTACTGAACTGTTTCTTCCTCTGAGTAAAATCGGAGAAGAAAACAAAATACGAAACAAAGAACAACTCTTAGCAACGGATATCTTGGTTCTCGTAAC										-	-	-	-	-
OTU_0974	0	0	0	0	0	0	0	0	7	0	0	0	0	0	0	0	0	0	CAAGGTTTCCGTAGGTGAACCTGCGGAAGGATCATTACTGGGACCCAGGTTGGGCGCTTCGGCGCTCGCCCCCACCCTTTGCTTAGCCCCCGAATTATACAAACCCGTCGGCCTTTGGCGCACCCGCCTGACAGCGTGGTGCGCCGGCCGGACATCAAACCCTGAACAACATTGCAGCCTGAAGTGAAAAGCAAATAGTTAAAACTTTCAACAACGGATCTCTTGGTTCTGGCAAC	Eukaryota	Fungi	Dikarya	Ascomycota	Dothideomycetes	Venturiales	Venturiaceae			Pathotroph-Saprotroph-Symbiotroph	Endophyte-Plant Pathogen-Undefined Saprotroph	Microfungus	NULL	Probable
OTU_0975	0	0	0	0	0	0	0	0	0	0	0	0	0	0	0	9	0	0	CAAGGTTTCCGTAGGTGAACCTGCGGAAGGATCATTAACACGTATCCACGTTTCAACCCCCTGCGCACTGGACTGTGACTTTTCTTTTTCTCTCCCGGGGGAAAAAGAAGATACTTTGGCAACCGAAGAAAAAGGAAACGGCATTCATCCTGCTGCCCTTTGTCTTCTCTTGCCCTCCACTTTTGCACCCCTCACTTTTGCACCCCTTCGCACCCAACACTTGCCTAAATCTCCGCTCTCCAGCCCCTCGCGGGTTGCCGAGTGTTACGAAAAAACAGAACAACTGTTAACAATGGATATCTTGGTTCTCGCAAC										-	-	-	-	-
OTU_0976	0	0	0	0	0	14	0	0	0	0	0	0	0	0	0	0	0	0	CAAGGTCTCCGTAGGTGAACCTGCGGAGGGATCATTAACCGTAACTACCCGCGTGCTCCGGTGCGCGGGACGTCACAAACCCTCTGTCGTCCGACTCTGTTGCCTCGGGGGCGACCCTGCCTTCGGGCCGGGGCCCTCCGGTGGACCAATACAAACTCTTGCGTATCAATGTCGTCTGAGTGATTTACAAAATAAATCAAAACTTTCAACAACGGATCTCTTGGTTCTGGCATC	Eukaryota	Fungi	Dikarya	Ascomycota	Dothideomycetes	Capnodiales				-	-	-	-	-
OTU_0977	0	0	13	0	0	0	0	0	0	0	0	0	0	0	0	0	0	0	CAAGGTTTCCGTAGGTGAACCTGCGGAAGGATCATTACCATATCCAAAAAAAAATCCATCCACTGTGTGAATTGTTGCTTAACACGTCGGTTGCGAGTTGATAAGGTTTCTATATAATCTTTTCGCTTTCAGCCGCGGGTTAAAATCTTTCAAAAAAATCCAAACCCCCTTTAAACCTGCTGGTCCTTAAAACGGATGAGCCCAACTGATTTCTTGGTTCTCCTCGGGGAACCAAAAAAAACAAAAACAAAACCAATAGACAACTTATAACGGTGGATCTCTTGGCTCGTGCATC										-	-	-	-	-
OTU_0978	0	0	0	0	0	0	86	24	995	0	0	0	0	0	0	0	0	3	CAAGGTAACCGTAGGTGAACCTGCGGTTGGATCATTACCAATTTTTGACTCGCAAGAGTCTTCAACCCCATGTGCATTTGTTATTGTTTCTGGGTGTTTCAATAGTTTTGTTATTATTGGCGCCCAACCACTATATAAACCTTTTTTAAATTTTGTCTGAATTTTATTTTCGTAATAAAAAAACAACTTTTGACAACGGATCTCTTGGCTCTCGCAACA										-	-	-	-	-
OTU_0979	0	0	0	0	0	8	0	0	0	0	0	0	0	0	0	0	0	0	CAAGGTTTCCGTAGGTGAACCTGCGGAAGGATCATTAACGAGTTAGGGTCTCTCTGGCCCGACCTCCCAACCCTTTGTCTACTTGACCATCGTTGCTTCGGCGAGCCCGTCCTCACGGACCGCCGGAGGGACCTTCACCGGCCCTCTGGTCCGCGCTCGTCGGTAGCCCAACCATTAAAATCTTTAACCAAACGTGCCTTAATCTAAGTACAATTATTAAATAAAAGCAAAACTTTCAACAACGGATCTCTTGGTTCTGGCATC	Eukaryota	Fungi	Dikarya	Ascomycota						-	-	-	-	-
OTU_0980	0	0	0	15	0	15	0	0	0	0	0	0	0	0	38	0	0	0	CAAGGTTTCCGTAGGTGAACCTGCGGAAGGATCATTACAGAGAACTTGCCCTTCGGGGTAGATCTCCCACCCTGTGTTTACGTTACCATTGTTGCTTTGACGGGCCCGTCCCTCGGGACCGCCGGCTCCGGCTGGCCCGTGCCCGTCAGAGGACCCAAAACTCTTGTTTAAACGTCGTCTGAGTACTATATAATAGTTAAAACTTTCAACAACGGATCTCTTGGTTCTGGCATC	Eukaryota	Fungi	Dikarya	Ascomycota	Leotiomycetes	Helotiales	Leotiaceae	Flagellospora		-	-	-	-	-
OTU_0981	0	0	0	0	0	0	0	0	0	0	0	0	0	0	8	0	0	0	CAAGGTTTCCGTAGGTGAACCTGCGGAAGGATCATTAAACCTCGAGGGGGGCGTCAGCCCCCCGAGAATTACCACCTTAACAGAATCTTATGTGTCCTTTATTGGATCTTATTACATCTTATTCCCACCCCTCATAAATCTAAATTTAGAAACCAGACTAAAAATAGAAACTCTAAAAATAGAACAAACCGCAACCAATGGATCTCTAGAGTCTCGCAAC										-	-	-	-	-
OTU_0982	12	4	0	0	0	0	0	0	0	0	0	0	0	0	0	0	0	0	CAAGGTTTCCGTAGGTGAACCTGCGGAAGGATCATTACCAATGATACACCCATGTATGTGAACTTGATGCTTCGGCATCCGTCTTCCTGGTGGAAGCTTGTGTCGCTCGCCAATGCATTGGCTGCGCGCACCTTAACCGGTGTGTGTTTGTCTGTGCTTAGGCGGTGCGACCAAGACCACCAGTGTTTGTATGAACGACGTTTGTTTGTTTGTTCTGAAATTATGAAAAGCCAATGATGAGACAACTTTTAGCAACGGATCTCTTGGCTCTCGCAAC										-	-	-	-	-
OTU_0983	0	0	0	0	0	0	0	34	0	0	0	0	0	0	0	0	0	0	CAAGGTTTCCGTAGGTGAACCTGCGGAAGGATCATTAACGAGTTTGACTTGGGTTGTAGCTGGCCTTCCGAGGCATGTGCACACTCATAGCTCATCCACACACACCTGTGCACTATTGTAGAATTGGGGAGCTTCACGGCAAACTAATTTCTATGTATTTTATACACACACTACAGTTTAGAATGTCATACTTTGCTATAAACGCAATAAATACAACTTTCAACAACGGATCTCTTGGCTCTCGCATC	Eukaryota	Fungi	Dikarya	Basidiomycota	Agaricomycetes					-	-	-	-	-
OTU_0984	0	0	0	0	0	0	0	0	36	0	0	0	0	0	0	0	0	0	CAAGGTTTCCGTAGGTGAACCTGCGGAAGGATCATTAAAGAGAAAGGGGCTAAACACCCCGACCTCCAACCCTCTGTTGTCAAAACTACCCTTGTTGCTTTGGCGGGACCGTTCGGTCTCCGAGCCGCCAGGCCTCCTCACGGGGGTCCCGGCGAGTGCCCGCCAGAGTTAAACCAAACTCTTGTTATTAAACCGGTCGTCTGAGTAAAAATTTTTGAATTAAATCAAAACTTTCAACAACGGATCTCTTGGTTCTCGCATC	Eukaryota	Fungi	Dikarya	Ascomycota	Dothideomycetes	Dothideales	Aureobasidiaceae			-	-	-	-	-
OTU_0985	0	0	0	35	0	0	0	0	0	0	0	0	0	0	0	0	0	0	CAAGGTTTCCGTAGGTGAACCTGCGGAAGGATCATTACCGAGGCCTGGGGTCCTCTTTGGGCCCCACCCTTTCCACTCTTTGCCTAAGCTATCATACAGCAGTCGAGGCCCCCCCTGCCTGGTACACTGGACATTTCTGGCCGGTAAGGCTTGCGGGTGCCGGCTGCTGTTTCCCTCCCCAGATCCTGTCTACTGATCTTCGTCAGGTGCCTTGCGCGCCGAGGACATTTAATCGTGGGTAAAACTTTCAACAACGGATCTCTTGGCTCTGGCATC										-	-	-	-	-
OTU_0986	0	0	0	0	0	0	0	0	0	0	0	0	0	0	0	27	18	23	CAAGGTTTCCGTAGGTGAACCTGCGGAAGGATCATTAACACGTATCCACGTTTCAACCCCCTGCGCACTGGACTGTGACTTTTCTTTTTTCTCCGGAAAAAAGAAGATACTTTGGCAACCCGAAGAAAAAGGAAACGGCATTCATCCTGCTGCCCTTTGTCTTCTCTTGCCCTCCACTTTTGCACCCCTTCGCACCCAACACTTGCCTAAATCTCCGCTCTCCAGCCCCTCGCCGGTTGCCGAGTGTTACGAAAAAACAGAACAACTGTTAACAATGGATATCTTGGTTCTCGCAAC										-	-	-	-	-
OTU_0987	0	0	0	0	0	10	0	0	0	0	0	0	0	0	0	0	0	0	CAAGGTTTCCGTAGGTGAACCTGCGGAAGGATCATTAACTATTAACAAATATACCTTGTGAATTACTGGGCAACCAGGCTGATATATACAATAGTCATATTAAGAAAATAGAGAATACAATTTTTAACAATGGATCTCTAGGCTCTTGCAAC	Eukaryota	Fungi								-	-	-	-	-
OTU_0988	0	0	0	0	0	0	7	0	0	0	0	0	0	0	0	0	0	0	CAAGGTTTCCGTAGGTGAACCTGCGGAAGGATCATTATCATAAAATTTTATCCACATAAACAAGCTCTTAGCGATACGATTGGGGGATTAGGCAACTAGTCTTCTTAAGCTTATTAACAATACCATTCATGAACATCTCTTCAAGGCTTAGAGAGATCTAATGAAAGAACAGGCTTTGAACATGACTGAACTCTTTTTTACTCCTCGGAGACTAAAGAATAACCCTTCTGTTTACAGAAACAATTAGAACAACTCTTAGCAATGGATATCTTGGTTCTCGTAAC										-	-	-	-	-
OTU_0989	0	0	0	0	0	0	2	0	0	0	0	0	0	0	0	0	0	0	CAAGGTTTCCGTAGGTGAACCTGCGGAAGGATCATTAACACTAAATCCACGTGTCCAAATCACTTTGGACATAAACCCCCTCAAAGCGAACTAAGAAACTCTGCAGAAGGGTCTATCCCAAACCAACGCCTGTTGCGAAGGATTCTCTTTTTGAGAGTCTTTCATTGGTGTTGGGGACAACGGACGCAGTTTTTCTCTTTTTTTTCTTTTTCTATTCATTATCAATTTTTTTTTAACCCCATTGAAACTTCTAGACTGAAACTTGCAGCAAGAGGCGAAAGCACTTGCAGCGAAAAACAAAACGCTTAAAACAACTCTTAGCAACGGATATCTTGGTTCTCGTAAC										-	-	-	-	-
OTU_0990	0	0	0	0	0	9	0	0	0	0	0	0	0	0	0	0	0	0	CAAGGTTTCCGTAGGTGAACCTGCGGAAGGATCATTATAAGGCGATAGGGAACCTGTGGGCAAGTAGTCTCGGGGGCATTTTAAAGTATTGATGGACCACCCCGAGGCGAAAGTAATGCGAGTCGCTGAAGGAGGGCTTGCACGAACGATCCCCACTTGATTTCTTCCGACGCACTTTTGTAAACATGTACTACCCAAATTCATCAAACTGTCTGATATAAGCTCTTGGAGCGAATTATTTTAATTTGAAATAACTTTTAACAACGGATCTCTTGGCTCTCGCATC										-	-	-	-	-
OTU_0991	0	0	0	11	0	0	0	0	0	0	0	0	0	0	0	0	0	0	CAAGGTTTCCGTAGGTGAACCTGCGGAAGGATCATTACAAATCCATCACGTCTCATTCTTTTGAGACCACGTTGAACTGTTCCTCAATCAAGGTCGTGTCACCCTTTGGCGTGACTTGTACCTTGATTGAGCTGTCAAAAACTAGTGTTTCCTTTATGTTGCTCAATTGTATTACTGAGTATATTCTCTCTTTGGGAATAGAAAAGAAAACAACAACTTGTACAACTTATAACAATGGATCTCTAGGCTCTTGCATC										-	-	-	-	-
OTU_0992	0	0	0	0	0	0	0	0	0	0	0	0	0	0	13	0	0	0	CAAGGTAACCGTAGGTGAACCTGCGGTTGGATCATTACTGAACCCCAACAGGGTGGGCAGTGCACACAGCTGCCTTGTGCAGTGTGTGTGCCTGCTTGCTCAACCAACACACTTGTGAAACGTAACGAGCTTGGCGGCCTGGCTAGACCACTAAGCGGTGCGAGCGATCGTACCGACCGCCAAGGACCCATTTACACACACACACTATCATCATTATAAATCACCAACAAACATTATGTTTTCGACTGTGCGCATGTTTGTTTGCCTTGTTCGCCCTTTAAACCGGCAACAGCAGCAGCAAGCAATCAATCAGCAGTAGCATAAGCAAGCAACCAAAAACAACTTTTGACAACGGATCTCTTGGTTCTCGCAACGATGAAGAACGCAGTAAAAT										-	-	-	-	-
OTU_0993	0	7	0	0	0	0	0	0	0	0	0	0	0	0	0	0	0	0	CAAGGTTTCCGTAGGTGAACCTGCGGAAGGATCATTCTTGTATTGTGTTTGCTATTACAGCAAAATACACAAATCTACTATGTGAACTGTTGATTGTGCTTTGCGCAGTTGATTGGTGTTGTTTTGTTGGTGCTTGTTGGATGGCCGGGTGTTTTTCACATGGTCGCCAGTAAGCGTTATGCCGACTGAACAATAACAAGCGGCTGCGCAACACGATCGAAACAATTTATTATTCACCTGTATAAATATTCAAGTCTTTAAACATAAAAACAAACTATAAACAACTTTTAGCAACGGATCTCTAGGCTCTCGCAAC										-	-	-	-	-
OTU_0994	0	0	0	0	0	19	0	0	6	0	0	0	0	0	0	0	0	0	CAAGGTTTCCGTAGGTGAACCTGCGGAAGGATCATTATCGAACGAATGCGGAGTCGGTTGTAGCTGGTCCCTCCCCGGGGCATGTGCACGCCTTCTCTCTCATCCACACACCCCTGTGCACTCGTGAGACGGGAGGCTGTTGGCCTGACACCGGGCCCTGGTCCCCGTCTTTATAACACAAACTCCATTTATCTGAATGTAAACCCGATGCTAAGCATCTAAACTAATACAAAGTTTCAACAACGGATCTCTTGGCTCTCGCATC	Eukaryota	Fungi	Dikarya							-	-	-	-	-
OTU_0995	0	0	0	0	0	0	0	0	0	0	0	0	0	0	12	0	0	0	CAAGGTTTCCGTAGGTGAACCTGCGGAAGGATCATTAATTTATTACTTATTTTGTTTCTGTTCTTTTTAACGAGAATGGGGCAATTTATTATTTATCCAAGAGTGTGATTTATTATAACAATCTTCTTTTTATAAACAACAACAACCAAAACAAACAACAAAAACAAATAGATAAAAGAACCAAAAAGAATATACGAATAGAGTATTGTAAAAATAAACAAAAAACAACTCTAGGCAATGGATATCTTGGTTCCCGCAAC										-	-	-	-	-
OTU_0996	0	0	0	0	0	30	0	0	0	0	0	0	0	0	0	0	0	0	CAAGGTCTCCGTAGGTGAACCTGCGGAGGGATCATTACCGAGTGAGGGCCCCCGGCCCGACCTCCAACCCTTTGTTATCAAAACCACTGTTGCCTCGGGGGCGACCCGGGCCCGTCGGCACGGGGCCCCCGGTGGACAATTTCAAAACACTGCATCTTTGCGTCGGATTACAAAAGTTTAATTGATTTAAAACTTTCAACAACGGATCTCTTGGTTCTGGCATC	Eukaryota	Fungi	Dikarya	Ascomycota	Dothideomycetes	Capnodiales			uncultured Capnodiales	-	-	-	-	-
OTU_0997	0	0	0	20	0	0	0	0	0	0	0	0	0	0	0	3	0	0	CAAGGTTTCCGTAGGTGAACCTGCGGAAGGATCATTAACAAATTCCAAAACTCGTGTTTGGCTGAGATGCAGCCAGTGTTGCAGGGTGTCCCCATGTGGGCCATCCGGATGCTGGAGGTGCTCAGTCAGTTAACAACACACAAAACTCACATTAACAACATGACAACCAAGAGTAACCTAAACGTTAAATCGAAACAACTTTTAACAATGGATCTCTCGGCTCTTGCAAC										-	-	-	-	-
OTU_0998	0	0	0	0	0	8	0	0	0	0	0	0	0	0	0	0	0	0	CAAGGTCTCCGTAGGTGAACCTGCGGAGGGATCATTACAGAGTTTCTAACTCCTAAAACCATGTGAACTTACCACTGTTGCCTCGGTGGAAGGCATCCGAAAGGGTGCTGGAAGCCGGTGGACATCTAAACTCTTGTTAATTTTTGTTATTCTGAATCTAAACTAAGAAATAAGTTAAAACTTTCAACAACGGATCTCTTGGTTCTGGCATC	Eukaryota	Fungi	Dikarya	Ascomycota	Sordariomycetes	Xylariales				-	-	-	-	-
OTU_0999	0	0	0	0	0	0	0	0	11	0	0	0	0	0	0	0	0	0	CAAGGTTTCCGTAGGTGAACCTGCGGAAGGATCATTAGTTGTTGGTTGGTGTTCCGTTGGGAGCATCAGCTGAGAATAAAAAAGTCACTTTTATTTGTGGTATTCTTTTGGATGTTGTGAGGGTATGTGAGGGGAGGAAACTTTCTTCACTACTACCCACCTTTTTAACCACCTTTTACTTTATTTTAGAATATACAAAATATGAAAAGAACCAAGAACACAATTCCTAGCAACGGATGTCTTGGCTCCCGCAAC										-	-	-	-	-
OTU_1000	0	0	0	0	0	0	0	0	14	0	0	0	0	0	0	0	0	0	CAAGGTCTCCGTTGGTGAACCAGCGGAGGGATCATTGCTGGAACAAACGCCCTCACGGGTGCTACCCAGAAACCCTTTGTGAATCATACCTAAAAACTGTTGCCTCGGCCTTTGGTTGGCTTTCCTTTCGGGAAAGCCCCTTCGCAAGAAGGAGCAGACCGGCCGGCGGCCCTATAAACTCTTGTTTTTGTAACATCATCTGAGTAAAAAAACAACTAAATGAATCAAAACTTTCAACAACGGATCTCTTGGTTCTGGCATC	Eukaryota	Fungi	Dikarya	Ascomycota						-	-	-	-	-
OTU_1001	0	0	0	0	0	0	3	0	0	0	0	0	0	0	0	0	0	0	CAAGGTAACCGTAGGTGAACCTGCGGTTGGATCATTACTGATACTTGGTTGTTGAGTTGATACCGAAAGGAGTCCTCAACACCAAATTCACCTCTTGTGCACTAAATTGTCTTTTGGTAGTTTATACCTTGGTATAGGCTGCCAAACTTTTTAAACAAACAATATCAACTTGTCTGAAATTATAGTAAAATATAAACAACTTTTGACAACGGATCTCTTGGCTCTCGCAAC	Eukaryota	Fungi		Chytridiomycota	Chytridiomycetes	Rhizophydiales				-	-	-	-	-
OTU_1002	0	0	0	0	0	0	14	28	18	0	0	0	0	0	0	0	0	0	CAAGGTTTCCGTAGGTGAACCTGCGGAAGGATCATTACAGAGTTCATGCCCTCACGGGTAGATCTCCCACCCTTGAATACTATACCTTAGTTGCTTTGGCAGGCCGTGGAAACACTACGGGCTCCGGCTCGTACGTGCCTGCCGAAGGAAACAAACTCTGTTTTTCGTGATGTCTGAGTACTATATAATAGTTAAAACTTTCAACAACGGATCTCTTGGTTCTGGCATC	Eukaryota	Fungi	Dikarya	Ascomycota						-	-	-	-	-
OTU_1003	0	0	0	0	0	0	0	0	35	0	0	0	0	0	0	0	0	0	CAAGGTTTCCGTAGGTGAACCTGCGGAAGGATCATTATGCCCCGCGAGAGCGCGCAGCGCTCGAGCGAGATATCCCTTTTATACTTGTTTTATGTTGTGTTATTGTGACCTTATTCCATCTTATTTGAAACCCTGATAAATCTATTTTTAAACTCCAGACTAAAAATAAAACCAATCTAAAAATAGAAAACAAACCGCAACCAATGGATCTCTAGAGTCTCGCAAC										-	-	-	-	-
OTU_1004	0	0	0	27	29	0	2	0	0	0	0	0	0	0	0	0	0	0	CAAGGTCTCCGTTGGTGAACCAGCGGAGGGATCATTATTAGAGCCTAAAAACTCCAATAAACCACTGTTTATCTACCTGTATTGTTGCTTCGGTAGGCGGTCCCGGGGGGACCTCCAGCCTTATGGCGCCTGCCGGAGGTATCAAACTCTTATATTTATTGTCTTCTGAAAACAAACAAAATAATTAAAACTTTCAACAACGGATCTCTTGGTTCTGGCATC	Eukaryota	Fungi	Dikarya							-	-	-	-	-
OTU_1005	0	0	0	0	0	0	0	0	0	0	0	0	14	4	0	0	0	0	CAAGGTTTCCGTAGGTGAACCTGCGGAAGGATCATTATGAATTGTTGTTTTGGCTCTTTACGAGTCTCAACTTCTTTTTCTGTGAACTGGATCTTGACCCTCTTGTGCTCGTTAGAGTGCAATAGGCGATGGATTGTTATTTTGTTTTCTGTTGTAATTGTTCTTACAAGTTTTCTTTAATGAAAGACAACTTTCAGCAATGGATCTCTTGGCTCTTGCATC	Eukaryota	Fungi		Blastocladiomycota	Blastocladiomycetes	Blastocladiales	Catenariaceae	Catenaria	Catenaria anguillulae	Saprotroph	Undefined Saprotroph	Microfungus	NULL	Probable
OTU_1006	0	0	0	0	0	12	0	0	0	0	0	0	0	0	0	0	0	0	CAAGGTTTCCGTAGGTGAACCTGCGGAAGGATCATTCGTGTAAATTAGTGGCCAGTTAGAATGGGGTGATTCCCGCTGACTGTAGCTATTCTACATCCTTTAACACTGTGAACTTTATTGAACATATAAGATGATCTAGCAGCGTTGGCATTGGCTCTGCTTTTAAAGCATCCCGTGTCAACCACAAGCAGGCTTCTTGGGGCTTTTATTAACCAAACTATTACCTTATTGCCTAAAAATTATTTAATAATTACAACCTTTAACAATGGATCTCTTGGCTCCTGCAAC										-	-	-	-	-
OTU_1007	0	0	0	10	0	0	2	0	16	0	0	0	0	0	0	0	0	0	CAAGGTAACCGTAGGTGAACCTGCGGTTGGATCATTATAAAATGATTGTACGCTGGTTTAAGTGGTCTTTGTGATCCTTGCCAGTGTGCTACTAACCTCTGTGCACTATAACCGTATATCCGTGCAGCTGATATCGTAAGATGTCACTCACGGCTTTATAAACAACCTTATATTTTGACTGACTTTTGTTTCTTATGAATCAAAAACAACTTTTAACAACGGATCTCTTGGCTCTCGTAAC										-	-	-	-	-
OTU_1008	0	0	0	0	0	0	7	0	6	0	0	0	0	0	0	0	0	0	CAAGGTTTCCGTAGGTGAACCTGCGGAAGGATCATTAGCTGTTGGTTGTTCTCTTCTGGGGAGCGACTGAAAAACCAAAAAAGTCACTTTTATTTGTGGTATTCTTTTGGATGTTATGTGGTTATATGTGAGGGGAGGTTTGAAAAAACCCTTCTTCATTCACTACTACCACCTTTTTTTTTAAAAAAAAACCACCTTTTACTTTATTTTAGAATATACAAAATATGAAAAGAACCAAGAACACAATTCCTAGCAACGGATGTCTTGGCTCCCGCAAC										-	-	-	-	-
OTU_1009	0	7	0	0	0	0	0	0	0	0	0	0	0	0	0	0	0	0	CAAGGTAACCGTAGGTGAACCTGCGGTTGGATCATTAAAAATGTAACAGGTCCGAGTTTCGGCTCGGCTTGCCACACATTGTGAATCGTAATTGTATCTGGCAGGTTAAGGGTTTCACTTTCGAGTGTTTCACACCTGCCGAAAAATTTTAAACTCTCATTTACCAAGCCACTGAATAAATTTGTTTAATTAAAAACAACTTTTGACAACGGATCTCTTGGCTCTCGCAAC										-	-	-	-	-
OTU_1010	0	0	0	0	0	0	0	0	0	0	0	0	0	0	0	0	3	0	CAAGGTTTCCGTAGGTGAACCTGCGGAAGGATCATTGACATAAATCAATTTACCTTAACTGTTGTACTGTGTGTGTGATTACTTTTTATTAAGTAGTCCATACATAAATACTTTACTTGTTAAAGAGTTATCAATAAATAAATCAAACTTAAATTATAAAAATACTCAACGATGGATATCTTGGTTCCCATATC										-	-	-	-	-
OTU_1011	0	0	0	0	0	0	11	0	23	0	0	0	0	0	0	0	0	0	CAAGGTAACCGTAGGTGAACCTGCGGTTGGATCATTAACAAAACGTTTAATTTGTAGAGTAGCTTCCAATTTCTTGGAGCGACTCTCAAATTATATCACCCCCTTTGTGAACTGTAAATGTACTTTGGCAGCCCTCCAAAAATCTGCTTTTCTTTATTAGAAAATAGAATGGGCTGTCAGTTTAAAGTTAAACACCTGTTATATTATCTATAGTATTAATGAGCGGCGAAAAGACTCCACTTGTGTGGGTTGCTTCAAAGCTACATTTCTTTATTGAAATGATTTGAAAACAACTTTTGACAACGGATCTCTTGGCTCTCGCAAC	Eukaryota	Fungi		Chytridiomycota	Chytridiomycetes	Chytridiales				-	-	-	-	-
OTU_1012	0	0	0	0	0	0	7	0	24	0	0	0	0	0	0	0	0	0	CAAGGTTTCCGTAGGTGAACCTGCGGAAGGATCATTAAAAAATTGCCTAAAACACACGTTTGTCAACTGTTATAAAAACCTGGTGATGTTCCGTGGTACTTCTACACTGTAGTCGTGCTCGGGCTCACCTTTTTTAATCTTGCCTGCAACTATAATCTGAGCCTTTATTTAAAACATAAAGACAACTTTTAGCAACGGATCTCTAGGCTCTTGCAAC										-	-	-	-	-
OTU_1013	0	0	0	0	0	0	0	0	6	0	0	0	0	0	0	0	0	0	CAAGGTAACCGTAGGTGAACCTGCGGTTGGATCATTAACAATGTTCTTAACAAGTTTGATCTGGGAATGCTTTAACAGGCTTTTCCAGGTTTTTACTTGCACCATTTGTGAACCTGTAATTGTTCTTTGGCGGTTATATTCTGGCGAAACTGTTGTAAGCCGTTGGAATTTTGTAAGGATCTTATGTTTTCGGACTGGGATCTTTGCATGGCCGTCAAAAGGGAGGTTTTTCTTAATTGAAGGCCTTCCGACCAATGAAACCAAATGTTTTGTTTTTTTATTGTCTTTTAGATCCTTTATGAGGACGTTAATTAATTGAAATACAACTTTTAACAACGGATCTCTTGGCTCTTGCAAC										-	-	-	-	-
OTU_1014	0	0	0	0	0	0	0	0	0	0	0	0	0	0	0	16	8	11	CAAGGTAACCGTAGGTGAACCTGCGGTTGGATCATTACCAATCCTGACTCGAAAGAGTCTTCAACCCCATGTGCACTTATTATTGTTTCTGGGTGTCCTGTTTAAGGCGCCCAACCTTATAAACCATATTATCTGTCTGATATTATTTTAAATAATAAAAAACAACTTTTGACAACGGATCTCTTGGCTCTCGCAAC										-	-	-	-	-
OTU_1015	0	5	0	0	0	0	0	0	0	0	0	0	0	0	0	0	0	0	CAAGGTTTCCGTAGGTGAACCTGCGGAAGGATCATTATTGAATTTAGAGTGGCGCTTCGGCGTACTCCATTGACAAATCCATAACACCTGTGAACTGTTGGATGCGCAAGCATCTATACCATAAACATTATTGTAACAAATGTAGTCTTATTATAACTAATAAAACTTTTAACAACGGATCTCTTGGCTCTCGCATC	Eukaryota	Fungi	Dikarya							-	-	-	-	-
OTU_1016	0	5	0	0	0	0	0	0	0	0	0	0	0	0	0	0	0	0	CAAGGTCTCCGTTGGTGAACCAGCGGAGGGATCATTATCGAGTATCTTACTCTAAACCCCTGTGAACTTACCAGTTTTGTTGCTTCGGCGGGCTGCGCCTCTCGACGCCTCTCTCCCCCCTCGGGGGGCGGGCTGCCGTCCGGGGCGCGCTACGGCCCGCCGGGGGTCTCAAGCTCTTTATCATTACGGATATTCTGAAGTAAAATATAAATAAATCAAAACTTTTAACAACGGATCTCTTGGTTCTGGCATC	Eukaryota	Fungi	Dikarya	Ascomycota						-	-	-	-	-
OTU_1017	0	0	0	0	0	0	0	0	0	0	0	0	0	0	0	2	6	0	CAAGGTTTCCGTAGGTGAACCTGCGGAAGGATCATTAGCGAAGCAGAATCTGCCGCCGAAACGCGGCAGCCATTCTCATAACCATGTGCACCTGGAATCTCGGCGTGGATGTGTGTGTGTGTCGTGAGCGCGAGCTTGCGCACGCGTGCCATCCGCGTCCAAAAAAAACCGTTGACAATCGTATGAACACCTATAATTTGGACAACCAAACACACAACTTTTAACAATGGATCTCTAGGCTCCTGCAAC										-	-	-	-	-
OTU_1018	0	0	0	0	0	7	0	0	0	0	0	0	0	0	0	0	0	0	CAAGGTCTCCGTAGGTGAACCTGCGGAGGGATCATTACAGAGAACATCGCCCTCACGGGTGACTCTCCAACCCTATGTTATACAACCTTTGTTGCTTTGGCGAGCCGCCTCGGCCGCTGGCTTCGGCTAGCGAGTGCTCGCCAGAGGACCCCAAACTCTGAATATTAAAGTCGTCTGAGTACTATATAATAGTTAAAACTTTCAACAACGGATCTCTTGGTTCTGGCATC	Eukaryota	Fungi	Dikarya	Ascomycota						-	-	-	-	-
OTU_1019	0	0	0	0	0	0	0	0	0	0	0	0	0	0	8	0	0	0	CAAGGTTTCCGTAGGTGAACCTGCGGAAGGATCATTAGCATTAAGTGTCGGCGAGTTGTACGCCGCAAGGCGTGCAACTGCCGACAACTTTTACTCTTGTGAACACAAAACTGTCTTGGAGCGTGTGGAACGGCAACAGACCGCACGCACCAGCATTTAACAACCAATCTTGCAACCAAAAGCAAACACAAAAACAATTTTATACAACTTTTAACAATGGATCTCTAGGCTCCTGCAAC										-	-	-	-	-
OTU_1020	0	0	0	6	0	0	0	0	0	0	0	0	0	0	0	0	0	0	CAAGGTCTCCGTTGGTGAACCAGCGGAGGGATCATTACAGAGTTGCAAAACTCCCAACCATTGTGAACCTACCTCACCGTTGCTTCGGCGGGTGGCCCGGGGCGACCCGGGCCGCGCCGGCCCCCCCTTGGGGGCCTGGCAAACCCGTCAGAAGACCGAAACTCTTCGTCATCATAGGCCTCTCTGAGTAACTTATACAATAAGTCAAAACTTTCAACAACGGATCTCTTGGTTCTGGCATC	Eukaryota	Fungi	Dikarya	Ascomycota	Sordariomycetes	Sordariales	Lasiosphaeriaceae			Saprotroph	Undefined Saprotroph	Microfungus	NULL	Probable
OTU_1021	0	0	0	0	0	0	0	0	0	0	0	0	0	0	0	0	0	14	CAAGGTTTCCGTAGGTGAACCTGCGGAAGGATCATTAACACGTATCCACGTATCAACCAACTGTGCACCTGTTGAGCCTTTCCCCGAAAAGCTTTCTTTTAAGCTTTTTGCTTTTATCAACCCAATTTTAACCCCTTGTATTATACAATTGTACTGAACCTTTTTCTTTTGCTGCGTGAGAGGGAGCAATCCTGATCCGCGACAAAGGAAAGATTTTACGAAATGCTAAAAACAACTCTTAGCGACGGATATCTTGGTTCTCGCAAC										-	-	-	-	-
OTU_1022	0	0	0	29	0	15	170	30	673	0	0	0	10	0	22	0	0	0	CAAGGTTTCCGTAGGTGAACCTGCGGAAGGATCATTAAAAATGAAGCCGGGAAACCGGTCCTTCTAACCCTTGATTATCATAATTTGTTGCTTTGGTGGGCCGCGCAAGCACCGGCTTCGGCTGGATCGTGCCCGCCAGAGGACCACAACTCTGTATCAAATGTCGTCTGAGTACTATAAAATAGTTAAAACTTTCAACAACGGATCTCTTGGTTCTGGCATCA	Eukaryota	Fungi	Dikarya	Ascomycota	Leotiomycetes	Helotiales				-	-	-	-	-
OTU_1023	0	6	0	0	0	10	0	0	0	0	0	0	0	0	0	0	0	0	CAAGGTTTCCGTAGGTGAACCTGCGGAAGGATCATTCATAATAAGTGTTTTATGGCACTTTTTAAATCCATATCCACCTTGTGTGCAATGTCAGTCGGTCTTCTTTATGGAGATCGGCCAAACATCAACCTAATTTTTTAACTCTTTGTCTGAAAAATATTATGAATAAAATAATTCAAAATACAACTTTCAACAACGGATCTCTTGGCTCTCGCATCA	Eukaryota	Fungi		Mucoromycota		Mortierellales	Mortierellaceae	Mortierella		Saprotroph-Symbiotroph	Endophyte-Litter Saprotroph-Soil Saprotroph-Undefined Saprotroph	Microfungus	NULL	Probable
OTU_1024	0	0	0	0	0	0	21	0	0	0	0	0	0	0	0	0	0	0	CAAGGTAACCGTAGGTGAACCTGCGGTTGGATCATTAACAAATTAATTAGGCCCCTGCCTGCTCCGTCAAAAGGGCAAGTGGGGAACACCTAAACATTTGTGTGCACCATATCTGTCTTTGGCAGTTCGAGTGTCCCAGGTTGCGTAACTGCCCTGGGTACCTACCAAAGCAATCCTTCGGGCTTGCTGCGGTTGGGCTGCCGCATTTTTTGAACAAACCCCTGTCGTTTTTTAATAGCCTGAAATTTTTTTGATCTTCAAAGATTAAATTTAAATACAACTTTTGACAACGGATCTCTTGGCTCTCGCAAC	Eukaryota	Fungi		Chytridiomycota	Chytridiomycetes	Rhizophlyctidales	Rhizophlyctidaceae	Rhizophlyctis	Rhizophlyctis rosea	Saprotroph	Undefined Saprotroph	NULL	NULL	Probable
OTU_1025	0	0	0	0	0	0	3	0	8	0	0	0	0	0	0	0	0	0	CAAGGTATCTGTAGGTGAACCTGCAGATGGATCATTAAAGTACTTGGGTTAAACCAATATACTAGCATTGTCGTTAGTTCCAGTCGGGAAAGGTGGGTTTGTAGCTGTATCCGTGGATACCTACAAGCAATCACCACCCAACTCACTGGTCTAGCAATTACAAACACTACACTTTGGATATTTATTAAACCAACTATTACCAATTGATATAACCTTTAACAATGGATCTCTTGGTTCCTGCAAC										-	-	-	-	-
OTU_1026	0	0	0	0	10	0	0	0	0	0	0	0	0	0	0	0	0	0	CAAGGTTTCCGTAGGTGAACCTGCGGAAGGATCATTGCTGAGCGTGCGCGCGCGCGTTCCCTAACCGGGACGCGTCGTCGCATTTCTCTCACAACCCATGTGAACTCTGTGTATCGTGACGCGTGCTGCGCGCGTGTGCGGAAACGCGCACGCGCACGCACCCTCTTTTACCGACCACATTGACTTACTGTATCTCTGTCTGAGACAACCACGGTTGCCTCGAGCTAACGCTCGGTGTGACCTTAAAAAAACCAACATATCACAACTTTTAACAACGGATATCTTGGCTCGCGCATC										-	-	-	-	-
OTU_1027	0	0	0	0	0	0	0	0	0	0	0	0	0	5	0	0	0	0	CAAGGTCTCCGTTGGTGAACCAGCGGAGGGATCATTGCTGGAACGCGCTTCGGCGCACCCAGAAACCCTTTGTGAACTTATACCCACTGTTGCCTCGGCGCAGGCCGGCCTCTTCGCTGAGGCCCCCTGGAAACAGGGAGCAGCCCGCCGGTGGCCAACTAAACTCTGTTTCTATAGTGAATCTCTGAGTAAAAAACATAAATGAATCAAAACTTTCAACAACGGATCTCTTGGTTCTGGCATC	Eukaryota	Fungi	Dikarya	Ascomycota	Sordariomycetes	Diaporthales				-	-	-	-	-
OTU_1028	0	0	0	102	66	0	0	0	0	0	0	0	0	0	0	0	0	0	CAAGGTTTCCGTAGGTGAACCTGCGGAAGGATCATTAAAAGAGCGAGGGGGTGGCAGCCGGTCTTTGCCGCTCGTCGCCCCTCACTCCCTTCTCAACCCCTTATGTATACACTCGTGATTGCTTCGGCGGGCCTGTTCCCAAACCCCTCGGCTCTACCCCTCTAGAGTATTTGGCGGGGAGGTGTCGCGGGGAGGCCGCCGGTTCGCTCTAGCGGCGAACTGGATCGAGCCCGCCGGAGGTATCCAAACGCAAAACCCTCGCATCGTGTGAAAATCATATGCCTCGTCTGACCTCGCACAAACGTGTGGGTTAAAAAGTTAAAATCTTAAAAAAACTTTCAACAACGGATCTCTTGGTTCCGGCATCA										-	-	-	-	-
OTU_1029	0	0	0	0	0	0	0	0	8	0	0	0	0	0	0	0	0	0	CAAGGTTTCCGTAGGTGAACCTGCGGAAGGATCATTGCCACACACGATCCAAGATCGACACTTTATTGTGAACTGTTAAATGTTTTCAAGTGTTTTAAATGATAGATTTGTATATATATTATACAATGATAGAATGTTAAACACTTCAATAACTTTTACACTAAAAAAATAACAAAAATGAAATATTCATTGGAACATAAATGTTATCTAAAGTCTGTCTTTAGTATAACGCTAGATTGAAATTGTAAACAACTTTTAACAACGGATATCTAGGTTCTTGCAAC										-	-	-	-	-
OTU_1030	0	4	0	0	0	0	0	0	0	0	0	0	0	0	0	0	0	0	CAAGGTAACCGTAGGTGAACCTGCGGTTGGATCATTATTGTATTGTTTTGGCCCCTTTTCCCGGAAGAGAGTTCCTTTATTACGTTTTATTACTGGTAAGGTTGAGCTTTCTGAAGAGAGACTGGGCTTTAACCAACAACTGTGCAACTTTATGTCTTTGGGCGTAGAAGCAATTCTGCGCCCAACAACTGATAAACTCCTATTGAAACTAGTCTTATATTGTTTTTATAAATATAAACAACTTTTGACAACGGATCTCTAGGCTCTCGCAAC										-	-	-	-	-
OTU_1031	0	0	0	7	0	0	0	0	0	0	0	0	0	0	0	0	0	0	CAAGGTTTCCGTAGGTGAACCTGCGGAAGGATCATTATTGAGATTAACGGGGCGGCGCGAGCCGTCCCAACCAAACCCCCTGTGAACAAACCCCGTCCTCGGCCGTCGCCGTGGGCAGATTTACAACTGTCGTCCTATGTCCAGAAAGTAAAACAAAAGAGTACAACTCTCAACGATGGATCTCTTGGCTCTCGCATC	Eukaryota	Fungi	Dikarya	Basidiomycota	Tremellomycetes					-	-	-	-	-
OTU_1032	0	0	0	11	0	0	0	0	0	0	0	0	16	0	0	0	0	0	CAAGGTTTCCGTAGGTGAACCTGCGGAAGGATCATTAACAAATTCCAAAACTCGTGTTTGACTGTGTCGTGTCTCTAACAAGGTGTCCCCATGTGGGCCACTTTCGAGGAGGCGTGAAGCGATGCAGTCTATCTACAACACACAAACAACAATCACATTCAATTTGACAACCAAGAGTAACCAATACTTAAAACGTTTAATCGAAACAACTTTTAACAATGGATCTCTCGGCTCTTGCAAC										-	-	-	-	-
OTU_1033	0	12	0	0	0	0	0	0	0	0	0	0	0	0	0	0	20	0	CAAGGTTTCCGTAGGTGAACCTGCGGAAGGATCATTAACAAATTCCAAAAACGCGTGTTTGACTGTCTGTGCCACCGTGCTGCAGGGTGTCCCCATGTGGGCCATCCGGGCTGGTTGGCGTTCGCAGACAGTCTACTATACAACACACAAAACTCACTTTAACAATATGACAACCAAGAGTAACCTAAAACGTTAAATCGAAAACAACTTTTAACAATGGATCTCTCGGCTCTTGCAAC										-	-	-	-	-
OTU_1034	0	5	0	0	0	0	0	0	0	0	0	0	0	0	0	0	3	0	CAAGGTTTCCGTAGGTGAACCTGCGGAAGGATCACTAGTGATTAAACCGGAGAGCGTCTTCATTGACCTCTCCAACCCTTCACATCCACATACACCCTGTGAACCGTTTGGCTTTGTGAGCTGAAAGTTGAAAGAATAGGCTTGTTAAAAGTCTAGTCGGACGATGGACAGATCGCAAGGTCATCATCATATACATACACGAAGTCTAATGAATGTAAACGTTTTATATAAACAAAATAAAACTTTCAACAACGGATCTCTTGGTTCTCGCATC	Eukaryota	Fungi	Dikarya	Basidiomycota	Tremellomycetes	Cystofilobasidiales	Mrakiaceae	Udeniomyces	Udeniomyces pyricola	-	-	-	-	-
OTU_1035	0	0	0	0	0	0	6	0	0	0	0	0	0	6	0	0	0	0	CAAGGTTTCCGTAGGTGAACCTGCGGAAGGATCATTAGTGAATAACAGGACGTTCAATTTAACTTGAAGTCCGAACTCTCACATCTAACCCTGTGCATTTGTTTTGGTTAGTAGAGCGCTTGCGTTCGAACACCTCTTCATTTTACAAACACTAAGTCAAAGTATGTTTAAATTTTATAACAAAACAAAACTTTCAACAACGGATCTCTTGGCTCTCGCATC	Eukaryota	Fungi	Dikarya	Basidiomycota	Microbotryomycetes	Sporidiobolales	Sporidiobolaceae			Pathotroph-Saprotroph	Animal Pathogen-Undefined Saprotroph	Microfungus	NULL	Probable
OTU_1036	0	0	0	0	0	0	0	0	0	0	0	0	0	0	0	0	3	0	CAAGGTTTCCGTAGGTGAACCTGCGGAAGGATCATTAACACTCCAAAACTTCTCATAGCTCTGGGAAACCAGAGTTTATGAAACCCTATTCACCTTTAGCGAACCCGGCTTGGAGAGAAGCTTCTCGGTTCTTCGGAATCAAGTCTTTTTCTCTCTATAGCTATTTTCTTTTGTCCATTTCTTTTTTAACCCCAATCATCATAACTTTTTTTTGACTGACTGGAAGACGTAACAACTCTTCCGTTGCTCTTCGCTCTAACCAGTGAAGGCAATGAAAACTACAAAAACAAAAACAAAAAAACAACTCTTAGCAACGGATATCTTGGTTCTCGCAAC										-	-	-	-	-
OTU_1037	0	0	0	7	0	0	4	0	20	0	0	0	0	0	0	0	0	0	CAAGGTTTCCGTAGGTGAACCTGCGGAAGGATCATTACCGAGTTCATGCCCTTCGGGGTAGATCTCCCACCCTTTGTATACTATACCTTTGTTGCTTTGGCGGGCCGCCTAGCTACTGGCTTCGGCTGGTAAGTGCCCGCCAGAGGACCCAAAACCCTGAATTATTAGTGTCGTCTGAGTAAAAAGTTTAATATTTAAAACTTTCAACAACGGATCTCTTGGCTCTGGCATC	Eukaryota	Fungi	Dikarya	Ascomycota						-	-	-	-	-
OTU_1038	0	0	0	0	0	0	0	0	0	0	0	0	0	0	0	0	5	0	CAAGGTTTCCGTAGGTGAACCTGCGGAAGGATCATTTGAGCTTTGGAATGTGAGGATTGTGTGGTTGTTTTTTGGGTTGGGGTTGGCCGGTGTTGTTGGTTTGGGTGTTTTGGTTTTCTCTTTTTTTGGTTTAGTCGTTGTCGTCGTTGTTTGGGGTTTTATTGGTTGGGTTTTCGGACACTTCTGATGATATGCTGATGATGATGATGGTGATGGGACTGGGGGAAGAGAGCGACATCTGTACTTGCACGGCGGCAAACCTTGACCTGACATTGAACAAATGAAGGAAAAGCATTTCTGACAGACAAGGGAATTGTACTTTGAATTAATGGAACAATTATCAACGGCGGATCTCTTGGGTCGTGTATC										-	-	-	-	-
OTU_1039	0	0	0	0	0	0	2	0	6	0	0	0	0	0	0	0	0	0	CAAGGTTTCCGTAGGTGAACCTGCGGAAGGATCATTATTGAATGTTTGAAGTAGCTGAGCTGGTCTTAACGGACAAGTGCTTGCTGCTTCTATTCATCTTATCCACCTGTGCACTTATTGTAGAGCTTTGAAGAACATCCTAGTTAACTCTAGGACTAGTAATCGGGTTCTATGTATCTTATAAACTCTATGAATGTCTTGAATGTCTTTTTATTGGGACTTAATTGACCCTTTAAACTTTATACAACTTTCAGCAACGGATCTCTTGGCTCTCGCATC	Eukaryota	Fungi	Dikarya	Basidiomycota	Agaricomycetes	Agaricales	Marasmiaceae	Tetrapyrgos		Saprotroph	Undefined Saprotroph	Agaricoid	NULL	Probable
OTU_1040	0	0	0	0	0	0	10	0	0	0	0	0	0	0	0	0	0	0	CAAGGTCTCCGTTGGTGAACCAGCGGAGGGATCATTAAAGAGTCGTAAAACGCTCCCAACCCCTGTTCAAATACCACCTCTGTTCCGTTGCCTCGGCGGCCCAGGCCGCCGGGGGTACCCAAACTCAACCCTGAATTCGAAACGCGATCTCTGAGCTTCTAAAGCAAAACAAGTAAAAACTTTCAACAACGGATCTCTTGGTTCTGGCATC	Eukaryota	Fungi	Dikarya	Ascomycota						-	-	-	-	-
OTU_1041	0	0	0	0	0	8	0	0	0	0	0	0	0	0	0	0	0	0	CAAGGTCTCCGTAGGTGAACCTGCGGAGGGATCATTAACGAGTTAGGGCCTCTGTGCCCGACCTCCAACCCTCTTGTATCGAAAAACCTCGTTGCCTCGGGGGCGGCCCTGCCTCACGGCGGGCACCCCGGAGGACCACTCAAACACTGCATTTCAATGTCGTCTGAGTAAAGATTTAAATGAAATCAAAACTTTCAACAACGGATCTCTTGGTTCTGGCATC	Eukaryota	Fungi	Dikarya	Ascomycota	Dothideomycetes	Capnodiales	Capnodiaceae	Conidiocarpus		Saprotroph	Undefined Saprotroph	Microfungus	NULL	Probable
OTU_1042	0	0	0	0	0	14	0	0	0	0	0	0	0	0	0	0	0	0	CAAGGTTTCCGTAGGTGAACCTGCGGAAGGATCATTAAATTTCTTGGGCGTGCCCATGTCGGGGGTCGTGTGTCATAACGTTTAATCGTATAGACGTGCGCCCTGGCTGCATCCTTGTCTATTGCGTACTATTTATTTCCTCGGCGGGCTTGCTCGCCGATTGGACAACTATTATACTCTTTTGTAATTGTAATCAGCGTCTGAATAAACTATAATAGTTACAACTTTCAACAACGGATCTCTTGGTTCTGGCATC	Eukaryota	Fungi	Dikarya	Ascomycota	Dothideomycetes	Pleosporales	Phaeosphaeriaceae			Pathotroph-Saprotroph	Fungal Parasite-Plant Pathogen-Plant Saprotroph	Microfungus	NULL	Probable
OTU_1043	0	0	0	0	0	7	0	0	0	0	0	0	0	0	0	0	0	0	CAAGGTAACCGTAGGTGAACCTGCGGTTGGATCATTAATAAAAATTTATTAAGATAGGAAGGGGGAAAGTTGGGTTTTTTAACCTTTTTTTTCTTCTTTTCTATTCCACCCCAACTTTGTGAACTTGTAATTTTTAAATCTTGGGTAAAAAGGGTTGAGCTTTTTTTTTCTTAAAAAAGTTCTGGCCTTGCCCAAGTAAAAATTTTTTTTATTAAAAGCCATAAATGAAAGAACTTGTCTTTACCGTTTTTTAAATTAAAAAGAAAAAAACAACTTTTGACAACGGATCTCTAGGCTCTCGCAAC										-	-	-	-	-
OTU_1044	0	0	0	0	0	0	8	0	23	0	0	0	0	0	0	0	0	0	CAAGGTATCCGTAGATGAATCTGCGGATGGATCATTCGTGTAAGTGTTTGGTGAAGGTTGCGCAAGTGACTGGATCCTAATAACTACTTGAATCACTGTGAACTTTGTCACCATAAACGTGACCCAGCAGCGTTGGCGTCTCTCGGGATGCCAACCAGAAGCGGGCACTGGGGCTTTTGTTAACCAAAACAACAATTCTTGAATGCCTAAAAACAATTCAATTTATACAACCTTTAACAATGGATCTCTTGGCTCCTGCAAC										-	-	-	-	-
OTU_1045	0	0	0	0	0	0	0	0	0	13	18	0	0	0	0	0	0	0	CAAGGTTACTGTAGGTGAACCTGCGGTAGGATCATTAGCGATTAGCCTCTGCTTTCAGGCAGGGTTTGACTCGCAGTCTCGGTCGGGGGAGCTCGCTTCCCCTTCCCTCGGGTCGGAGCTTGTCTGCTCGGACCGTTGACGTCGGGAGTCGGTGTCGGGGCCGTTGAGGTCTCCTCCTTCTCCCGTCGGCCCGGGGCTCGTCTCCGGGTTGAATCTCTCGCTCTTCCCCGCGAAGGAAAGAACGTCTCAGGCGTAGAGTTGTCTGCTAGCTCGCACTCGTCGCGACAATGGCTTTTGTCTGAAGTGACAACACTGCACAGTGGATCACTTGGCTCGGGGGTC										-	-	-	-	-
OTU_1046	705	8	0	6	0	0	267	0	10	112	352	48	0	0	0	0	24	0	CAAGGTTACCGTAGGTGAACCTGCGGTAGGATCATTAGCGATTAGCTTCTGCCCTCTGGGTGAAAGTTTGACTCGCAGTCTCGGTGGGTCGGGGGAGCTCGCTTCCCCTTCCCTCGGGTCGGAGCTCGTCTGCTCGGACCGTCGACGTCGGGAGTCGGTGTCGGGGCCGTCGAGGTCTCCTCCTTCTCCCGTCGGCTCGGAGCTCGTCTCCGGGTTGAATCCCTCGCTCTTCCCCGTGAAGGAAAGAACGTCTCAGGCGTAGAGTTGTCTGCTAGCTCGCGCTCGTCGCGACAATGGCTTTTGTCTGAAGTGACAACACTGCACAGTGGATCACTTGGCTCGGGGGTCGATGAAGAACGTAGTA										-	-	-	-	-
OTU_1047	0	0	10	0	0	0	0	0	0	0	0	0	0	0	0	0	0	0	CAAGGTTTCCGTAGGTGAACCTGCGGAAGGATCATTAAGAAAAGCGAGTGCGGAAACGCGCTCTCATTTCAAACCACTGTGAAAACGCACGTTGCTTCGGCAGCTCCACGGCCGCGAGGTCGTGGGTCAGCCTGTCGACAGCACCAAACCAAACCTTTTTGTAACAGCAGTCTGATGACGAAATACAAATCGTTAAAACTTTCAACAACGGATCTCTTGGTTCTCGCATC	Eukaryota	Fungi	Dikarya	Ascomycota						-	-	-	-	-
OTU_1048	0	0	0	0	0	0	3	0	0	0	0	0	0	0	0	0	0	0	CAAGGTTTCCGTAGGTGAACCTGCGGAAGGATCATTACAATTTTGGTACATCGAGTCGCCCTTCGGGGCGGCTCCGGTGTTACCAATCGAGATACCAACCCATGTCTTTTGAGCACCTCACGTTTCCTCGGCAGGCTTGCCTGCCAATGGGGACCCCTTTAAAACCTTTTTGTGTATGCAGTAAACGTCTACAAACAAATTAAATCAAAACTTTCAACAACGGATCTCTTGGTTCTGGCATC	Eukaryota	Fungi	Dikarya	Ascomycota	Dothideomycetes	Pleosporales	Didymellaceae			Pathotroph-Saprotroph	Animal Pathogen-Plant Pathogen-Undefined Saprotroph	Microfungus	NULL	Possible
OTU_1049	0	0	0	0	0	0	0	11	0	0	0	0	0	0	0	0	0	0	CAAGGTCTCCGTTGGTGAACCAGCGGAGGGATCATTACAGAGTTATTCTAACTCCCAAACCCATGTGAACTTACCATTGTTGCCTCGGCGGAGCTGTTCTGCAGCGCCGCCGGTGGACATACCAAACTCTTGTTATATATTGTCATCTGAGAGTCTTATTTAATAAGTCAAAACCTTTAACAACGGATCTCTTGGTTCTGGCATC	Eukaryota	Fungi	Dikarya	Ascomycota	Sordariomycetes					-	-	-	-	-
OTU_1050	0	0	0	0	0	0	0	0	0	0	0	0	0	8	0	0	0	0	CAAGGTCTCCGTAGGTGAACCTGCGGAGGGATCATTACACGATTTGGTCGGGGCCCCCGGGCCCCATCCATTAACCCTTTGTTTGTCGACTGTGTTCCCTCGGGGGTACCCGCTCCGGCGGGCCCCCGGCGGCTCCACCGAAACTCGTTTTTATCTCGCGTCTGAGTCACAGTTAAATCTAAACAAAACTTTCAACAACGGATCTCTTGGTTTTCGCATC	Eukaryota	Fungi	Dikarya	Ascomycota						-	-	-	-	-
OTU_1051	0	0	0	0	0	0	0	0	0	0	0	0	0	0	8	0	0	0	CAAGGTTTCCGTAGGTGAACCTGCGGAAGGATCATTACTGAGGGGCTGAGAACTCGGCCCCGTCAAGATACCACCCCTTGCATTTTGAGCACCTTCTGTTTCCTCGGCGGGCCCGCCCGCCAACGGGGACCGCAACAAACCCTCTGTAGTTGCAGTAAACGTCTACAAACACAATTAAAATCAAAACTTTCAACAACGGATCTCTTGGTTCTGGCATC	Eukaryota	Fungi	Dikarya	Ascomycota	Dothideomycetes	Pleosporales				-	-	-	-	-
OTU_1052	0	0	0	0	0	0	10	0	24	0	0	0	0	0	0	0	0	0	CAAGGTTTCCGTAGGTGAACCTGCGGAAGGATCATTAATGAAATTGAAACGCCTTTCGGTCGTGCTGGCTTTTGCAAGTGCACACCGTCTGGTTTCATCCAACACCCTTGTGCACCTTTGGCCTCGCGTTGTAATGACGCGGGGATTCTTTACACAAACTCGTATGTAACAGAATGTAAATCTAGTGCGTAAGCACGAAATGTACAACTTTCAACAACGGATCTCTTGGCTCTCGCATC	Eukaryota	Fungi	Dikarya	Basidiomycota	Agaricomycetes	Sebacinales				-	-	-	-	-
OTU_1053	0	0	0	0	0	0	2	0	0	0	0	0	0	0	0	0	0	0	CAAGGTCTCCGTTGGTGAACCAGCGGAGGGATCATTATAGAGTTTTCTAAACTCCCAACCCATGTGAACTTACCATTGTTGCCTCGGCAGAAGCTACCTGGTTACCTTACCTTGGAACGGCCTACCCTGTAGCGCCTTACCCTGGAACGGCCTACCCTGTAACGGCTGCCGGTGGACTACCAAACTCTTGTTATTATATTGTAATCTGAGCGTCTTATTTTAATAAGTCAAAACTTTCAACAACGGATCTCTTGGTTCTGGCATC	Eukaryota	Fungi	Dikarya	Ascomycota	Sordariomycetes	Xylariales	Sporocadaceae	Pestalotiopsis		Pathotroph	Plant Pathogen	NULL	NULL	Probable
OTU_1054	0	0	0	0	0	0	0	0	0	0	0	0	0	0	0	0	0	3	CAAGGTTTCCGTAGGTGAACCTGCGGAAGGATCATTAGTATATGAAACTTCTTTTTTTCTGGTTCTTTTTTTCTTTTGAAATAAAAGTTGACCCTTTTTTCTCTTTTGAGAAAATTGTACCTTTGTGAATTAGAAACGAAAAAACTTTAATGATGAATTCTTTCTTGCAAAGAAGAAAACATTATCTCAACCAATATCCTATCTATTTGTAATTATAAACATAAATACAACTATTAACGATGGATCCCTTGGCTCTTACTTC										-	-	-	-	-
OTU_1055	0	0	0	0	0	0	0	0	12	0	0	0	0	0	0	0	0	0	CAAGGTCTCCGTTGGTGAACCAGCGGAGGGATCATTACAGGGTCTAACGACTGCCCAAACCAAACCGTGAACTATTCCACACGAACCATATGCTCCGGCGGGCCGCTCGCTGGGGGAGCCGCGGGCCGCTTTGTCGGTGGTCCGCCGGAAGCATGCAAACCAAACACTTCTGAGAACTGCTCTGAGAAATATCTTTTTCTAAATGAAATAAATTACAACTCATAACAATGGATCTCTTGGCTCTGGCATC	Eukaryota	Fungi	Dikarya	Ascomycota	Sordariomycetes	Pleurotheciales	Pleurotheciaceae	Pleurotheciella		Saprotroph	Undefined Saprotroph	NULL	NULL	Probable
OTU_1056	0	0	0	7	0	0	0	0	0	0	0	0	0	0	0	0	0	0	CAAGGTTTCTATAGGTAAACCTGTAGAAGGATCATTACCTAGAGTTATAGGCTTTACCTACTATCTCTTACCTATATCTTTTAAGTACCTTCATTTCCTCAGCAGGTCCGCCTGCTGACTAGACAATTTAAACTATTTACAGTTGCAATCAGCGTCTGAAAAAACTTAATAATTACAACTTTTAACAACAGATCTCTTGGTTCTGGCATT	Eukaryota	Fungi	Dikarya							-	-	-	-	-
OTU_1057	0	0	0	0	0	0	0	0	16	0	0	0	0	0	0	0	0	0	CAAGGTAACCGTAGGTGAACCTGCGGTTGGATCATTAAAAAATTCCAACTAAAAGTTAGCTAGCCTTTATAGGCTGCTAATCTTTTAAACCCTTGTGAACTGTTTATTGTCTATGGTGGGTTAAAAGATCTCTATCTAGTGTAAAGATTGGCTTTAACCAGCTACCCACCTATTTATTAAACACCTTAAATATTTTTAGTCTTTAACAATTCTATTTTGAATTCTTTGAATTTAAAAACAACTTTTGACAACGGATCTCTTGGTTCTCGCAAC										-	-	-	-	-
OTU_1058	0	0	0	0	0	0	0	0	7	0	0	0	0	0	0	0	0	0	CAAGGTTTCCGTAGGTGAACCTGCGGAAGGATCATTGCCACACTACGATCCAAGATCGAAACTTAATTGTGAACTGGTATTGTTAAAGAATAGTTGGAGAAAAAGTTTAATTATTCACGTAGTTTTTCTCTTCTTCAACTGTTTATTTTTAAACCCCCCCTATAAACTGAATTAATCAAAGGAATAAATTATAATGTTTAATTACATTACAAGATAAGAAATTGTAGAAACAACTTTCAGCAACGGATATCTTGGCTCTTGCAAC										-	-	-	-	-
OTU_1059	0	5	0	0	0	0	0	0	0	0	0	0	0	0	0	0	0	0	CAAGGTCTCCGTAGGTGAACCTGCGGAGGGATCATTACTGAGTGAGGGGCTCCGGCCCCAGACCTCCAACCCATTGTTATCCGACACTGTTGCCTCGGGGGCGACCCGGCCTTCGGGCGTCGGGGCCCCCGGTGGACCCATCAACTCTGCATCTTTGCGTCTGAGTAAATATTGAATCAATCAAAACTTTCAACAACGGATCTCTTGGTTCTGGCATC	Eukaryota	Fungi	Dikarya	Ascomycota						-	-	-	-	-
OTU_1060	0	0	0	0	0	0	0	0	0	3	0	0	0	0	0	0	0	0	CAAGGTTTCCGTAGGTGAACCTGCGGAAGGATCATTACTGAGCGTGAGGCCACGCTGGGCGCCTGGCGCCAGGCGTGGCTGACCCTCCACCCGTGTCTATCTTCTCATGTTGCTTTGGCGGGCCGGGCCCTGTGCCCTCCCGGCGCCTGCTGGGACGCGCCCGCCAGAGCCACCCTAACGCGTGCTGTTTGTGTGGTCAGAGTGGTAGCAGAATTAGAATAAAACTTTCAACAACGGATCTCTTGGCTCCGGCATC	Eukaryota	Fungi	Dikarya	Ascomycota	Leotiomycetes	Erysiphales	Erysiphaceae	Cystotheca	Cystotheca wrightii	Pathotroph	Plant Pathogen	NULL	NULL	Probable
OTU_1061	0	0	0	0	0	0	0	0	0	0	0	0	0	0	0	0	20	2	CAAGGTTTCCGTAGGTGAACCTGCGGAAGGATCATTACCACATCCAAAATATCCACCCACCGTGTGCACCCTCGTGTACTGACAGCTCCCGCCGCGCGTTACAACAACGCGGGAGCTGCCAGCACGCTCCCAACTTTACAACCCCTGTTTATTACCACTTTTTGTTATAAACACCAACAACTTTAATAAAACGAAACTTGAGAGACAACTTTTAACGATGGATCTCTTGGCTCGTGCATC										-	-	-	-	-
OTU_1062	0	0	0	0	0	0	0	0	24	0	0	0	0	0	0	0	0	0	CAAGGTTTCCGTAGGTGAACCTGCGGAAGGATCATTATTACATGTGTGTCTCTGTCATAGCATAGAGACACATGATGTTTTTTCCACCCCTTGTGTGAATCTTGGAAAAACAAACTCTTTTTTTTGTGGAGAAGAAGAAAGAGAGGGCTTTGGTCATCTCTATTTTCCATCCACAACTTAACAACACAAACAAACCCCTTTACCCTTTCTTTGACTTATGATGTTTGTTCTTGAAGAACAAACAACAACCAATTTTTTTTAAATACGGAACAACTCTTAGCAGCGGATTTCTTGGTTCCCGCAAC										-	-	-	-	-
OTU_1063	0	0	0	0	0	0	2	0	6	0	0	0	0	0	0	0	0	0	CAAGGTCTCCGTTGGTGAACCAGCGGAGGGATCATTACCGAGTTTACAACTCCCAAACCCCTGTGAACCTTACCTATTGTTGCCTCGGCGGCTGCTCTCGGGCAGTCGCCAGAGGACTTTAACTCTTTTGATTTTTCTATATGGTATCTTCTGAGTGACACAAGCAAAAATAAAATAAAAACTTTCAACAACGGATCTCTTGGTTCTGGCATC	Eukaryota	Fungi	Dikarya	Ascomycota	Sordariomycetes	Hypocreales				-	-	-	-	-
OTU_1064	0	0	0	11	0	0	0	0	0	0	0	0	0	0	0	0	0	0	CAAGGTAACCGTAGGTGAACCTGCGGTTGGATCATTACCAAAAGAAAGACTTTGAGTCTTACTTAAACGCTAGTGCCCGTTAAACGGCCTAGTAAACCCCTTGTGAACTGTTTATTGTCTCTGGCAGGACCACTCTCAGAGTACCTGCCAGTCATCTTATTAAACCCCGTTTTTAAACAACGTCTTATCAAATGTAAAAATTTGAAACAACTTTTGACAACGGATCTCTTGGCTCTCGCAAC										-	-	-	-	-
OTU_1065	0	0	0	0	6	0	0	0	0	0	0	0	0	0	0	0	0	0	CAAGGTCTCCGTTGGTGAACCAGCGGAGGGATCATTACCGAGTTTTCAACTCCCAACCCTTTGTGAACATACCGCAGTTGCTTCGGCGGGACCGCCCCGGCGCCCTCGCGGCCCGGACCCAGGCGCCCGCCGGAGACCAATAACTCTGTCTTTAGTGGTTTTCTCCTCTGAGTGACATAAACAAATAAATCAAAACTTTTAACAACGGATCTCTTGGTTCTGGCATC	Eukaryota	Fungi	Dikarya	Ascomycota	Sordariomycetes	Hypocreales	Stachybotryaceae			-	-	-	-	-
OTU_1066	0	0	0	13	0	0	0	0	0	0	0	0	0	0	0	0	0	0	CAAGGTTTCCGTAGGTGAACCTGCGGAAGGATCATTGCCACACACGATCCAAGATCGACACTTTATTGTGAACCGTTAAATGTTATTGATGTTGACTGATCAATTCTGTATGTGAAGTAGGTACTCGTTATCTATGTAACATAAAGAAGAGAGACGTTGATATTATTTATTAACACCTTTATAAACCAAAATGACCTATCAATGGAACTTAAGTTATGCCAAGTTTGTCTTGATATAACGCTAGATATAAATTGTAAACAACTTTTAACAACGGATATCTAGGCTCTTGCAAC										-	-	-	-	-
OTU_1067	0	0	0	0	0	0	0	0	0	0	0	9	0	0	0	0	0	0	CAAGGCGACCGTTGCTGAAGCAGCGGTCGGATCATTAAGAGGTTCTGAAAAGAGAGATGTGTGTTTTTGCTATGCTGAAACTGATTCAAGTACTTTTTACACTGATGGAATGACACAACTAGCAACGGTGGATCTCTTGGGTCGTGCATC										-	-	-	-	-
OTU_1068	0	0	0	0	0	0	3	0	0	0	0	0	0	0	0	0	0	0	CAAGGTTTCCGTAGGTGAACCTGCGGAAGGATCATTACAGTGGGGGCCTCGCGGCCCCTGCCGAGATTGCACCCTTTGTCCTTGGAGCACCGAACGTTTTCCCCGGCAGGTCCGCCTGCCAGCGGGGACCACAACCAAAACCCTTGCAGTCGTTGCAGTAAACGTACAAAAACAAATAATCAAAACTTTCAACAACGGATCTCTTGGTTCTGGCATC	Eukaryota	Fungi	Dikarya	Ascomycota						-	-	-	-	-
OTU_1069	0	0	0	0	0	0	0	0	0	0	0	0	0	0	0	19	0	0	CAAGGTTTCCGTAGGTGAACCTGCGGAAGGATCATTATCGTGAATCCATACCAACCCTTGCGAATCGTCTGTTCGGCGATTGATTCTGATTCGTCGGATGATATTGCTGAGGCCCCACAACAGGTAACTCTGTGTGGGCGCCACACACTATCAACTTACTCGTCTCGAGTGTGTTTGTCTTCTATAGCCATACGCAAGTGTGTCTCTGAAACAATCTAAAACTCTTAACAGTGGATATCTTGGCTCGCGCAAC										-	-	-	-	-
OTU_1070	0	0	0	0	0	0	2	0	0	0	0	0	0	0	0	0	0	0	CAAGGTTTCCGTAGGTGAACCTGCGGAAGGATCATTACCGAATCGTCAAACACGGGTTGTTGCTGGCCCCCAAAAGGGGCATGTGCACGCTTTGTTTACACATCCACTCACACCTGTGCACCCTCTGTAGTTCTATGGTTCGGAAGACCCCGTCTTTCTTCCGTAGCTCTACGTCTTTACACACACACTGTAGTGACGTCTCATGGAATGTTTTTATGCGTTTAACGCGACACAATACAACTTTCAGCAACGGATCTCTTGGCTCTCGCATC	Eukaryota	Fungi	Dikarya	Basidiomycota	Agaricomycetes	Thelephorales	Thelephoraceae			Saprotroph-Symbiotroph	Ectomycorrhizal-Undefined Saprotroph	Clavarioid	NULL	Probable
OTU_1071	0	0	0	0	9	0	0	0	0	0	0	0	0	0	0	0	0	0	CAAGGTTTCCGTAGGTGAACCTGCGGAAGGATCATTAACAAATCAATTGACTTGCAAGGTGTTAACCCACCTCTGCAAGACATAAACCCGAACCCGTGCAGCAATGCCGGGCTAGGTGTGGGTCTTCGGACCCGCGGTGAAGTTGGATAGCCCTCTCTAAAGAGGGATGTTTGGCCGATCCACATAGACGCTTGTTTTTGTTTGACAGTTTACAGTTGATACTTTAAAATGACAACTTTTAACAATGGATCTCTTGGCTCTTGCAAC										-	-	-	-	-
OTU_1072	0	0	0	0	0	0	0	0	0	0	0	0	0	0	22	0	0	0	CAAGGTAACCGTAGGTGAACCTGCGGTTGGATCATTAGAAAGTATTGCGGGACATGTCACTGCACGCCCAGTGCAGTGTTTGAACCGAACCGATGGGATGACGCTGGATCCTTCTTGGAACTCAACTTCTAGTCGGAGCAACCTCCCAGCTCTCCTTATCAAGGACATTTTGTGAACCGTTCCCGTCTCTGGCGAGGGGGTAGTGAAAGCTACTTGTCAGCATTGCATGTTTGCGGTGCCGTGGACATCTCGCCAACCCCTTCTAAACATATAGTCTGTATTTGATGTCTGACATTTCTTGTATAAATATACAAAACAACTTTTGGCAACGGATCTCTTGGCTCTCGCAAC	Eukaryota	Fungi		Chytridiomycota	Chytridiomycetes					-	-	-	-	-
OTU_1073	0	0	0	0	0	0	0	0	0	0	0	0	0	0	0	0	0	3	CAAGGTTTCCGTAGGTGAACCTGCGGAAGGATCATTCGTGTAATTGTTGGCGGAGAGGGAAAGAGTCAAATCCGACCCTCCGAGTCATTTTACATCCTTACTTACAATGTGAACTTTAAAACTTATATCAAGTGATTCTGCAGTGTTGGTACGGGCTCTGCTTTTGCATCCTGTGCCAACCAGAAGCGAGCGCTTGGGAGGCTATGCTAACTAAACCATTTCATTATTGCCTAAAAACTTTAAATTAATACAACCTTTAACAATGGATCTCTTGGCTCCTGCAAC										-	-	-	-	-
OTU_1074	0	0	0	0	0	0	0	0	0	0	0	0	0	0	0	2	4	3	CAAGGTAACCGTAGGTGAACCTGCGGTTGGATCATTAACAATGGGTTTAATACCTTTACACTGTGTGAACTGTAACTGTCCTTGGTGGGACCAAACTCTTACGAGGGCGGCTCACCGCTTGTTTTAACCATGTATTAAATGAGTCTTGATTTTCTTGTACAAATAAGAAACAACTTTTGACAACGGATCTCTTGGCTCTCGCAAC	Eukaryota	Fungi		Chytridiomycota	Chytridiomycetes	Chytridiales		Zygorhizidium		Pathotroph	Plant Pathogen	NULL	NULL	Probable
OTU_1075	0	0	0	0	0	0	0	20	0	0	0	0	0	0	0	0	0	0	CAAGGTTTCCGTAGGTGAACCTGCGGAAGGATCATTATCACGTTATCCACGTATAAACCATTCGTGAACCGTTTCTCACCTTCAGTTTAAATCAAAGGAAAGGGTTTTGGCCGTAACAACGCTGAAATTCTTTCTTTTGACTGAAGCGTAATTCCATTTATTATTAACCATTGAAACTCAATTTTAACTTATTGAAATTGAACTAAACTATTCTTATTTTATACTCTTTCGGGAGATAAAATAAAATTCATTACGAAACATAAGAACAACTCTTAGCAACGGATATCTTGGTTCTCGTAAC										-	-	-	-	-
OTU_1076	0	0	0	0	0	0	0	0	0	0	0	0	0	0	0	0	7	0	CAAGGTTACCGTAGGTGAACCTGCGGTAGGATCATTTCCATAAAGTGATTTTATCACTACAAAAAACAACACCCTGTCCTGGTGTGTGTATGTGAAAGCATATACATGCTTGCGATGGCAATGTGAATACGTTGTGATCCCTTTTAATTTACTCTCGAACAAAAGAACAAAGAATAAGGCGTTGGGCTTGTATATATCTCGCATAAATACATATCTCGACTCAACCTTACCTTTGCCTTTTCTAGAGAGGCCTTGATGAACCCACTTCAAGTGCACTTTATTGGGCGCTTGAGCTGTCTCTTATATTCTTTCTACAAAAAAGTAAATATATCGACAACTTTTAACGGTGGATCTCTTGGCTCGTGCATC										-	-	-	-	-
OTU_1077	0	0	0	0	61	27	0	0	0	0	0	0	0	0	0	0	0	0	CAAGGTTTCCGTAGGTGAACCTGCGGAAGGATCATTATTTATAGTTGTCAAACTATGGTCAACAAATTGCCTCAAAGCTTTTGTCGACCGAGTTCTGGCTCACTACTTTGTGCATTTGTACTATCCAATTTATTAAAGCCTCTGGTATTATTATGTGCTCTCTGAGCCAAATTATTTTTTAATTTAAAATAACTTTTAACAACGGATCTCTTGGCTCTCGCATCA										-	-	-	-	-
OTU_1078	0	0	0	0	0	0	0	0	0	0	0	0	0	0	0	4	8	8	CAAGGTTTCCGTAGGTGAACCTGCGGAAGGATCATTAACACGTTTTTATTCACGTATCACTACAAACAACCGCGCTCCCCACGAAAATGAAATGAAATGAGAAGTGAAGTATGGTTTTTTTGTCATATTTCTCTTTCTTTTTTCTTTTCTTTTTTCACTTTTTTTTTTTTTTTTAATCATCAAATAACCTTTCAAAAACCACGCTTTTACTATTGTGAACTAATAATTTTTTCTAAAATAATCCTTTAGAAACAAATATACGAAATTAAGAACAACTCTTAACAACGGATATCTTGGTTCTCGTAAC										-	-	-	-	-
OTU_1079	0	0	0	14	0	0	0	0	0	0	0	0	0	0	0	0	0	0	CAAGGTCTCCGTTGGTGAACCAGCGGAGGGATCATTACCGAGTTTACAACTCCCAAACCCCTGTGAACATACCATATCGTTGCCTCGGCGGTGCCTGTTTCGGCAGCCCGCCAGAGGACCCAAACCCTAGATTACATTAAAGCATTTTCTGAGTCAATGATTAAATCAATCAAAACTTTCAACAACGGATCTCTTGGTTCTGGCATC	Eukaryota	Fungi	Dikarya	Ascomycota	Sordariomycetes	Hypocreales	Nectriaceae			Pathotroph-Saprotroph-Symbiotroph	Animal Pathogen-Endophyte-Fungal Parasite-Lichen Parasite-Plant Pathogen-Wood Saprotroph	Microfungus	NULL	Possible
OTU_1080	27	38	56	0	0	0	0	0	0	0	0	0	0	0	0	0	0	0	CAAGGTATCCGTAGGTGAACCTGCGGATGGATCATTACTGAATTTCCCTCTTTGGGGAAAATCCACATTTACCCTTGTGAACTGTAACTGTATCTGGCGGAATGTTGAGAGATGTTCCGCCAATGTTTAACCCTTTACATTTAGTCTAAGAGTATACCATACAATCAAAAACAACTTTTGACAACGGATCTCTTGGCTCTCGCAAC	Eukaryota	Fungi								-	-	-	-	-
OTU_1081	0	0	0	0	0	0	2	0	30	0	0	0	0	0	0	0	0	0	CAAGGTTTCCGTAGGTGAACCTGCGGAAGGATCATTAACACAATAATATCCAAAACCTTTTGGATCAACCCAACCTTAGTGAACCGTTTTTCCCTTTTTCTTAATTCAATTTTAACAAACTCAATCTGATTTGTAATATGTCTGATCTTTTTTCTCAGAAGAAATTCCGAGAAAATAAATTCTAACGTAATACAACTCTTAACAACGGATATCTTGGCTCTCGCAAC										-	-	-	-	-
OTU_1082	0	0	0	0	0	0	3	0	7	0	0	0	0	0	0	0	0	0	CAAGGTATCTGTAGGTGAACCTGCAGATGGATCATTAAAGTAATTTGGGTCATACCAATATACTAGCACTGAGCGAATTCCACTGGGGAGAAGGGAGGGTTGGTAGCTGTATCCGTGGATACCTATCAATTAGCCCATTTCTCTGTGGACTAGCAATTACAAACACTACACTTTGGATATTTATTAAACCAACTATTACCAATTGATATAACCTTTAACAATGGATCTCTTGGTTCCTGCAAC										-	-	-	-	-
OTU_1083	0	0	0	0	0	0	0	0	0	0	0	0	0	0	8	0	0	0	CAAGGTCTCCGTTGGTGAACCAGCGGAGGGATCATTACAGAGTTGTAAAACTCCCAAACCCATGTGAACATACCTGTTGCCTCGGCGGCCTACCCGGTAGCTACCCTGTAGCTACCCTGTAGTCAGCCGACGGAATTTAAAACTCTTGATTTTTGTTATCTCTGAGAATAAAACAAATAAGTCAAAACTTTCAACAACGGATCTCTTGGTTCTGGCATC	Eukaryota	Fungi	Dikarya	Ascomycota	Sordariomycetes	Hypocreales	Nectriaceae	Fusidium	Fusidium griseum	Saprotroph	Undefined Saprotroph	NULL	NULL	Probable
OTU_1084	0	0	0	0	0	0	0	0	0	3	8	0	0	0	0	0	0	0	CAAGGTTACCGTAGGTGAACCTGCGGTAGGATCATTAGCGATTAGCTTCTGCTTTCGAGCAGGGTTTGACTCGCAGTCTCGGTCGGGGGAGCTCGCTTCCCCTTCCTTCGGGTCGGAGCTCGTCTCCGGGTTGAATCCCTCGCTCTTCCCCGTGAAGGAAAGAACGTCTCAGGCGTAGAGTTGTCTGCTAGCTCGCGCTCGTCGCGACAATGGCTTTTGTCTGAAGTGACAACACTGCACAGTGGATCACTTGGCTCGGGGGTC										-	-	-	-	-
OTU_1085	0	0	0	6	0	0	0	0	0	0	0	0	0	0	0	0	0	0	CAAGGTAACCGTAGGTGAACCTGCGGTTGGATCATTACAAAATGATACCTGCCGGTCTAGTGGTCTCTGTGATCCTTGCCGGCGGGACAAACCTCTGTGCACTGTCTATGTTTTTGGGTGTCTCTATTGATGAACGTCGCAGGACGAACGTCGCCGAGATGCCCGCCTATAAACCACAACCTATAATCGACTGAAGTTTGTTTCTTATGAATCAAAAACAACTTTTAACAACGGATCTCTTGGCTCTCGCAAC										-	-	-	-	-
OTU_1086	0	0	0	0	0	7	0	0	0	0	0	0	0	0	0	0	0	0	CAAGGTCTCCGTAGGTGAACCTGCGGAGGGATCATTACAGAGTTTTTAACTCCAAACCCATGTGAACTTACCAATTGTTGCCTCGGCGGCAGGTTGTTTTCGGACGACTGGCCGCCGGTGGACCACTAAACTCTTATTAATTATTGTCATTCTGAATACAAAACTTAATAAGTTAAAACTTTCAACAACGGATCTCTTGGTTCTGGCATC	Eukaryota	Fungi	Dikarya	Ascomycota						-	-	-	-	-
OTU_1087	0	0	0	0	0	0	3	0	22	0	0	0	0	0	0	0	0	0	CAAGGTTTCCGTAGGTGAACCTGCGGAAGGATCATTACCAATGGTGTGTTTCGTAGCACCTTAAATCAGCGAACCACAGTGTGCAAACTACCTGCGGTTGGTGGGGTCTTGTCTCTCTCTCTCCGGGGGGTGCGAGTAACCACCACCAGCCATTATACTTACTTTGTAATATAACATTAATTGAATCTTATACATCAACACAGTTTTAGGACTGTCGATGAAATAAAATACAACTTTTAGCAACGGATCTCTAGGCTCTCGCTAC										-	-	-	-	-
OTU_1088	0	0	0	12	0	0	0	0	0	0	0	0	0	0	0	0	0	0	CAAGGTCTCCGTTGGTGAACCAGCGGAGGGATCATTACGAAAGGAGTATTCTGTACTCTTCAACCCTTTGTGAACTTACCATTGTCAGTTGCTTCGGCGGGAGGCCCCTGGGAGGGGCCCCGGGGCCCGGTCCTGAGCCGGGCTCCCGCCGGAGGAGCGCAAACCAAACTCTTGTTGTAACCCAGTGGCACATCCGAGTTAAAAATAATAACAAGTTAAAACTTTCAACAACGGATCTCTTGGTTCTGGCATC	Eukaryota	Fungi	Dikarya	Ascomycota						-	-	-	-	-
OTU_1089	0	0	0	0	0	8	0	0	0	0	0	0	0	0	0	0	0	0	CAAGGTCTCCGTAGGTGAACCTGCGGAGGGATCATTAACACGTTTTAACAACGTACCCACCAAAACAATGGAAACATGAGCGGGGAGAGAGGAATAGGAAGTAATATTCTTATGACTCCCTCCCAGCGCAGTTCTCTCCCTCCTAACATCATGTTCATTCATGTTGATTTGGAGGCTCTTCCCTTCTGTTGACCCCTTTCCAACTTCAATGCCTGGCCGCTGTTGACTTTGTTGACAGTTGTTTGTATTGTTCTGTTCTGACCTGTATTCTATCTTGCTTGTGTAGCTTGGCTTGCCTTGCTACCAAAGCTTGCTAGTTGATATTTAATGCAAAGCACAACTCTTAGCAACGGATATCTTGGTTCTCGCAAC										-	-	-	-	-
OTU_1090	0	0	0	0	0	0	0	0	6	0	0	0	0	0	0	0	0	0	CAAGGTCTCCGTAGGTGAACCTGCGGAGGGATCATTCACATGATTTCCTTTCGAAACAAACCGTGAACTTTATGATTTACTATTCGTGTGTTTCACTTCAATTTTTATTGTTGTTGTTATCACACTGTCATTCGATCGAACATAAGATAGTTGGCTTGTATTTTATCATACTTTCTCAGCTTTGATTTACATGTGTAACTAAACACTACACTTGAACAATCAACCAATCAATAGAACTAACAACTCTATGCCCTGGATATCTTGGTTCTCGCACC										-	-	-	-	-
OTU_1091	0	0	0	6	0	0	0	0	0	0	0	0	0	0	0	0	0	0	CAAGGTTTCCGTAGGTGAACCTGCGGAAGGATCATTATTGAATTCACTTGTTAGGTTGTTGCTGGTTTCGTAAGATTCATGTGCACGCCTAGCTTTTGATTTATTTCCACCTGTGCACTTTTGTAGGCAGTCTTATTGCCTTGGTCGTTGTCTATACTCGCAAACTTGTTTGTGGATTGGGGTTTGAATTGCTCTTTGAGCTTTACTCTCCCTGGGACTTCGGCTGAGCATGGGCTGACCTATGTTTTACAAACACCTTTGTATGTCTAGAAGTTTTTTTATTGGTCGGAAGGCCTTTAATCTTAACACAACTATTGGCAACGGATCTCTTGGCTCACGCATC	Eukaryota	Fungi	Dikarya	Basidiomycota	Agaricomycetes	Agaricales	Tricholomataceae			Pathotroph-Symbiotroph	Ectomycorrhizal-Fungal Parasite	Agaricoid	NULL	Probable
OTU_1092	0	0	0	0	0	0	0	0	13	0	0	0	0	0	0	0	0	0	CAAGGTTTCCGTAGGTGAACCTGCGGAAGGATCATTCAAGTAATGATTTATTCACACACTTGGTAAAAGATGTTGGAGAGTAATATACTTTCCGATAAAAATTAACTATTTAATGATAATAACGAATACAAAAAAGTTGTAATAAAATTTATTAACAACCTTTAACAATGGATCTCTTGGTTCCTGCAAC										-	-	-	-	-
OTU_1093	0	0	0	16	0	0	0	0	0	0	0	0	0	0	0	0	0	0	CAAGGTTTCCGTAGGTGAACCTGCGGAAGGATCATTATAGTAAGGGCCGAAAGGCCTATTACGAGATGCAACCCTTGTCTTTTTGTGCACCTTTGTTTCCTCGGCAGCTTAGCCTGCCAATGAGGACCCCATAAAAACCTTTTGCAATCCTAGTATAACATTCTGAAAACAAACAATATTAAAACTTTCAACAATGGATCTCTTGGCTCTGGCATC	Eukaryota	Fungi	Dikarya	Ascomycota	Dothideomycetes	Pleosporales				-	-	-	-	-
OTU_1094	0	0	0	11	0	0	0	0	0	0	0	0	0	0	0	0	0	0	CAAGGTTTCCGTAGGTGAACCTGCGGAAGGATCATTATTGAATTTTTTGGTGGTGGATTGTTGCTGGCCTTTGGGTATGTGCACATCCTCCTCCGATTTCTATTCATCCACCTGTGCACTTTTTGTAGGAGTTCTTTCATCGGGTTTTTGAAGGTGCTCATTATGAGTTACTTGAAAAGACTAGTTGACAAGGCTTCTATGTTCTTATAAACCATTGAAGTATGTTATAGAATGATCTTGTTATTGGGACTTTATTGACCCTTTAAACTTAATACAACTTTCAGCAACGGATCTCTTGGCTCTCCCATC	Eukaryota	Fungi	Dikarya	Basidiomycota	Agaricomycetes	Agaricales	Omphalotaceae	Lentinula	Lentinula edodes	Saprotroph	Wood Saprotroph	Agaricoid	White Rot	Probable
OTU_1095	0	0	0	0	0	13	0	0	0	0	0	0	0	0	0	0	0	0	CAAGGTTTCCGTAGGTGAACCTGCGGAAGGATCATTACCAAATCCAAAACTTTATCAACCCTTATGTGCACTGAGAATGGTTCCGTCCCCCGCTCCCTTCTTTCTATTGAAAAAATCCGGGGGAAGGGTTTCTTTTTGAGTTTTTTCCTTTCACAAGGAGAAGACAAAAAAAAAAAGCCTTTCACTTGGACGGGGAGAAGGTCGGGGGATGTTTTTTTAAACACCTTTAAACCTATGAACATTTTGATGCTGAAAGCAACCAAAAAACAAACCAATAGACAACTTTTAACGGTGGATCTCTTGGCTCGTGCATC										-	-	-	-	-
OTU_1096	6	6	0	0	0	0	0	0	0	0	0	0	0	0	0	0	0	0	CAAGGTTTCCGTAGGTGAACCTGCGGAAGGATCATTCTCAAGATATCCACTTTGTATGTGAACCTGGGAGCTGTCGCTGTATGGCGTATGCTCTTGAAACGTGGTGTTTCCATGCAACTCTTTCGAGAGCTGTTGTTTGGGGCACCACTTGTTTGAACCATGTCTACTTTGTGATGACTGACATTTCGAGCTCAAATAGAGACAACTTTTAGCAATGGATCTCTTGGCTCTCGCAAC										-	-	-	-	-
OTU_1097	0	0	0	6	0	0	0	0	0	0	0	0	0	0	0	0	0	0	CAAGGTTTCCGTAGGTGAACCTGCGGAAGGATCATTATTTGAAGTGGGGGGGTTGTTTTGGTGGGGGTCTTTGACTTTCTCCTTGGCTTCCTTCTCCTCTGCCTTTACAGAATGCCGTTTCATTTCGTTTTCCATTACCTCTTTTCAACCCTTTTTAGAACCTCACCCCTAAAAGACTTAACCACAATTAAGAAGAAAAAACAACAACCTGCAACCAACGGATCTCTAGGCTCTCGCGAC										-	-	-	-	-
OTU_1098	0	0	0	0	0	0	0	0	0	0	0	0	0	0	8	0	0	0	CAAGGTTTCCGTAGGTGAACCTGCGGAAGGATCATTACAGAGTTCCTGCCCTCACGGGTAGAAACCCCACCCTTGTGTATTATATATTGTTGCTTTGGCGGGCCGCCCTCACGGGCACCGGCTCACGCTGGCTCGCGCCCGCCAAAGGACCCCAAACTCTGAAGTATAGTGTCGTCTGAGTACTATTTAATAGTTAAAACTTTCAACAACGGATCTCTTGGTTCTGGCATC	Eukaryota	Fungi	Dikarya	Ascomycota	Leotiomycetes	Helotiales		Roesleria	Roesleria subterranea	Pathotroph	Plant Pathogen	NULL	NULL	Probable
[truncated: 271 more rows]

## Sheet: Table S3
Supporting Information
Article title: Influence of DNA extraction kits on freshwater fungal DNA metabarcoding
[truncated: 9 more rows]

## Sheet: Table S4
Supporting Information
[truncated: 25 more rows]

## Sheet: Table S5
Supporting Information
[truncated: 1,371 more rows]

[truncated: 1 more sheets: Table S6]
